# Supplementary material for: How should abnormal uterine bleeding be managed in people with bleeding disorders: a systematic review of the literature and thematic synthesis
Source: Res Pract Thromb Haemost. 2025 Sep 1;9(6):103167. doi: 10.1016/j.rpth.2025.103167 (PMC12495142; doi:10.1016/j.rpth.2025.103167)
Supplement: Supplemental Material 1 [file mmc2.xlsx]

## Sheet: List of Studies Screened (until
N.B. These studies were excluded at the title and abstract screening stage. The studies which were included/excluded at the full text review stage are in separate excel files.
Title	Authors	Abstract	Published Year	Published Month	Journal	Volume	Issue	Pages	Accession Number	DOI	Ref	Covidence #	Study	Notes	Tags
Interventions for heavy menstrual bleeding; overview of Cochrane reviews and network meta‚Äêanalysis	Bofill Rodriguez, M; Dias, S; Jordan, V; Lethaby, A; Lensen, SF; Wise, MR; Wilkinson, J; Brown, J; Farquhar, C		2022		Cochrane Database of Systematic Reviews		5		CD013180	10.1002/14651858.CD013180.pub2		#19872	BofillRodriguez 2022
Endometrial resection and ablation techniques for heavy menstrual bleeding	Bofill Rodriguez, M; Lethaby, A; Grigore, M; Brown, J; Hickey, M; Farquhar, C		2019		Cochrane Database of Systematic Reviews		1		CD001501	10.1002/14651858.CD001501.pub5		#19873	BofillRodriguez 2019
Desmopressin acetate (DDAVP) for preventing and treating acute bleeds during pregnancy in women with congenital bleeding disorders	Karanth, L; Barua, A; Kanagasabai, S; Nair N, S		2019		Cochrane Database of Systematic Reviews		2		CD009824	10.1002/14651858.CD009824.pub4		#19874	Karanth 2019
Surgery versus medical therapy for heavy menstrual bleeding	Marjoribanks, J; Lethaby, A; Farquhar, C		2016		Cochrane Database of Systematic Reviews		1		CD003855	10.1002/14651858.CD003855.pub3		#19875	Marjoribanks 2016
Injected corticosteroids for treating plantar heel pain in adults	David, JA; Sankarapandian, V; Christopher, PRH; Chatterjee, A; Macaden, AS		2017		Cochrane Database of Systematic Reviews		6		CD009348	10.1002/14651858.CD009348.pub2		#19876	David 2017
Cyclical progestogens for heavy menstrual bleeding	Bofill Rodriguez, M; Lethaby, A; Low, C; Cameron, IT		2019		Cochrane Database of Systematic Reviews		8		CD001016	10.1002/14651858.CD001016.pub3		#19877	BofillRodriguez 2019
Progestogen‚Äêreleasing intrauterine systems for heavy menstrual bleeding	Bofill Rodriguez, M; Lethaby, A; Jordan, V		2020		Cochrane Database of Systematic Reviews		6		CD002126	10.1002/14651858.CD002126.pub4		#19878	BofillRodriguez 2020
Combined hormonal contraceptives for heavy menstrual bleeding	Lethaby, A; Wise, MR; Weterings, MAJ; Bofill Rodriguez, M; Brown, J		2019		Cochrane Database of Systematic Reviews		2		CD000154	10.1002/14651858.CD000154.pub3		#19879	Lethaby 2019
Continuous or extended cycle vs. cyclic use of combined hormonal contraceptives for contraception	Edelman, A; Micks, E; Gallo, MF; Jensen, JT; Grimes, DA		2014		Cochrane Database of Systematic Reviews		7		CD004695	10.1002/14651858.CD004695.pub3		#19880	Edelman 2014
Planned early delivery versus expectant management for hypertensive disorders from 34 weeks gestation to term	Cluver, C; Novikova, N; Koopmans, CM; West, HM		2017		Cochrane Database of Systematic Reviews		1		CD009273	10.1002/14651858.CD009273.pub2		#19881	Cluver 2017
Progestogens with or without oestrogen for irregular uterine bleeding associated with anovulation	Hickey, M; Higham, JM; Fraser, I		2012		Cochrane Database of Systematic Reviews		9		CD001895	10.1002/14651858.CD001895.pub3		#19882	Hickey 2012
Stem cell‚Äêbased interventions for the prevention and treatment of intraventricular haemorrhage and encephalopathy of prematurity in preterm infants	Romantsik, O; Moreira, A; Th√©baud, B; √Öd√©n, U; Ley, D; Bruschettini, M		2023		Cochrane Database of Systematic Reviews		2		CD013201	10.1002/14651858.CD013201.pub3		#19883	Romantsik 2023
Non‚Äêsteroidal anti‚Äêinflammatory drugs for heavy menstrual bleeding	Bofill Rodriguez, M; Lethaby, A; Farquhar, C		2019		Cochrane Database of Systematic Reviews		9		CD000400	10.1002/14651858.CD000400.pub4		#19884	BofillRodriguez 2019
Treatment of dental complications in sickle cell disease	Mulimani, P; Ballas, SK; Abas, ABL; Karanth, L		2019		Cochrane Database of Systematic Reviews		12		CD011633	10.1002/14651858.CD011633.pub3		#19885	Mulimani 2019
Treatment of vaginal bleeding irregularities induced by progestin only contraceptives	Abdel‚ÄêAleem, H; d'Arcangues, C; Vogelsong, KM; Gaffield, ML; G√ºlmezoglu, AM		2013		Cochrane Database of Systematic Reviews		10		CD003449	10.1002/14651858.CD003449.pub5		#19886	Abdel‚ÄêAleem 2013
Alpha‚Äêglucosidase inhibitors for prevention or delay of type 2 diabetes mellitus and its associated complications in people at increased risk of developing type 2 diabetes mellitus	Moelands, SVL; Lucassen, PLBJ; Akkermans, RP; De Grauw, WJC; Van de Laar, FA		2018		Cochrane Database of Systematic Reviews		12		CD005061	10.1002/14651858.CD005061.pub3		#19887	Moelands 2018
Endometrial biomarkers for the non‚Äêinvasive diagnosis of endometriosis	Gupta, D; Hull, ML; Fraser, I; Miller, L; Bossuyt, PMM; Johnson, N; Nisenblat, V		2016		Cochrane Database of Systematic Reviews		4		CD012165	10.1002/14651858.CD012165		#19888	Gupta 2016
Interventions for treating leg ulcers in people with sickle cell disease	Mart√≠-Carvajal, AJ; Knight-Madden, JM; Martinez-Zapata, MJ		2021		Cochrane Database of Systematic Reviews		1		CD008394	10.1002/14651858.CD008394.pub4		#19889	Mart√≠-Carvajal 2021
Urinary biomarkers for the non‚Äêinvasive diagnosis of endometriosis	Liu, E; Nisenblat, V; Farquhar, C; Fraser, I; Bossuyt, PMM; Johnson, N; Hull, ML		2015		Cochrane Database of Systematic Reviews		12		CD012019	10.1002/14651858.CD012019		#19890	Liu 2015
Garlic for preventing pre‚Äêeclampsia and its complications	Meher, S; Duley, L		2006		Cochrane Database of Systematic Reviews		3		CD006065	10.1002/14651858.CD006065		#19891	Meher 2006
Interventions for fatigue in people with kidney failure requiring dialysis	Natale, P; Ju, A; Strippoli, GFM; Craig, JC; Saglimbene, VM; Unruh, ML; Stallone, G; Jaure, A		2023		Cochrane Database of Systematic Reviews		8		CD013074	10.1002/14651858.CD013074.pub2		#19892	Natale 2023
Deferasirox for managing iron overload in people with thalassaemia	Bollig, C; Schell, LK; R√ºcker, G; Allert, R; Motschall, E; Niemeyer, CM; Bassler, D; Meerpohl, JJ		2017		Cochrane Database of Systematic Reviews		8		CD007476	10.1002/14651858.CD007476.pub3		#19893	Bollig 2017
Interventions to prevent or treat heavy menstrual bleeding or pain associated with intrauterine‚Äêdevice use	Christelle, K; Norhayati, MN; Jaafar, SH		2022		Cochrane Database of Systematic Reviews		8		CD006034	10.1002/14651858.CD006034.pub3		#19894	Christelle 2022
Effect of cocoa on blood pressure	Ried, K; Fakler, P; Stocks, NP		2017		Cochrane Database of Systematic Reviews		4		CD008893	10.1002/14651858.CD008893.pub3		#19895	Ried 2017
Blood biomarkers for the non‚Äêinvasive diagnosis of endometriosis	Nisenblat, V; Bossuyt, PMM; Shaikh, R; Farquhar, C; Jordan, V; Scheffers, CS; Mol, BWJ; Johnson, N; Hull, ML		2016		Cochrane Database of Systematic Reviews		5		CD012179	10.1002/14651858.CD012179		#19896	Nisenblat 2016
Combination of the non‚Äêinvasive tests for the diagnosis of endometriosis	Nisenblat, V; Prentice, L; Bossuyt, PMM; Farquhar, C; Hull, ML; Johnson, N		2016		Cochrane Database of Systematic Reviews		7		CD012281	10.1002/14651858.CD012281		#19897	Nisenblat 2016
Antenatal and intrapartum interventions for preventing cerebral palsy: an overview of Cochrane systematic reviews	Shepherd, E; Salam, RA; Middleton, P; Makrides, M; McIntyre, S; Badawi, N; Crowther, CA		2017		Cochrane Database of Systematic Reviews		8		CD012077	10.1002/14651858.CD012077.pub2		#19898	Shepherd 2017
Chelation for autism spectrum disorder (ASD)	James, S; Stevenson, SW; Silove, N; Williams, K		2015		Cochrane Database of Systematic Reviews		5		CD010766	10.1002/14651858.CD010766.pub2		#19899	James 2015
Hormone therapy for preventing cardiovascular disease in post‚Äêmenopausal women	Boardman, HMP; Hartley, L; Eisinga, A; Main, C; Roqu√© i Figuls, M; Bonfill Cosp, X; Gabriel Sanchez, R; Knight, B		2015		Cochrane Database of Systematic Reviews		3		CD002229	10.1002/14651858.CD002229.pub4		#19900	Boardman 2015
Interventions for hirsutism (excluding laser and photoepilation therapy alone)	van Zuuren, EJ; Fedorowicz, Z; Carter, B; Pandis, N		2015		Cochrane Database of Systematic Reviews		4		CD010334	10.1002/14651858.CD010334.pub2		#19901	vanZuuren 2015
Total serum bile acids or serum bile acid profile, or both, for the diagnosis of intrahepatic cholestasis of pregnancy	Manzotti, C; Casazza, G; Stimac, T; Nikolova, D; Gluud, C		2019		Cochrane Database of Systematic Reviews		7		CD012546	10.1002/14651858.CD012546.pub2		#19902	Manzotti 2019
Danazol for heavy menstrual bleeding	Beaumont, HH; Augood, C; Duckitt, K; Lethaby, A		2007		Cochrane Database of Systematic Reviews		3		CD001017	10.1002/14651858.CD001017.pub2		#19903	Beaumont 2007
High‚Äêdose chemotherapy and autologous bone marrow or stem cell transplantation versus conventional chemotherapy for women with metastatic breast cancer	Farquhar, C; Marjoribanks, J; Basser, R; Hetrick, SE; Lethaby, A		2005		Cochrane Database of Systematic Reviews		3		CD003142	10.1002/14651858.CD003142.pub2		#19904	Farquhar 2005
Hormone therapy for uterine and endometrial development in women with premature ovarian insufficiency	Craciunas, L; Zdoukopoulos, N; Vinayagam, S; Mohiyiddeen, L		2022		Cochrane Database of Systematic Reviews		10		CD008209	10.1002/14651858.CD008209.pub2		#19905	Craciunas 2022
Certolizumab pegol (CDP870) for rheumatoid arthritis in adults	Ruiz Garcia, V; Burls, A; Cabello, JB; Vela Casasempere, P; Bort‚ÄêMarti, S; Bernal, JA		2017		Cochrane Database of Systematic Reviews		9		CD007649	10.1002/14651858.CD007649.pub4		#19906	RuizGarcia 2017
Epidural therapy for the treatment of severe pre‚Äêeclampsia in non labouring women	Ray, A; Ray, S		2017		Cochrane Database of Systematic Reviews		11		CD009540	10.1002/14651858.CD009540.pub2		#19907	Ray 2017
Progesterone for preventing pre‚Äêeclampsia and its complications	Meher, S; Duley, L		2006		Cochrane Database of Systematic Reviews		4		CD006175	10.1002/14651858.CD006175		#19908	Meher 2006
Green tea for weight loss and weight maintenance in overweight or obese adults	Jurgens, TM; Whelan, AM; Killian, L; Doucette, S; Kirk, S; Foy, E		2012		Cochrane Database of Systematic Reviews		12		CD008650	10.1002/14651858.CD008650.pub2		#19909	Jurgens 2012
Effectiveness of tranexamic acid in reducing blood loss during cytoreductive surgery for advanced ovarian cancer	Kietpeerakool, C; Supoken, A; Laopaiboon, M; Lumbiganon, P		2016		Cochrane Database of Systematic Reviews		1		CD011732	10.1002/14651858.CD011732.pub2		#19910	Kietpeerakool 2016
Effect of testing for cancer on cancer‚Äê or venous thromboembolism (VTE)‚Äêrelated mortality and morbidity in people with unprovoked VTE	Robertson, L; Broderick, C; Yeoh, SE; Stansby, G		2021		Cochrane Database of Systematic Reviews		10		CD010837	10.1002/14651858.CD010837.pub5		#19911	Robertson 2021
Progestogens or progestogen‚Äêreleasing intrauterine systems for uterine fibroids (other than preoperative medical therapy)	Sangkomkamhang, US; Lumbiganon, P; Pattanittum, P		2020		Cochrane Database of Systematic Reviews		11		CD008994	10.1002/14651858.CD008994.pub3		#19912	Sangkomkamhang 2020
Endometrial resection and ablation versus hysterectomy for heavy menstrual bleeding	Bofill Rodriguez, M; Lethaby, A; Fergusson, RJ		2021		Cochrane Database of Systematic Reviews		2		CD000329	10.1002/14651858.CD000329.pub4		#19913	BofillRodriguez 2021
Vaccines for preventing influenza in healthy adults	Demicheli, V; Jefferson, T; Ferroni, E; Rivetti, A; Di Pietrantonj, C		2018		Cochrane Database of Systematic Reviews		2		CD001269	10.1002/14651858.CD001269.pub6		#19914	Demicheli 2018
Interventions for preventing and treating kidney disease in IgA vasculitis	Hahn, D; Hodson, EM; Craig, JC		2023		Cochrane Database of Systematic Reviews		2		CD005128	10.1002/14651858.CD005128.pub4		#19915	Hahn 2023
Acupuncture for polycystic ovarian syndrome	Lim, CED; Ng, RWC; Cheng, NCL; Zhang, GS; Chen, H		2019		Cochrane Database of Systematic Reviews		7		CD007689	10.1002/14651858.CD007689.pub4		#19916	Lim 2019
Beta2‚Äêadrenoceptor agonists for dysmenorrhoea	Fedorowicz, Z; Nasser, M; Jagannath, VA; Beaman, JH; Ejaz, K; van Zuuren, EJ		2012		Cochrane Database of Systematic Reviews		5		CD008585	10.1002/14651858.CD008585.pub2		#19917	Fedorowicz 2012
Statins for women with polycystic ovary syndrome not actively trying to conceive	Xiong, T; Fraison, E; Kolibianaki, E; Costello, MF; Venetis, C; Kostova, EB		2023		Cochrane Database of Systematic Reviews		7		CD008565	10.1002/14651858.CD008565.pub3		#19918	Xiong 2023
Interventions commonly available during pandemics for heavy menstrual bleeding: an overview of Cochrane Reviews	Bofill Rodriguez, M; Lethaby, A; Farquhar, C; Duffy, JMN		2020		Cochrane Database of Systematic Reviews		7		CD013651	10.1002/14651858.CD013651.pub2		#19919	BofillRodriguez 2020
Lifestyle changes in women with polycystic ovary syndrome	Lim, SS; Hutchison, SK; Van Ryswyk, E; Norman, RJ; Teede, HJ; Moran, LJ		2019		Cochrane Database of Systematic Reviews		3		CD007506	10.1002/14651858.CD007506.pub4		#19920	Lim 2019
Daily iron supplementation for improving anaemia, iron status and health in menstruating women	Low, MSY; Speedy, J; Styles, CE; De‚ÄêRegil, LM; Pasricha, SR		2016		Cochrane Database of Systematic Reviews		4		CD009747	10.1002/14651858.CD009747.pub2		#19921	Low 2016
Mechanical and surgical interventions for treating primary postpartum haemorrhage	Kellie, FJ; Wandabwa, JN; Mousa, HA; Weeks, AD		2020		Cochrane Database of Systematic Reviews		7		CD013663	10.1002/14651858.CD013663		#19922	Kellie 2020
Acupuncture and assisted reproductive technology	Cheong, YC; Dix, S; Hung Yu Ng, E; Ledger, WL; Farquhar, C		2013		Cochrane Database of Systematic Reviews		7		CD006920	10.1002/14651858.CD006920.pub3		#19923	Cheong 2013
Copper containing, framed intra‚Äêuterine devices for contraception	Kulier, R; O'Brien, P; Helmerhorst, FM; Usher‚ÄêPatel, M; d'Arcangues, C		2007		Cochrane Database of Systematic Reviews		4		CD005347	10.1002/14651858.CD005347.pub3		#19924	Kulier 2007
Selective serotonin reuptake inhibitors for premenstrual syndrome	Marjoribanks, J; Brown, J; O'Brien, PMS; Wyatt, K		2013		Cochrane Database of Systematic Reviews		6		CD001396	10.1002/14651858.CD001396.pub3		#19925	Marjoribanks 2013
Acupuncture and acupressure for premenstrual syndrome	Armour, M; Ee, CC; Hao, J; Wilson, TM; Yao, SS; Smith, CA		2018		Cochrane Database of Systematic Reviews		8		CD005290	10.1002/14651858.CD005290.pub2		#19926	Armour 2018
Hormone therapy in postmenopausal women and risk of endometrial hyperplasia	Furness, S; Roberts, H; Marjoribanks, J; Lethaby, A		2012		Cochrane Database of Systematic Reviews		8		CD000402	10.1002/14651858.CD000402.pub4		#19927	Furness 2012
Progesterone for premenstrual syndrome	Ford, O; Lethaby, A; Roberts, H; Mol, BWJ		2012		Cochrane Database of Systematic Reviews		3		CD003415	10.1002/14651858.CD003415.pub4		#19928	Ford 2012
Hormonal therapy in advanced or recurrent endometrial cancer	Kokka, F; Brockbank, E; Oram, D; Gallagher, C; Bryant, A		2010		Cochrane Database of Systematic Reviews		12		CD007926	10.1002/14651858.CD007926.pub2		#19929	Kokka 2010
Spironolactone versus placebo or in combination with steroids for hirsutism and/or acne	Brown, J; Farquhar, C; Lee, O; Toomath, R; Jepson, RG		2009		Cochrane Database of Systematic Reviews		2		CD000194	10.1002/14651858.CD000194.pub2		#19930	Brown 2009
Interventions for women with endometrioma prior to assisted reproductive technology	Benschop, L; Farquhar, C; van der Poel, N; Heineman, MJ		2010		Cochrane Database of Systematic Reviews		11		CD008571	10.1002/14651858.CD008571.pub2		#19931	Benschop 2010
Add‚Äêback therapy with GnRH analogues for uterine fibroids	Moroni, RM; Martins, WP; Ferriani, RA; Vieira, CS; Nastri, CO; Candido Dos Reis, FJ; Brito, LG		2015		Cochrane Database of Systematic Reviews		3		CD010854	10.1002/14651858.CD010854.pub2		#19932	Moroni 2015
Dietary supplements for dysmenorrhoea	Pattanittum, P; Kunyanone, N; Brown, J; Sangkomkamhang, US; Barnes, J; Seyfoddin, V; Marjoribanks, J		2016		Cochrane Database of Systematic Reviews		3		CD002124	10.1002/14651858.CD002124.pub2		#19933	Pattanittum 2016
Chinese herbal medicine in the treatment of ectopic pregnancy	Qu, HB; Dengfeng, W; Wu, T; Marjoribanks, J; Ying, S; Haijun, J; Zhang, J; Hu, L		2011		Cochrane Database of Systematic Reviews		7		CD006224	10.1002/14651858.CD006224.pub3		#19934	Qu 2011
Ovarian surgery for symptom relief in women with polycystic ovary syndrome	Lepine, S; Jo, J; Metwally, M; Cheong, YC		2017		Cochrane Database of Systematic Reviews		11		CD009526	10.1002/14651858.CD009526.pub2		#19935	Lepine 2017
Acupuncture for uterine fibroids	Zhang, Y; Peng, W; Clarke, J; Zhishun, L		2010		Cochrane Database of Systematic Reviews		1		CD007221	10.1002/14651858.CD007221.pub2		#19936	Zhang 2010
Antifibrinolytics for heavy menstrual bleeding	Bryant‚ÄêSmith, AC; Lethaby, A; Farquhar, C; Hickey, M		2018		Cochrane Database of Systematic Reviews		4		CD000249	10.1002/14651858.CD000249.pub2		#19937	Bryant‚ÄêSmith 2018
Planned caesarean section for term breech delivery	Hofmeyr, GJ; Hannah, M; Lawrie, TA		2015		Cochrane Database of Systematic Reviews		7		CD000166	10.1002/14651858.CD000166.pub2		#19938	Hofmeyr 2015
Oral oestrogen and combined oestrogen/progestogen therapy versus placebo for hot flushes	MacLennan, AH; Broadbent, JL; Lester, S; Moore, V		2004		Cochrane Database of Systematic Reviews		4		CD002978	10.1002/14651858.CD002978.pub2		#19939	MacLennan 2004
Chinese herbal medicine for menopausal symptoms	Zhu, X; Liew, Y; Liu, ZL		2016		Cochrane Database of Systematic Reviews		3		CD009023	10.1002/14651858.CD009023.pub2		#19940	Zhu 2016
Clomiphene and other antioestrogens for ovulation induction in polycystic ovarian syndrome	Brown, J; Farquhar, C		2016		Cochrane Database of Systematic Reviews		12		CD002249	10.1002/14651858.CD002249.pub5		#19941	Brown 2016
Progestagens and anti‚Äêprogestagens for pain associated with endometriosis	Brown, J; Kives, S; Akhtar, M		2012		Cochrane Database of Systematic Reviews		3		CD002122	10.1002/14651858.CD002122.pub2		#19942	Brown 2012
Interventions for patent ductus arteriosus (PDA) in preterm infants: an overview of Cochrane Systematic Reviews	Mitra, S; de Boode, WP; Weisz, DE; Shah, PS		2023		Cochrane Database of Systematic Reviews		4		CD013588	10.1002/14651858.CD013588.pub2		#19943	Mitra 2023
Ultrasound‚Äêguided transvaginal ovarian needle drilling for clomiphene‚Äêresistant polycystic ovarian syndrome in subfertile women	Zhang, J; Tang, L; Kong, L; Wu, T; Xu, L; Pan, X; Liu, GJ		2021		Cochrane Database of Systematic Reviews		11		CD008583	10.1002/14651858.CD008583.pub3		#19944	Zhang 2021
Selective oestrogen receptor modulators (SERMs) for endometriosis	van Hoesel, MH; Chen, YL; Zheng, A; Wan, Q; Mourad, SM		2021		Cochrane Database of Systematic Reviews		5		CD011169	10.1002/14651858.CD011169.pub2		#19945	vanHoesel 2021
Dopamine agonists for preventing future miscarriage in women with idiopathic hyperprolactinemia and recurrent miscarriage history	Chen, H; Fu, J; Huang, W		2016		Cochrane Database of Systematic Reviews		7		CD008883	10.1002/14651858.CD008883.pub2		#19946	Chen 2016
N‚Äêacetylcysteine as an adjuvant therapy for Helicobacter pylori eradication	Fontes, LES; Martimbianco, ALC; Zanin, C; Riera, R		2019		Cochrane Database of Systematic Reviews		2		CD012357	10.1002/14651858.CD012357.pub2		#19947	Fontes 2019
Uterine artery embolization for symptomatic uterine fibroids	Gupta, JK; Sinha, A; Lumsden, MA; Hickey, M		2014		Cochrane Database of Systematic Reviews		12		CD005073	10.1002/14651858.CD005073.pub4		#19948	Gupta 2014
Interventions to reduce haemorrhage during myomectomy for fibroids	Kongnyuy, EJ; Wiysonge, CS		2014		Cochrane Database of Systematic Reviews		8		CD005355	10.1002/14651858.CD005355.pub5		#19949	Kongnyuy 2014
Selective estrogen receptor modulators (SERMs) for uterine leiomyomas	Deng, L; Wu, T; Chen, XY; Xie, L; Yang, J		2012		Cochrane Database of Systematic Reviews		10		CD005287	10.1002/14651858.CD005287.pub4		#19950	Deng 2012
Dehydroepiandrosterone for women in the peri‚Äê or postmenopausal phase	Scheffers, CS; Armstrong, S; Cantineau, AEP; Farquhar, C; Jordan, V		2015		Cochrane Database of Systematic Reviews		1		CD011066	10.1002/14651858.CD011066.pub2		#19951	Scheffers 2015
Aromatase inhibitors for uterine fibroids	Song, H; Lu, D; Navaratnam, K; Shi, G		2013		Cochrane Database of Systematic Reviews		10		CD009505	10.1002/14651858.CD009505.pub2		#19952	Song 2013
Metformin for ovulation induction (excluding gonadotrophins) in women with polycystic ovary syndrome	Sharpe, A; Morley, LC; Tang, T; Norman, RJ; Balen, AH		2019		Cochrane Database of Systematic Reviews		12		CD013505	10.1002/14651858.CD013505		#19953	Sharpe 2019
Fresh versus frozen embryo transfers in assisted reproduction	Zaat, T; Zagers, M; Mol, F; Goddijn, M; van Wely, M; Mastenbroek, S		2021		Cochrane Database of Systematic Reviews		2		CD011184	10.1002/14651858.CD011184.pub3		#19954	Zaat 2021
Tranexamic acid for preventing postpartum haemorrhage	Novikova, N; Hofmeyr, GJ; Cluver, C		2015		Cochrane Database of Systematic Reviews		6		CD007872	10.1002/14651858.CD007872.pub3		#19955	Novikova 2015
Prophylactic intravenous indomethacin for preventing mortality and morbidity in preterm infants	Fowlie, PW; Davis, PG; McGuire, W		2010		Cochrane Database of Systematic Reviews		7		CD000174	10.1002/14651858.CD000174.pub2		#19956	Fowlie 2010
Comparison of different human papillomavirus (HPV) vaccine types and dose schedules for prevention of HPV‚Äêrelated disease in females and males	Bergman, H; Buckley, BS; Villanueva, G; Petkovic, J; Garritty, C; Lutje, V; Riveros‚ÄêBalta, AX; Low, N; Henschke, N		2019		Cochrane Database of Systematic Reviews		11		CD013479	10.1002/14651858.CD013479		#19957	Bergman 2019
Herbal preparations for uterine fibroids	Liu, JP; Yang, H; Xia, Y; Cardini, F		2013		Cochrane Database of Systematic Reviews		4		CD005292	10.1002/14651858.CD005292.pub3		#19958	Liu 2013
Direct‚Äêacting antivirals for chronic hepatitis C	Jakobsen, JC; Nielsen, EE; Feinberg, J; Katakam, KK; Fobian, K; Hauser, G; Poropat, G; Djurisic, S; Weiss, KH; Bjelakovic, M; et al.		2017		Cochrane Database of Systematic Reviews		9		CD012143	10.1002/14651858.CD012143.pub3		#19959	Jakobsen 2017
Metformin for endometrial hyperplasia	Clement, NS; Oliver, TRW; Shiwani, H; Sanner, JRF; Mulvaney, CA; Atiomo, W		2017		Cochrane Database of Systematic Reviews		10		CD012214	10.1002/14651858.CD012214.pub2		#19960	Clement 2017
Hypoxia‚Äêinducible factor stabilisers for the anaemia of chronic kidney disease	Natale, P; Palmer, SC; Jaure, A; Hodson, EM; Ruospo, M; Cooper, TE; Hahn, D; Saglimbene, VM; Craig, JC; Strippoli, GFM		2022		Cochrane Database of Systematic Reviews		8		CD013751	10.1002/14651858.CD013751.pub2		#19961	Natale 2022
Imaging for the exclusion of pulmonary embolism in pregnancy	van Mens, TE; Scheres, LJJ; de Jong, PG; Leeflang, MMG; Nijkeuter, M; Middeldorp, S		2017		Cochrane Database of Systematic Reviews		1		CD011053	10.1002/14651858.CD011053.pub2		#19962	vanMens 2017
Black cohosh (Cimicifuga spp.) for menopausal symptoms	Leach, MJ; Moore, V		2012		Cochrane Database of Systematic Reviews		9		CD007244	10.1002/14651858.CD007244.pub2		#19963	Leach 2012
Selective progesterone receptor modulators (SPRMs) for uterine fibroids	Murji, A; Whitaker, L; Chow, TL; Sobel, ML		2017		Cochrane Database of Systematic Reviews		4		CD010770	10.1002/14651858.CD010770.pub2		#19964	Murji 2017
Artemisinin‚Äêbased combination therapy for treating uncomplicated malaria	Sinclair, D; Zani, B; Donegan, S; Olliaro, P; Garner, P		2009		Cochrane Database of Systematic Reviews		3		CD007483	10.1002/14651858.CD007483.pub2		#19965	Sinclair 2009
Pre‚Äê and postsurgical medical therapy for endometriosis surgery	Chen, I; Veth, VB; Choudhry, AJ; Murji, A; Zakhari, A; Black, AY; Agarpao, C; Maas, JWM		2020		Cochrane Database of Systematic Reviews		11		CD003678	10.1002/14651858.CD003678.pub3		#19966	Chen 2020
Hormone replacement therapy for women with type 1 diabetes mellitus	Mackay, L; Kilbride, L; Adamson, KA; Chisholm, J		2013		Cochrane Database of Systematic Reviews		6		CD008613	10.1002/14651858.CD008613.pub2		#19967	Mackay 2013
Levonorgestrel‚Äêreleasing intrauterine device (LNG‚ÄêIUD) for symptomatic endometriosis following surgery	Gibbons, T; Georgiou, EX; Cheong, YC; Wise, MR		2021		Cochrane Database of Systematic Reviews		12		CD005072	10.1002/14651858.CD005072.pub4		#19968	Gibbons 2021
Medical methods for first trimester abortion	Zhang, J; Zhou, K; Shan, D; Luo, X		2022		Cochrane Database of Systematic Reviews		5		CD002855	10.1002/14651858.CD002855.pub5		#19969	Zhang 2022
Topical microbicides for preventing sexually transmitted infections	Obiero, J; Ogongo, P; Mwethera, PG; Wiysonge, CS		2021		Cochrane Database of Systematic Reviews		3		CD007961	10.1002/14651858.CD007961.pub3		#19970	Obiero 2021
Ethamsylate for the prevention of morbidity and mortality in preterm or very low birth weight infants	Hunt, R; Hey, E		2010		Cochrane Database of Systematic Reviews		1		CD004343	10.1002/14651858.CD004343.pub2		#19971	Hunt 2010
Risk of thromboembolism in patients with COVID‚Äê19 who are using hormonal contraception	Ramanadhan, S; Hansen, K; Henderson, JT; Cohen, MA; Paynter, R; Edelman, A		2023		Cochrane Database of Systematic Reviews		5		CD014908	10.1002/14651858.CD014908.pub3		#19972	Ramanadhan 2023
Prophylactic antibiotics for transcervical intrauterine procedures	Thinkhamrop, J; Laopaiboon, M; Lumbiganon, P		2013		Cochrane Database of Systematic Reviews		5		CD005637	10.1002/14651858.CD005637.pub3		#19973	Thinkhamrop 2013
Danazol for pelvic pain associated with endometriosis	Farquhar, C; Prentice, A; Singla, AA; Selak, V		2007		Cochrane Database of Systematic Reviews		4		CD000068	10.1002/14651858.CD000068.pub2		#19974	Farquhar 2007
Non‚Äêcontraceptive oestrogen‚Äêcontaining preparations for controlling symptoms of premenstrual syndrome	Naheed, B; Kuiper, JH; Uthman, OA; O'Mahony, F; O'Brien, PMS		2017		Cochrane Database of Systematic Reviews		3		CD010503	10.1002/14651858.CD010503.pub2		#19975	Naheed 2017
Targeted client communication via mobile devices for improving maternal, neonatal, and child health	Palmer, MJ; Henschke, N; Bergman, H; Villanueva, G; Maayan, N; Tamrat, T; Mehl, GL; Glenton, C; Lewin, S; F√∏nhus, MS; et al.		2020		Cochrane Database of Systematic Reviews		8		CD013679	10.1002/14651858.CD013679		#19976	Palmer 2020
Interventions for vaginismus	Melnik, T; Hawton, K; McGuire, H		2012		Cochrane Database of Systematic Reviews		12		CD001760	10.1002/14651858.CD001760.pub2		#19977	Melnik 2012
Antibiotic prophylaxis for elective hysterectomy	Ayeleke, RO; Mourad, SM; Marjoribanks, J; Calis, KA; Jordan, V		2017		Cochrane Database of Systematic Reviews		6		CD004637	10.1002/14651858.CD004637.pub2		#19978	Ayeleke 2017
Natalizumab for relapsing remitting multiple sclerosis	Pucci, E; Giuliani, G; Solari, A; Simi, S; Minozzi, S; Di Pietrantonj, C; Galea, I		2011		Cochrane Database of Systematic Reviews		10		CD007621	10.1002/14651858.CD007621.pub2		#19979	Pucci 2011
Surgical methods for first trimester termination of pregnancy	Kulier, R; Cheng, L; Fekih, A; Hofmeyr, GJ; Campana, A		2001		Cochrane Database of Systematic Reviews		4		CD002900	10.1002/14651858.CD002900		#19980	Kulier 2001
Medical abortion offered in pharmacy versus clinic‚Äêbased settings	Rodriguez, MI; Edelman, A; Hersh, A; Gartoulla, P; Henderson, J		2021		Cochrane Database of Systematic Reviews		6		CD013566	10.1002/14651858.CD013566.pub2		#19981	Rodriguez 2021
Decision aids for people facing health treatment or screening decisions	Stacey, D; L√©gar√©, F; Lewis, K; Barry, MJ; Bennett, CL; Eden, KB; Holmes‚ÄêRovner, M; Llewellyn‚ÄêThomas, H; Lyddiatt, A; Thomson, R; et al.		2017		Cochrane Database of Systematic Reviews		4		CD001431	10.1002/14651858.CD001431.pub5		#19982	Stacey 2017
Chinese herbal medicines for threatened miscarriage	Li, L; Dou, L; Leung, PC; Wang, CC		2012		Cochrane Database of Systematic Reviews		5		CD008510	10.1002/14651858.CD008510.pub2		#19983	Li 2012
Human chorionic gonadotrophin (hCG) for preventing miscarriage	Morley, LC; Simpson, N; Tang, T		2013		Cochrane Database of Systematic Reviews		1		CD008611	10.1002/14651858.CD008611.pub2		#19984	Morley 2013
Planned early birth versus expectant management for women with preterm prelabour rupture of membranes prior to 37 weeks' gestation for improving pregnancy outcome	Bond, DM; Middleton, P; Levett, KM; van der Ham, DP; Crowther, CA; Buchanan, SL; Morris, J		2017		Cochrane Database of Systematic Reviews		3		CD004735	10.1002/14651858.CD004735.pub4		#19985	Bond 2017
Oral isotretinoin for acne	Costa, CS; Bagatin, E; Martimbianco, ALC; da Silva, EMK; L√∫cio, MM; Magin, P; Riera, R		2018		Cochrane Database of Systematic Reviews		11		CD009435	10.1002/14651858.CD009435.pub2		#19986	Costa 2018
Quadriphasic versus monophasic oral contraceptives for contraception	Van Vliet, HAAM; Raps, M; Lopez, LM; Helmerhorst, FM		2011		Cochrane Database of Systematic Reviews		11		CD009038	10.1002/14651858.CD009038.pub2		#19987	VanVliet 2011
Lymphadenectomy for the management of endometrial cancer	Frost, JA; Webster, KE; Bryant, A; Morrison, J		2017		Cochrane Database of Systematic Reviews		10		CD007585	10.1002/14651858.CD007585.pub4		#19988	Frost 2017
Trocar types in laparoscopy	la Chapelle, CF; Swank, HA; Wessels, ME; Mol, BWJ; Rubinstein, SM; Jansen, FW		2015		Cochrane Database of Systematic Reviews		12		CD009814	10.1002/14651858.CD009814.pub2		#19989	laChapelle 2015
Embryo freezing for preventing ovarian hyperstimulation syndrome	D'Angelo, A; Amso, NN		2007		Cochrane Database of Systematic Reviews		3		CD002806	10.1002/14651858.CD002806.pub2		#19990	D'Angelo 2007
Interventions for preventing and treating low‚Äêback and pelvic pain during pregnancy	Liddle, SD; Pennick, V		2015		Cochrane Database of Systematic Reviews		9		CD001139	10.1002/14651858.CD001139.pub4		#19991	Liddle 2015
Dihydroartemisinin‚Äêpiperaquine for treating uncomplicated Plasmodium falciparum malaria	Zani, B; Gathu, M; Donegan, S; Olliaro, PL; Sinclair, D		2014		Cochrane Database of Systematic Reviews		1		CD010927	10.1002/14651858.CD010927		#19992	Zani 2014
Prophylactic chemotherapy for hydatidiform mole to prevent gestational trophoblastic neoplasia	Wang, Q; Fu, J; Hu, L; Fang, F; Xie, L; Chen, H; He, F; Wu, T; Lawrie, TA		2017		Cochrane Database of Systematic Reviews		9		CD007289	10.1002/14651858.CD007289.pub3		#19993	Wang 2017
Anti‚ÄêTNF‚ÄêŒ± treatment for pelvic pain associated with endometriosis	Lu, D; Song, H; Shi, G		2013		Cochrane Database of Systematic Reviews		3		CD008088	10.1002/14651858.CD008088.pub3		#19994	Lu 2013
Chinese herbal medicine for primary dysmenorrhoea	Zhu, X; Proctor, M; Bensoussan, A; Wu, E; Smith, CA		2008		Cochrane Database of Systematic Reviews		2		CD005288	10.1002/14651858.CD005288.pub3		#19995	Zhu 2008
Glycerin laxatives for prevention or treatment of feeding intolerance in very low birth weight infants	Anabrees, J; Shah, VS; AlOsaimi, A; AlFaleh, K		2015		Cochrane Database of Systematic Reviews		9		CD010464	10.1002/14651858.CD010464.pub2		#19996	Anabrees 2015
Oestrogen therapy for treating pelvic organ prolapse in postmenopausal women	Taithongchai, A; Johnson, EE; Ismail, SI; Barron-Millar, E; Kernohan, A; Thakar, R		2023		Cochrane Database of Systematic Reviews		7		CD014592	10.1002/14651858.CD014592.pub2		#19997	Taithongchai 2023
Medical treatment for early fetal death (less than 24 weeks)	Lemmers, M; Verschoor, MAC; Kim, BV; Hickey, M; Vazquez, JC; Mol, BWJ; Neilson, JP		2019		Cochrane Database of Systematic Reviews		6		CD002253	10.1002/14651858.CD002253.pub4		#19998	Lemmers 2019
Inositol in preterm infants at risk for or having respiratory distress syndrome	Howlett, A; Ohlsson, A; Plakkal, N		2019		Cochrane Database of Systematic Reviews		7		CD000366	10.1002/14651858.CD000366.pub4		#19999	Howlett 2019
Interventions for non‚Äêtubal ectopic pregnancy	Long, Y; Zhu, H; Hu, Y; Shen, L; Fu, J; Huang, W		2020		Cochrane Database of Systematic Reviews		7		CD011174	10.1002/14651858.CD011174.pub2		#20000	Long 2020
Androgens for the anaemia of chronic kidney disease in adults	Yang, Q; Abudou, M; Xie, XS; Wu, T		2014		Cochrane Database of Systematic Reviews		10		CD006881	10.1002/14651858.CD006881.pub2		#20001	Yang 2014
Treatment for disseminated intravascular coagulation in patients with acute and chronic leukemia	Mart√≠‚ÄêCarvajal, AJ; Anand, V; Sol√†, I		2015		Cochrane Database of Systematic Reviews		6		CD008562	10.1002/14651858.CD008562.pub3		#20002	Mart√≠‚ÄêCarvajal 2015
Laparoscopic and robotic‚Äêassisted versus open radical prostatectomy for the treatment of localised prostate cancer	Ilic, D; Evans, SM; Allan, CA; Jung, JH; Murphy, D; Frydenberg, M		2017		Cochrane Database of Systematic Reviews		9		CD009625	10.1002/14651858.CD009625.pub2		#20003	Ilic 2017
Interventions for tubal ectopic pregnancy	Hajenius, PJ; Mol, F; Mol, BWJ; Bossuyt, PMM; Ankum, WM; Van der Veen, F		2007		Cochrane Database of Systematic Reviews		1		CD000324	10.1002/14651858.CD000324.pub2		#20004	Hajenius 2007
Menopausal status, ultrasound and biomarker tests in combination for the diagnosis of ovarian cancer in symptomatic women	Davenport, C; Rai, N; Sharma, P; Deeks, JJ; Berhane, S; Mallett, S; Saha, P; Champaneria, R; Bayliss, SE; Snell, KIE; et al.		2022		Cochrane Database of Systematic Reviews		7		CD011964	10.1002/14651858.CD011964.pub2		#20005	Davenport 2022
Three‚Äêdimensional saline infusion sonography compared to two‚Äêdimensional saline infusion sonography for the diagnosis of focal intracavitary lesions	Nieuwenhuis, LL; Hermans, FJR; Bij de Vaate, AJM; Leeflang, MMG; Br√∂lmann, HAM; Hehenkamp, WJK; Mol, BWJ; Clark, TJ; Huirne, JAF		2017		Cochrane Database of Systematic Reviews		5		CD011126	10.1002/14651858.CD011126.pub2		#20006	Nieuwenhuis 2017
Immunosuppressive treatment for proliferative lupus nephritis	Tunnicliffe, DJ; Palmer, SC; Henderson, L; Masson, P; Craig, JC; Tong, A; Singh‚ÄêGrewal, D; Flanc, RS; Roberts, MA; Webster, AC; et al.		2018		Cochrane Database of Systematic Reviews		6		CD002922	10.1002/14651858.CD002922.pub4		#20007	Tunnicliffe 2018
Iron therapy in anaemic adults without chronic kidney disease	Gurusamy, KS; Nagendran, M; Broadhurst, JF; Anker, SD; Richards, T		2014		Cochrane Database of Systematic Reviews		12		CD010640	10.1002/14651858.CD010640.pub2		#20008	Gurusamy 2014
Oral contraceptives containing drospirenone for premenstrual syndrome	Ma, S; Song, SJ		2023		Cochrane Database of Systematic Reviews		6		CD006586	10.1002/14651858.CD006586.pub5		#20009	Ma 2023
Ambroxol for women at risk of preterm birth for preventing neonatal respiratory distress syndrome	Gonzalez Garay, AG; Reveiz, L; Velasco Hidalgo, L; Solis Galicia, C		2014		Cochrane Database of Systematic Reviews		10		CD009708	10.1002/14651858.CD009708.pub2		#20010	GonzalezGaray 2014
Point‚Äêof‚Äêuse fortification of foods with micronutrient powders containing iron in children of preschool and school‚Äêage	De‚ÄêRegil, LM; Jefferds, MED; Pe√±a‚ÄêRosas, JP		2017		Cochrane Database of Systematic Reviews		11		CD009666	10.1002/14651858.CD009666.pub2		#20011	De‚ÄêRegil 2017
Cervical stitch (cerclage) in combination with other treatments for preventing spontaneous preterm birth in singleton pregnancies	Eleje, GU; Eke, AC; Ikechebelu, JI; Ezebialu, IU; Okam, PC; Ilika, CP		2020		Cochrane Database of Systematic Reviews		9		CD012871	10.1002/14651858.CD012871.pub2		#20012	Eleje 2020
Laparoscopy for the management of acute lower abdominal pain in women of childbearing age	Gait√°n, HG; Reveiz, L; Farquhar, C; Elias, VM		2014		Cochrane Database of Systematic Reviews		5		CD007683	10.1002/14651858.CD007683.pub3		#20013	Gait√°n 2014
Exercise for vasomotor menopausal symptoms	Daley, A; Stokes‚ÄêLampard, H; Thomas, A; MacArthur, C		2014		Cochrane Database of Systematic Reviews		11		CD006108	10.1002/14651858.CD006108.pub4		#20014	Daley 2014
Exercise therapy for multiple sclerosis	Rietberg, MB; Brooks, D; Uitdehaag, BMJ; Kwakkel, G		2005		Cochrane Database of Systematic Reviews		1		CD003980	10.1002/14651858.CD003980.pub2		#20015	Rietberg 2005
Oestrogen therapy for urinary incontinence in post‚Äêmenopausal women	Cody, JD; Jacobs, ML; Richardson, K; Moehrer, B; Hextall, A		2012		Cochrane Database of Systematic Reviews		10		CD001405	10.1002/14651858.CD001405.pub3		#20016	Cody 2012
Acupuncture for treating fibromyalgia	Deare, JC; Zheng, Z; Xue, CCL; Liu, JP; Shang, J; Scott, SW; Littlejohn, G		2013		Cochrane Database of Systematic Reviews		5		CD007070	10.1002/14651858.CD007070.pub2		#20017	Deare 2013
Neonatal interventions for preventing cerebral palsy: an overview of Cochrane Systematic Reviews	Shepherd, E; Salam, RA; Middleton, P; Han, S; Makrides, M; McIntyre, S; Badawi, N; Crowther, CA		2018		Cochrane Database of Systematic Reviews		6		CD012409	10.1002/14651858.CD012409.pub2		#20018	Shepherd 2018
Mifepristone for uterine fibroids	Tristan, M; Orozco, LJ; Steed, A; Ramirez-Morera, A; Stone, P		2012		Cochrane Database of Systematic Reviews		8		CD007687	10.1002/14651858.CD007687.pub2		#20019	Tristan 2012
Ultrasound for diagnosis of birth weight discordance in twin pregnancies	Jahanfar, S; Ho, JJ; Jaafar, SH; Abraha, I; Noura, M; Ross, CR; Pammi, M		2021		Cochrane Database of Systematic Reviews		3		CD012553	10.1002/14651858.CD012553.pub2		#20020	Jahanfar 2021
Imaging modalities for the non‚Äêinvasive diagnosis of endometriosis	Nisenblat, V; Bossuyt, PMM; Farquhar, C; Johnson, N; Hull, ML		2016		Cochrane Database of Systematic Reviews		2		CD009591	10.1002/14651858.CD009591.pub2		#20021	Nisenblat 2016
Danazol for uterine fibroids	Ke, LQ; Yang, K; Li, CM; Li, J		2009		Cochrane Database of Systematic Reviews		3		CD007692	10.1002/14651858.CD007692.pub2		#20022	Ke 2009
Aspirin and/or heparin for women with unexplained recurrent miscarriage with or without inherited thrombophilia	de Jong, PG; Kaandorp, S; Di Nisio, M; Goddijn, M; Middeldorp, S		2014		Cochrane Database of Systematic Reviews		7		CD004734	10.1002/14651858.CD004734.pub4		#20023	deJong 2014
Circulating antigen tests and urine reagent strips for diagnosis of active schistosomiasis in endemic areas	Ochodo, EA; Gopalakrishna, G; Spek, B; Reitsma, JB; van Lieshout, L; Polman, K; Lamberton, P; Bossuyt, PMM; Leeflang, MMG		2015		Cochrane Database of Systematic Reviews		3		CD009579	10.1002/14651858.CD009579.pub2		#20024	Ochodo 2015
Chemotherapy for advanced, recurrent or metastatic endometrial carcinoma	Vale, CL; Tierney, J; Bull, SJ; Symonds, PR		2012		Cochrane Database of Systematic Reviews		8		CD003915	10.1002/14651858.CD003915.pub4		#20025	Vale 2012
Ovulation suppression for endometriosis for women with subfertility	Hughes, E; Brown, J; Collins, JJ; Farquhar, C; Fedorkow, DM; Vanderkerchove, P		2007		Cochrane Database of Systematic Reviews		3		CD000155	10.1002/14651858.CD000155.pub2		#20026	Hughes 2007
Pioglitazone for prevention or delay of type 2 diabetes mellitus and its associated complications in people at risk for the development of type 2 diabetes mellitus	Ipsen, E√ò; Madsen, KS; Chi, Y; Pedersen-Bjergaard, U; Richter, B; Metzendorf, M-I; Hemmingsen, B		2020		Cochrane Database of Systematic Reviews		11		CD013516	10.1002/14651858.CD013516.pub2		#20027	Ipsen 2020
Ultra‚Äêradical (extensive) surgery versus standard surgery for the primary cytoreduction of advanced epithelial ovarian cancer	Hiu, S; Bryant, A; Gajjar, K; Kunonga, PT; Naik, R		2022		Cochrane Database of Systematic Reviews		8		CD007697	10.1002/14651858.CD007697.pub3		#20028	Hiu 2022
Financial arrangements for health systems in low‚Äêincome countries: an overview of systematic reviews	Wiysonge, CS; Paulsen, E; Lewin, S; Ciapponi, A; Herrera, CA; Opiyo, N; Pantoja, T; Rada, G; Oxman, AD		2017		Cochrane Database of Systematic Reviews		9		CD011084	10.1002/14651858.CD011084.pub2		#20029	Wiysonge 2017
Antivirals for prevention of hepatitis B virus mother‚Äêto‚Äêchild transmission in human immunodeficiency virus positive pregnant women co‚Äêinfected with hepatitis B virus	Ugwu, EO; Eleje, GU; Ugwu, AO; Nwagha, UI; Ikechebelu, JI; Umeh, UA; Okafor, HU		2023		Cochrane Database of Systematic Reviews		6		CD013653	10.1002/14651858.CD013653.pub2		#20030	Ugwu 2023
Interventions for the prevention and treatment of herpes simplex virus in patients being treated for cancer	Glenny, AM; Fernandez Mauleffinch, LM; Pavitt, S; Walsh, T		2009		Cochrane Database of Systematic Reviews		1		CD006706	10.1002/14651858.CD006706.pub2		#20031	Glenny 2009
Fortification of maize flour with iron for controlling anaemia and iron deficiency in populations	Garcia‚ÄêCasal, MN; Pe√±a‚ÄêRosas, JP; De‚ÄêRegil, LM; Gwirtz, JA; Pasricha, SR		2018		Cochrane Database of Systematic Reviews		12		CD010187	10.1002/14651858.CD010187.pub2		#20032	Garcia‚ÄêCasal 2018
Antiplatelet and anticoagulant agents for primary prevention of thrombosis in individuals with antiphospholipid antibodies	Bala, MM; Paszek, E; Lesniak, W; Wloch‚ÄêKopec, D; Jasinska, K; Undas, A		2018		Cochrane Database of Systematic Reviews		7		CD012534	10.1002/14651858.CD012534.pub2		#20033	Bala 2018
Food fortification with multiple micronutrients: impact on health outcomes in general population	Das, JK; Salam, RA; Mahmood, SB; Moin, A; Kumar, R; Mukhtar, K; Lassi, ZS; Bhutta, ZA		2019		Cochrane Database of Systematic Reviews		12		CD011400	10.1002/14651858.CD011400.pub2		#20034	Das 2019
Intermittent iron supplementation for improving nutrition and development in children under 12 years of age	De‚ÄêRegil, LM; Jefferds, MED; Sylvetsky, AC; Dowswell, T		2011		Cochrane Database of Systematic Reviews		12		CD009085	10.1002/14651858.CD009085.pub2		#20035	De‚ÄêRegil 2011
Hysteroscopy for treating subfertility associated with suspected major uterine cavity abnormalities	Bosteels, J; van Wessel, S; Weyers, S; Broekmans, FJ; D'Hooghe, TM; Bongers, MY; Mol, BWJ		2018		Cochrane Database of Systematic Reviews		12		CD009461	10.1002/14651858.CD009461.pub4		#20036	Bosteels 2018
Long‚Äêterm hormone therapy for perimenopausal and postmenopausal women	Marjoribanks, J; Farquhar, C; Roberts, H; Lethaby, A; Lee, J		2017		Cochrane Database of Systematic Reviews		1		CD004143	10.1002/14651858.CD004143.pub5		#20037	Marjoribanks 2017
Fulvestrant for hormone‚Äêsensitive metastatic breast cancer	Lee, CI; Goodwin, A; Wilcken, N		2017		Cochrane Database of Systematic Reviews		1		CD011093	10.1002/14651858.CD011093.pub2		#20038	Lee 2017
Surgical interruption of pelvic nerve pathways for primary and secondary dysmenorrhoea	Proctor, M; Latthe, P; Farquhar, C; Khan, K; Johnson, N		2005		Cochrane Database of Systematic Reviews		4		CD001896	10.1002/14651858.CD001896.pub2		#20039	Proctor 2005
Surgery for weight loss in adults	Colquitt, JL; Pickett, K; Loveman, E; Frampton, GK		2014		Cochrane Database of Systematic Reviews		8		CD003641	10.1002/14651858.CD003641.pub4		#20040	Colquitt 2014
Serum or plasma ferritin concentration as an index of iron deficiency and overload	Garcia-Casal, MN; Pasricha, S-R; Martinez, RX; Lopez-Perez, L; Pe√±a-Rosas, JP		2021		Cochrane Database of Systematic Reviews		5		CD011817	10.1002/14651858.CD011817.pub2		#20041	Garcia-Casal 2021
Non‚Äêimmunosuppressive treatment for IgA nephropathy	Reid, S; Cawthon, PM; Craig, JC; Samuels, JA; Molony, DA; Strippoli, GFM		2011		Cochrane Database of Systematic Reviews		3		CD003962	10.1002/14651858.CD003962.pub2		#20042	Reid 2011
Recombinant versus urinary human chorionic gonadotrophin for final oocyte maturation triggering in IVF and ICSI cycles	Youssef, MA; Abou‚ÄêSetta, AM; Lam, WS		2016		Cochrane Database of Systematic Reviews		4		CD003719	10.1002/14651858.CD003719.pub4		#20043	Youssef 2016
Induction of labour at or beyond 37 weeks' gestation	Middleton, P; Shepherd, E; Morris, J; Crowther, CA; Gomersall, JC		2020		Cochrane Database of Systematic Reviews		7		CD004945	10.1002/14651858.CD004945.pub5		#20044	Middleton 2020
Luteal phase support for women trying to conceive by intrauterine insemination or sexual intercourse	Salang, L; Teixeira, DM; Sol√†, I; Sothornwit, J; Martins, WP; Bofill Rodriguez, M; Lumbiganon, P		2022		Cochrane Database of Systematic Reviews		8		CD012396	10.1002/14651858.CD012396.pub2		#20045	Salang 2022
Gonadotropin‚Äêreleasing hormone analogues for endometriosis	Veth, VB; van de Kar, MMA; Duffy, JMN; van Wely, M; Mijatovic, V; Maas, JWM		2023		Cochrane Database of Systematic Reviews		6		CD014788	10.1002/14651858.CD014788.pub2		#20046	Veth 2023
Sucrose for analgesia in newborn infants undergoing painful procedures	Stevens, B; Yamada, J; Ohlsson, A; Haliburton, S; Shorkey, A		2016		Cochrane Database of Systematic Reviews		7		CD001069	10.1002/14651858.CD001069.pub5		#20047	Stevens 2016
Surgical intervention versus expectant management for endometrial polyps in subfertile women	Jayaprakasan, K; Polanski, L; Sahu, B; Thornton, JG; Raine-Fenning, N		2014		Cochrane Database of Systematic Reviews		8		CD009592	10.1002/14651858.CD009592.pub2		#20048	Jayaprakasan 2014
Pharmacological and non‚Äêpharmacological strategies for obese women with subfertility	Taghavi, SA; van Wely, M; Jahanfar, S; Bazarganipour, F		2021		Cochrane Database of Systematic Reviews		3		CD012650	10.1002/14651858.CD012650.pub2		#20049	Taghavi 2021
Physical interventions to interrupt or reduce the spread of respiratory viruses	Jefferson, T; Dooley, L; Ferroni, E; Al-Ansary, LA; van Driel, ML; Bawazeer, GA; Jones, MA; Hoffmann, TC; Clark, J; Beller, EM; et al.		2023		Cochrane Database of Systematic Reviews		1		CD006207	10.1002/14651858.CD006207.pub6		#20050	Jefferson 2023
Implementation strategies for health systems in low‚Äêincome countries: an overview of systematic reviews	Pantoja, T; Opiyo, N; Lewin, S; Paulsen, E; Ciapponi, A; Wiysonge, CS; Herrera, CA; Rada, G; Pe√±aloza, B; Dudley, L; et al.		2017		Cochrane Database of Systematic Reviews		9		CD011086	10.1002/14651858.CD011086.pub2		#20051	Pantoja 2017
Delivery arrangements for health systems in low‚Äêincome countries: an overview of systematic reviews	Ciapponi, A; Lewin, S; Herrera, CA; Opiyo, N; Pantoja, T; Paulsen, E; Rada, G; Wiysonge, CS; Bast√≠as, G; Dudley, L; et al.		2017		Cochrane Database of Systematic Reviews		9		CD011083	10.1002/14651858.CD011083.pub2		#20052	Ciapponi 2017
The impact of surgical therapies for inflammatory bowel disease on female fertility	Lee, S; Crowe, M; Seow, CH; Kotze, PG; Kaplan, GG; Metcalfe, A; Ricciuto, A; Benchimol, EI; Kuenzig, ME		2019		Cochrane Database of Systematic Reviews		7		CD012711	10.1002/14651858.CD012711.pub2		#20053	Lee 2019
Intermittent iron supplementation for reducing anaemia and its associated impairments in adolescent and adult menstruating women	Fern√°ndez-Gaxiola, AC; De-Regil, LM		2019		Cochrane Database of Systematic Reviews		1		CD009218	10.1002/14651858.CD009218.pub3		#20054	Fern√°ndez-Gaxiola 2019
Phytoestrogens for menopausal vasomotor symptoms	Lethaby, A; Marjoribanks, J; Kronenberg, F; Roberts, H; Eden, J; Brown, J		2013		Cochrane Database of Systematic Reviews		12		CD001395	10.1002/14651858.CD001395.pub4		#20055	Lethaby 2013
Electrical stimulation with non‚Äêimplanted devices for stress urinary incontinence in women	Stewart, F; Berghmans, B; B√∏, K; Glazener, CMA		2017		Cochrane Database of Systematic Reviews		12		CD012390	10.1002/14651858.CD012390.pub2		#20056	Stewart 2017
Intermittent oral iron supplementation during pregnancy	Pe√±a‚ÄêRosas, JP; De‚ÄêRegil, LM; Gomez Malave, H; Flores‚ÄêUrrutia, MC; Dowswell, T		2015		Cochrane Database of Systematic Reviews		10		CD009997	10.1002/14651858.CD009997.pub2		#20057	Pe√±a‚ÄêRosas 2015
Chinese herbal medicine for endometriosis	Flower, A; Liu, JP; Lewith, G; Little, P; Li, Q		2012		Cochrane Database of Systematic Reviews		5		CD006568	10.1002/14651858.CD006568.pub3		#20058	Flower 2012
Interventions for female pattern hair loss	van Zuuren, EJ; Fedorowicz, Z; Schoones, J		2016		Cochrane Database of Systematic Reviews		5		CD007628	10.1002/14651858.CD007628.pub4		#20059	vanZuuren 2016
Clients‚Äô perceptions and experiences of targeted digital communication accessible via mobile devices for reproductive, maternal, newborn, child, and adolescent health: a qualitative evidence synthesis	Ames, HMR; Glenton, C; Lewin, S; Tamrat, T; Akama, E; Leon, N		2019		Cochrane Database of Systematic Reviews		10		CD013447	10.1002/14651858.CD013447		#20060	Ames 2019
Preoperative medical therapy before surgery for uterine fibroids	Lethaby, A; Puscasiu, L; Vollenhoven, B		2017		Cochrane Database of Systematic Reviews		11		CD000547	10.1002/14651858.CD000547.pub2		#20061	Lethaby 2017
Pre‚Äêoperative endometrial thinning agents before endometrial destruction for heavy menstrual bleeding	Tan, YH; Lethaby, A		2013		Cochrane Database of Systematic Reviews		11		CD010241	10.1002/14651858.CD010241.pub2		#20062	Tan 2013
Band ligation versus sham or no intervention for primary prophylaxis of oesophageal variceal bleeding in children and adolescents with chronic liver disease or portal vein thrombosis	Cifuentes, LI; Gattini, D; Torres-Robles, R; Gana, JC		2021		Cochrane Database of Systematic Reviews		1		CD011561	10.1002/14651858.CD011561.pub2		#20063	Cifuentes 2021
Acupuncture for schizophrenia	Shen, X; Xia, J; Adams, CE		2014		Cochrane Database of Systematic Reviews		10		CD005475	10.1002/14651858.CD005475.pub2		#20064	Shen 2014
Antifibrinolytic therapy to reduce haemoptysis from any cause	Prutsky, G; Domecq, JP; Salazar, CA; Accinelli, R		2016		Cochrane Database of Systematic Reviews		11		CD008711	10.1002/14651858.CD008711.pub3		#20065	Prutsky 2016
Intratympanic corticosteroids for sudden sensorineural hearing loss	Plontke, SK; Meisner, C; Agrawal, S; Cay√©-Thomasen, P; Galbraith, K; Mikulec, AA; Parnes, L; Premakumar, Y; Reiber, J; Schilder, AGM; et al.		2022		Cochrane Database of Systematic Reviews		7		CD008080	10.1002/14651858.CD008080.pub2		#20066	Plontke 2022
Provision of respiratory support compared to no respiratory support before cord clamping for preterm infants	Meyer, MP; Nevill, E; Wong, MM		2018		Cochrane Database of Systematic Reviews		3		CD012491	10.1002/14651858.CD012491.pub2		#20067	Meyer 2018
Vitamin supplementation for preventing miscarriage	Balogun, OO; da Silva Lopes, K; Ota, E; Takemoto, Y; Rumbold, A; Takegata, M; Mori, R		2016		Cochrane Database of Systematic Reviews		5		CD004073	10.1002/14651858.CD004073.pub4		#20068	Balogun 2016
Methods for managing miscarriage: a network meta‚Äêanalysis	Ghosh, J; Papadopoulou, A; Devall, AJ; Jeffery, HC; Beeson, LE; Do, V; Price, MJ; Tobias, A; Tun√ßalp, √ñ; Lavelanet, A; et al.		2021		Cochrane Database of Systematic Reviews		6		CD012602	10.1002/14651858.CD012602.pub2		#20069	Ghosh 2021
Rapamycin and rapalogs for tuberous sclerosis complex	Sasongko, TH; Kademane, K; Chai Soon Hou, S; Jocelyn, TX; Zabidi-Hussin, Z		2023		Cochrane Database of Systematic Reviews		7		CD011272	10.1002/14651858.CD011272.pub3		#20070	Sasongko 2023
Minimally invasive surgical techniques versus open myomectomy for uterine fibroids	Bhave Chittawar, P; Franik, S; Pouwer, AW; Farquhar, C		2014		Cochrane Database of Systematic Reviews		10		CD004638	10.1002/14651858.CD004638.pub3		#20071	BhaveChittawar 2014
Pelvic floor muscle training versus no treatment, or inactive control treatments, for urinary incontinence in women	Dumoulin, C; Cacciari, LP; Hay‚ÄêSmith, EJC		2018		Cochrane Database of Systematic Reviews		10		CD005654	10.1002/14651858.CD005654.pub4		#20072	Dumoulin 2018
Surgical treatment of fibroids for subfertility	Metwally, M; Raybould, G; Cheong, YC; Horne, AW		2020		Cochrane Database of Systematic Reviews		1		CD003857	10.1002/14651858.CD003857.pub4		#20073	Metwally 2020
Calcium and vitamin D for increasing bone mineral density in premenopausal women	M√©ndez-S√°nchez, L; Clark, P; Winzenberg, TM; Tugwell, P; Correa-Burrows, P; Costello, R		2023		Cochrane Database of Systematic Reviews		1		CD012664	10.1002/14651858.CD012664.pub2		#20074	M√©ndez-S√°nchez 2023
Interventions during pregnancy to prevent preterm birth: an overview of Cochrane systematic reviews	Medley, N; Vogel, JP; Care, A; Alfirevic, Z		2018		Cochrane Database of Systematic Reviews		11		CD012505	10.1002/14651858.CD012505.pub2		#20075	Medley 2018
Surgical approach to hysterectomy for benign gynaecological disease	Pickett, CM; Seeratan, DD; Mol, BWJ; Nieboer, TE; Johnson, N; Bonestroo, T; Aarts, JWM		2023		Cochrane Database of Systematic Reviews		8		CD003677	10.1002/14651858.CD003677.pub6		#20076	Pickett 2023
Transcutaneous electrical nerve stimulation for acute pain	Johnson, MI; Paley, CA; Howe, TE; Sluka, KA		2015		Cochrane Database of Systematic Reviews		6		CD006142	10.1002/14651858.CD006142.pub3		#20077	Johnson 2015
Pain relief for women with cervical intraepithelial neoplasia undergoing colposcopy treatment	Gajjar, K; Martin-Hirsch, PPL; Bryant, A; Owens, GL		2016		Cochrane Database of Systematic Reviews		7		CD006120	10.1002/14651858.CD006120.pub4		#20078	Gajjar 2016
Pessaries (mechanical devices) for managing pelvic organ prolapse in women	Bugge, C; Adams, EJ; Gopinath, D; Stewart, F; Dembinsky, M; Sobiesuo, P; Kearney, R		2020		Cochrane Database of Systematic Reviews		11		CD004010	10.1002/14651858.CD004010.pub4		#20079	Bugge 2020
Nutritional interventions for preventing stunting in children (birth to 59 months) living in urban slums in low‚Äê and middle‚Äêincome countries (LMIC)	Goudet, SM; Bogin, BA; Madise, NJ; Griffiths, PL		2019		Cochrane Database of Systematic Reviews		6		CD011695	10.1002/14651858.CD011695.pub2		#20080	Goudet 2019
Interventions for the long‚Äêterm prevention of hereditary angioedema attacks	Beard, N; Frese, M; Smertina, E; Mere, P; Katelaris, C; Mills, K		2022		Cochrane Database of Systematic Reviews		11		CD013403	10.1002/14651858.CD013403.pub2		#20081	Beard 2022
Aspirin for in vitro fertilisation	Siristatidis, CS; Basios, G; Pergialiotis, V; Vogiatzi, P		2016		Cochrane Database of Systematic Reviews		11		CD004832	10.1002/14651858.CD004832.pub4		#20082	Siristatidis 2016
Amniotomy for shortening spontaneous labour	Smyth, RMD; Markham, C; Dowswell, T		2013		Cochrane Database of Systematic Reviews		6		CD006167	10.1002/14651858.CD006167.pub4		#20083	Smyth 2013
Total versus subtotal hysterectomy for benign gynaecological conditions	Lethaby, A; Mukhopadhyay, A; Naik, R		2012		Cochrane Database of Systematic Reviews		4		CD004993	10.1002/14651858.CD004993.pub3		#20084	Lethaby 2012
Melatonin for the prevention and treatment of jet lag	Herxheimer, A; Petrie, KJ		2002		Cochrane Database of Systematic Reviews		2		CD001520	10.1002/14651858.CD001520		#20085	Herxheimer 2002
Testosterone for peri and postmenopausal women	Somboonporn, W; Bell, RJ; Davis, SR		2005		Cochrane Database of Systematic Reviews		4		CD004509	10.1002/14651858.CD004509.pub2		#20086	Somboonporn 2005
Palliative interventions for controlling vaginal bleeding in advanced cervical cancer	Eleje, GU; Eke, AC; Igberase, GO; Igwegbe, AO; Eleje, LI		2019		Cochrane Database of Systematic Reviews		3		CD011000	10.1002/14651858.CD011000.pub3		#20087	Eleje 2019
Interventions to reduce Staphylococcus aureus in the management of eczema	George, SMC; Karanovic, S; Harrison, DA; Rani, A; Birnie, AJ; Bath‚ÄêHextall, FJ; Ravenscroft, JC; Williams, HC		2019		Cochrane Database of Systematic Reviews		10		CD003871	10.1002/14651858.CD003871.pub3		#20088	George 2019
Robot‚Äêassisted surgery in gynaecology	Lawrie, TA; Liu, H; Lu, D; Dowswell, T; Song, H; Wang, L; Shi, G		2019		Cochrane Database of Systematic Reviews		4		CD011422	10.1002/14651858.CD011422.pub2		#20089	Lawrie 2019
Antioxidants for preventing pre‚Äêeclampsia	Rumbold, A; Duley, L; Crowther, CA; Haslam, RR		2008		Cochrane Database of Systematic Reviews		1		CD004227	10.1002/14651858.CD004227.pub3		#20090	Rumbold 2008
Vitamin C supplementation in pregnancy	Rumbold, A; Ota, E; Nagata, C; Shahrook, S; Crowther, CA		2015		Cochrane Database of Systematic Reviews		9		CD004072	10.1002/14651858.CD004072.pub3		#20091	Rumbold 2015
Hormonal versus non‚Äêhormonal contraceptives in women with diabetes mellitus type 1 and 2	Visser, J; Snel, M; Van Vliet, HAAM		2013		Cochrane Database of Systematic Reviews		3		CD003990	10.1002/14651858.CD003990.pub4		#20092	Visser 2013
Transcranial direct current stimulation (tDCS) for improving activities of daily living, and physical and cognitive functioning, in people after stroke	Elsner, B; Kugler, J; Pohl, M; Mehrholz, J		2020		Cochrane Database of Systematic Reviews		11		CD009645	10.1002/14651858.CD009645.pub4		#20093	Elsner 2020
Uterine muscle relaxant drugs for threatened miscarriage	Lede, RL; Duley, L		2005		Cochrane Database of Systematic Reviews		3		CD002857	10.1002/14651858.CD002857.pub2		#20094	Lede 2005
Hysterectomy with opportunistic salpingectomy versus hysterectomy alone	van Lieshout, LAM; Steenbeek, MP; De Hullu, JA; Vos, MC; Houterman, S; Wilkinson, J; Piek, JMJ		2019		Cochrane Database of Systematic Reviews		8		CD012858	10.1002/14651858.CD012858.pub2		#20095	vanLieshout 2019
Duodenum‚Äêpreserving pancreatic resection versus pancreaticoduodenectomy for chronic pancreatitis	Gurusamy, KS; Lusuku, C; Halkias, C; Davidson, BR		2016		Cochrane Database of Systematic Reviews		2		CD011521	10.1002/14651858.CD011521.pub2		#20096	Gurusamy 2016
Nutrition‚Äêspecific interventions for preventing and controlling anaemia throughout the life cycle: an overview of systematic reviews	da Silva Lopes, K; Yamaji, N; Rahman, MO; Suto, M; Takemoto, Y; Garcia-Casal, MN; Ota, E		2021		Cochrane Database of Systematic Reviews		9		CD013092	10.1002/14651858.CD013092.pub2		#20097	daSilvaLopes 2021
Lamotrigine versus carbamazepine monotherapy for epilepsy: an individual participant data review	Nevitt, SJ; Tudur Smith, C; Weston, J; Marson, AG		2018		Cochrane Database of Systematic Reviews		6		CD001031	10.1002/14651858.CD001031.pub4		#20098	Nevitt 2018
Appetite stimulants for people with cystic fibrosis	McTavish, D; Thornton, J		2022		Cochrane Database of Systematic Reviews		9		CD008190	10.1002/14651858.CD008190.pub3		#20099	McTavish 2022
Elective repeat caesarean section versus induction of labour for women with a previous caesarean birth	Dodd, JM; Crowther, CA; Grivell, RM; Deussen, AR		2017		Cochrane Database of Systematic Reviews		7		CD004906	10.1002/14651858.CD004906.pub5		#20100	Dodd 2017
Antibiotics for treating bacterial vaginosis in pregnancy	Brocklehurst, P; Gordon, A; Heatley, E; Milan, SJ		2013		Cochrane Database of Systematic Reviews		1		CD000262	10.1002/14651858.CD000262.pub4		#20101	Brocklehurst 2013
Dressings and topical agents containing hyaluronic acid for chronic wound healing	Roehrs, H; Stocco, JGD; Pott, F; Blanc, G; Meier, MJ; Dias, FAL		2023		Cochrane Database of Systematic Reviews		7		CD012215	10.1002/14651858.CD012215.pub2		#20102	Roehrs 2023
Interventions for preventing blood loss during the treatment of cervical intraepithelial neoplasia	Martin-Hirsch, PPL; Bryant, A		2013		Cochrane Database of Systematic Reviews		12		CD001421	10.1002/14651858.CD001421.pub3		#20103	Martin-Hirsch 2013
Acupuncture or acupressure for induction of labour	Smith, CA; Armour, M; Dahlen, HG		2017		Cochrane Database of Systematic Reviews		10		CD002962	10.1002/14651858.CD002962.pub4		#20104	Smith 2017
Non‚Äêsurgical interventions for late rectal problems (proctopathy) of radiotherapy in people who have received radiotherapy to the pelvis	van de Wetering, FT; Verleye, L; Andreyev, HJN; Maher, J; Vlayen, J; Pieters, BR; van Tienhoven, G; Scholten, RJPM		2016		Cochrane Database of Systematic Reviews		4		CD003455	10.1002/14651858.CD003455.pub2		#20105	vandeWetering 2016
Antibiotics for infection prevention after excision of the cervical transformation zone	Kietpeerakool, C; Chumworathayi, B; Thinkhamrop, J; Ussahgij, B; Lumbiganon, P		2017		Cochrane Database of Systematic Reviews		1		CD009957	10.1002/14651858.CD009957.pub2		#20106	Kietpeerakool 2017
Chinese herbal medicines for unexplained recurrent miscarriage	Li, L; Dou, L; Leung, PC; Chung, TK; Wang, CC		2016		Cochrane Database of Systematic Reviews		1		CD010568	10.1002/14651858.CD010568.pub2		#20107	Li 2016
Vitamin C for preventing and treating pneumonia	Hemil√§, H; Louhiala, P		2013		Cochrane Database of Systematic Reviews		8		CD005532	10.1002/14651858.CD005532.pub3		#20108	Hemil√§ 2013
Microwave therapy for cervical ectropion	Liu, Y; Yang, K; Wu, T; Roberts, H; Li, J; Tian, J; Ma, B; Tan, J; Zhang, P		2007		Cochrane Database of Systematic Reviews		4		CD006227	10.1002/14651858.CD006227.pub2		#20109	Liu 2007
Surfactant for pulmonary haemorrhage in neonates	Aziz, A; Ohlsson, A		2020		Cochrane Database of Systematic Reviews		2		CD005254	10.1002/14651858.CD005254.pub4		#20110	Aziz 2020
Methods for blood loss estimation after vaginal birth	Diaz, V; Abalos, E; Carroli, G		2018		Cochrane Database of Systematic Reviews		9		CD010980	10.1002/14651858.CD010980.pub2		#20111	Diaz 2018
Ready‚Äêto‚Äêuse therapeutic food (RUTF) for home‚Äêbased nutritional rehabilitation of severe acute malnutrition in children from six months to five years of age	Schoonees, A; Lombard, MJ; Musekiwa, A; Nel, E; Volmink, J		2019		Cochrane Database of Systematic Reviews		5		CD009000	10.1002/14651858.CD009000.pub3		#20112	Schoonees 2019
Vitamin C for preventing and treating tetanus	Hemil√§, H; Koivula, T		2013		Cochrane Database of Systematic Reviews		11		CD006665	10.1002/14651858.CD006665.pub3		#20113	Hemil√§ 2013
Vitamin B6 for cognition	Malouf, R; Grimley Evans, J		2003		Cochrane Database of Systematic Reviews		4		CD004393	10.1002/14651858.CD004393		#20114	Malouf 2003
Short‚Äêacting insulin analogues versus regular human insulin for adult, non‚Äêpregnant persons with type 2 diabetes mellitus	Fullerton, B; Siebenhofer, A; Jeitler, K; Horvath, K; Semlitsch, T; Berghold, A; Gerlach, FM		2018		Cochrane Database of Systematic Reviews		12		CD013228	10.1002/14651858.CD013228		#20115	Fullerton 2018
Urethral (indwelling or intermittent) or suprapubic routes for short‚Äêterm catheterisation in hospitalised adults	Kidd, EA; Stewart, F; Kassis, NC; Hom, E; Omar, MI		2015		Cochrane Database of Systematic Reviews		12		CD004203	10.1002/14651858.CD004203.pub3		#20116	Kidd 2015
Non‚Äêcorticosteroid immunosuppressive medications for steroid‚Äêsensitive nephrotic syndrome in children	Larkins, NG; Liu, ID; Willis, NS; Craig, JC; Hodson, EM		2020		Cochrane Database of Systematic Reviews		4		CD002290	10.1002/14651858.CD002290.pub5		#20117	Larkins 2020
Interventions for the physical aspects of sexual dysfunction in women following pelvic radiotherapy	Denton, AS; Maher, J		2003		Cochrane Database of Systematic Reviews		1		CD003750	10.1002/14651858.CD003750		#20118	Denton 2003
Interventions to improve water quality and supply, sanitation and hygiene practices, and their effects on the nutritional status of children	Dangour, AD; Watson, L; Cumming, O; Boisson, S; Che, Y; Velleman, Y; Cavill, S; Allen, E; Uauy, R		2013		Cochrane Database of Systematic Reviews		8		CD009382	10.1002/14651858.CD009382.pub2		#20119	Dangour 2013
Repeat digital cervical assessment in pregnancy for identifying women at risk of preterm labour	Alexander, S; Boulvain, M; Ceysens, G; Haelterman, E; Zhang, WH		2010		Cochrane Database of Systematic Reviews		6		CD005940	10.1002/14651858.CD005940.pub2		#20120	Alexander 2010
Vitamin E supplementation in pregnancy	Rumbold, A; Ota, E; Hori, H; Miyazaki, C; Crowther, CA		2015		Cochrane Database of Systematic Reviews		9		CD004069	10.1002/14651858.CD004069.pub3		#20121	Rumbold 2015
Instruments for chorionic villus sampling for prenatal diagnosis	Young, C; von Dadelszen, P; Alfirevic, Z		2013		Cochrane Database of Systematic Reviews		1		CD000114	10.1002/14651858.CD000114.pub2		#20122	Young 2013
Drug interventions for the treatment of obesity in children and adolescents	Axon, E; Atkinson, G; Richter, B; Metzendorf, MI; Baur, L; Finer, N; Corpeleijn, E; O'Malley, C; Ells, LJ		2016		Cochrane Database of Systematic Reviews		11		CD012436	10.1002/14651858.CD012436		#20123	Axon 2016
Single dose oral celecoxib for acute postoperative pain in adults	Derry, S; Moore, RA		2013		Cochrane Database of Systematic Reviews		10		CD004233	10.1002/14651858.CD004233.pub4		#20124	Derry 2013
Pancreatic enzyme replacement therapy for people with cystic fibrosis	Somaraju, URR; Solis-Moya, A		2020		Cochrane Database of Systematic Reviews		8		CD008227	10.1002/14651858.CD008227.pub4		#20125	Somaraju 2020
Systemic treatment for blepharokeratoconjunctivitis in children	O'Gallagher, M; Banteka, M; Bunce, C; Larkin, F; Tuft, S; Dahlmann‚ÄêNoor, A		2016		Cochrane Database of Systematic Reviews		5		CD011750	10.1002/14651858.CD011750.pub2		#20126	O'Gallagher 2016
Antifibrinolytic drugs for treating primary postpartum haemorrhage	Shakur, H; Beaumont, D; Pavord, S; Gayet‚ÄêAgeron, A; Ker, K; Mousa, HA		2018		Cochrane Database of Systematic Reviews		2		CD012964	10.1002/14651858.CD012964		#20127	Shakur 2018
Nitroglycerin for management of retained placenta	Abdel‚ÄêAleem, H; Abdel‚ÄêAleem, MA; Shaaban, OM		2015		Cochrane Database of Systematic Reviews		11		CD007708	10.1002/14651858.CD007708.pub3		#20128	Abdel‚ÄêAleem 2015
Treatments for secondary postpartum haemorrhage	Alexander, J; Thomas, PW; Sanghera, J		2002		Cochrane Database of Systematic Reviews		1		CD002867	10.1002/14651858.CD002867		#20129	Alexander 2002
Chlorpromazine versus atypical antipsychotic drugs for schizophrenia	Saha, KB; Bo, L; Zhao, S; Xia, J; Sampson, S; Zaman, RU		2016		Cochrane Database of Systematic Reviews		4		CD010631	10.1002/14651858.CD010631.pub2		#20130	Saha 2016
Human chorionic gonadotrophin for threatened miscarriage	Devaseelan, P; Fogarty, PP; Regan, L		2010		Cochrane Database of Systematic Reviews		5		CD007422	10.1002/14651858.CD007422.pub2		#20131	Devaseelan 2010
Surgery for cervical intraepithelial neoplasia	Martin‚ÄêHirsch, PPL; Paraskevaidis, E; Bryant, A; Dickinson, HO		2013		Cochrane Database of Systematic Reviews		12		CD001318	10.1002/14651858.CD001318.pub3		#20132	Martin‚ÄêHirsch 2013
Prophylactic interventions after delivery of placenta for reducing bleeding during the postnatal period	Yaju, Y; Kataoka, Y; Eto, H; Horiuchi, S; Mori, R		2013		Cochrane Database of Systematic Reviews		11		CD009328	10.1002/14651858.CD009328.pub2		#20133	Yaju 2013
Planned birth at or near term for improving health outcomes for pregnant women with gestational diabetes and their infants	Biesty, LM; Egan, AM; Dunne, F; Dempsey, E; Meskell, P; Smith, V; Ni Bhuinneain, GM; Devane, D		2018		Cochrane Database of Systematic Reviews		1		CD012910	10.1002/14651858.CD012910		#20134	Biesty 2018
Umbilical vein injection for management of retained placenta	Kumar, N; Jahanfar, S; Haas, DM; Weeks, AD		2021		Cochrane Database of Systematic Reviews		3		CD001337	10.1002/14651858.CD001337.pub3		#20135	Kumar 2021
Amniocentesis and chorionic villus sampling for prenatal diagnosis	Alfirevic, Z; Navaratnam, K; Mujezinovic, F		2017		Cochrane Database of Systematic Reviews		9		CD003252	10.1002/14651858.CD003252.pub2		#20136	Alfirevic 2017
Provision of folic acid for reducing arsenic toxicity in arsenic‚Äêexposed children and adults	Bae, S; Kamynina, E; Guetterman, HM; Farinola, AF; Caudill, MA; Berry, RJ; Cassano, PA; Stover, PJ		2021		Cochrane Database of Systematic Reviews		10		CD012649	10.1002/14651858.CD012649.pub2		#20137	Bae 2021
Fetal scalp stimulation for assessing fetal well‚Äêbeing during labour	Murphy, DJ; Devane, D; Molloy, E; Shahabuddin, Y		2023		Cochrane Database of Systematic Reviews		1		CD013808	10.1002/14651858.CD013808.pub2		#20138	Murphy 2023
Cervical stitch (cerclage) for preventing preterm birth in multiple pregnancy	Rafael, TJ; Berghella, V; Alfirevic, Z		2014		Cochrane Database of Systematic Reviews		9		CD009166	10.1002/14651858.CD009166.pub2		#20139	Rafael 2014
Acupuncture and related interventions for symptoms of chronic kidney disease	Kim, KH; Lee, MS; Kim, TH; Kang, JW; Choi, TY; Lee, JD		2016		Cochrane Database of Systematic Reviews		6		CD009440	10.1002/14651858.CD009440.pub2		#20140	Kim 2016
Fortification of condiments and seasonings with iron for preventing anaemia and improving health	Jalal, CSB; De-Regil, LM; Pike, V; Mithra, P		2023		Cochrane Database of Systematic Reviews		9		CD009604	10.1002/14651858.CD009604.pub2		#20141	Jalal 2023
Relaxin for preventing preterm birth	Bain, E; Heatley, E; Hsu, K; Crowther, CA		2013		Cochrane Database of Systematic Reviews		8		CD010073	10.1002/14651858.CD010073.pub2		#20142	Bain 2013
Planned elective repeat caesarean section versus planned vaginal birth for women with a previous caesarean birth	Dodd, JM; Crowther, CA; Huertas, E; Guise, JM; Horey, D		2013		Cochrane Database of Systematic Reviews		12		CD004224	10.1002/14651858.CD004224.pub3		#20143	Dodd 2013
Sentinel node biopsy for diagnosis of lymph node involvement in endometrial cancer	Nagar, H; Wietek, N; Goodall, RJ; Hughes, W; Schmidt-Hansen, M; Morrison, J		2021		Cochrane Database of Systematic Reviews		6		CD013021	10.1002/14651858.CD013021.pub2		#20144	Nagar 2021
Sensory environment on health‚Äêrelated outcomes of hospital patients	Drahota, A; Ward, D; Mackenzie, H; Stores, R; Higgins, B; Gal, D; Dean, TP		2012		Cochrane Database of Systematic Reviews		3		CD005315	10.1002/14651858.CD005315.pub2		#20145	Drahota 2012
Antiplatelet agents for preventing pre‚Äêeclampsia and its complications	Duley, L; Meher, S; Hunter, KE; Seidler, AL; Askie, LM		2019		Cochrane Database of Systematic Reviews		10		CD004659	10.1002/14651858.CD004659.pub3		#20146	Duley 2019
Vitamin D for the management of multiple sclerosis	Jagannath, VA; Filippini, G; Borges do Nascimento, IJ; Di Pietrantonj, C; Robak, EW; Whamond, L		2018		Cochrane Database of Systematic Reviews		9		CD008422	10.1002/14651858.CD008422.pub3		#20147	Jagannath 2018
Specialised antenatal clinics for women with a multiple pregnancy for improving maternal and infant outcomes	Dodd, JM; Dowswell, T; Crowther, CA		2015		Cochrane Database of Systematic Reviews		11		CD005300	10.1002/14651858.CD005300.pub4		#20148	Dodd 2015
Interventions for HIV‚Äêassociated nephropathy	Yahaya, I; Uthman, OA; Uthman, MMB		2013		Cochrane Database of Systematic Reviews		1		CD007183	10.1002/14651858.CD007183.pub3		#20149	Yahaya 2013
Transabdominal amnioinfusion for improving fetal outcomes after oligohydramnios secondary to preterm prelabour rupture of membranes before 26 weeks	Van Teeffelen, S; Pajkrt, E; Willekes, C; Van Kuijk, SMJ; Mol, BWJ		2013		Cochrane Database of Systematic Reviews		8		CD009952	10.1002/14651858.CD009952.pub2		#20150	VanTeeffelen 2013
Interventions for the treatment of twin‚Äêtwin transfusion syndrome	Roberts, D; Neilson, JP; Kilby, MD; Gates, S		2014		Cochrane Database of Systematic Reviews		1		CD002073	10.1002/14651858.CD002073.pub3		#20151	Roberts 2014
Gonadotrophin‚Äêreleasing hormone analogues for endometriosis: bone mineral density	Farmer, JE; Prentice, A; Breeze, A; Ahmad, G; Duffy, JMN; Watson, A; Pick, A		2003		Cochrane Database of Systematic Reviews		4		CD001297	10.1002/14651858.CD001297		#20152	Farmer 2003
Selenium for preventing cancer	Vinceti, M; Filippini, T; Del Giovane, C; Dennert, G; Zwahlen, M; Brinkman, M; Zeegers, MPA; Horneber, M; D'Amico, R; Crespi, CM		2018		Cochrane Database of Systematic Reviews		1		CD005195	10.1002/14651858.CD005195.pub4		#20153	Vinceti 2018
Technique modifications for reducing the risks from amniocentesis or chorionic villus sampling	Mujezinovic, F; Alfirevic, Z		2012		Cochrane Database of Systematic Reviews		8		CD008678	10.1002/14651858.CD008678.pub2		#20154	Mujezinovic 2012
Intrapartum fetal scalp lactate sampling for fetal assessment in the presence of a non‚Äêreassuring fetal heart rate trace	East, CE; Leader, LR; Sheehan, P; Henshall, NE; Colditz, PB; Lau, R		2015		Cochrane Database of Systematic Reviews		5		CD006174	10.1002/14651858.CD006174.pub3		#20155	East 2015
Umbilical vein injection for the routine management of third stage of labour	Mori, R; Nardin, JM; Yamamoto, N; Carroli, G; Weeks, A		2012		Cochrane Database of Systematic Reviews		3		CD006176	10.1002/14651858.CD006176.pub2		#20156	Mori 2012
Vitamin E supplementation for prevention of morbidity and mortality in preterm infants	Brion, LP; Bell, EF; Raghuveer, TS		2003		Cochrane Database of Systematic Reviews		4		CD003665	10.1002/14651858.CD003665		#20157	Brion 2003
First‚Äêline chemotherapy in low‚Äêrisk gestational trophoblastic neoplasia	Lawrie, TA; Alazzam, M; Tidy, J; Hancock, BW; Osborne, R		2016		Cochrane Database of Systematic Reviews		6		CD007102	10.1002/14651858.CD007102.pub4		#20158	Lawrie 2016
Betamimetics for inhibiting preterm labour	Neilson, JP; West, HM; Dowswell, T		2014		Cochrane Database of Systematic Reviews		2		CD004352	10.1002/14651858.CD004352.pub3		#20159	Neilson 2014
Cooling for newborns with hypoxic ischaemic encephalopathy	Jacobs, SE; Berg, M; Hunt, R; Tarnow‚ÄêMordi, WO; Inder, TE; Davis, PG		2013		Cochrane Database of Systematic Reviews		1		CD003311	10.1002/14651858.CD003311.pub3		#20160	Jacobs 2013
Bisphosphonates for osteoporosis in primary biliary cirrhosis	Rudic, JS; Giljaca, V; Krstic, MN; Bjelakovic, G; Gluud, C		2011		Cochrane Database of Systematic Reviews		12		CD009144	10.1002/14651858.CD009144.pub2		#20161	Rudic 2011
Prophylactic oral betamimetics for reducing preterm birth in women with a twin pregnancy	Yamasmit, W; Chaithongwongwatthana, S; Tolosa, JE; Limpongsanurak, S; Pereira, L; Lumbiganon, P		2015		Cochrane Database of Systematic Reviews		12		CD004733	10.1002/14651858.CD004733.pub4		#20162	Yamasmit 2015
Planned early birth versus expectant management (waiting) for prelabour rupture of membranes at term (37 weeks or more)	Middleton, P; Shepherd, E; Flenady, V; McBain, RD; Crowther, CA		2017		Cochrane Database of Systematic Reviews		1		CD005302	10.1002/14651858.CD005302.pub3		#20163	Middleton 2017
Surgical treatment for tubal disease in women due to undergo in vitro fertilisation	Melo, P; Georgiou, EX; Johnson, N; van Voorst, SF.; Strandell, A; Mol, BWJ; Becker, C; Granne, IE		2020		Cochrane Database of Systematic Reviews		10		CD002125	10.1002/14651858.CD002125.pub4		#20164	Melo 2020
External cephalic version for breech presentation at term	Hofmeyr, GJ; Kulier, R; West, HM		2015		Cochrane Database of Systematic Reviews		4		CD000083	10.1002/14651858.CD000083.pub3		#20165	Hofmeyr 2015
Prophylactic manual rotation for fetal malposition to reduce operative delivery	Phipps, H; de Vries, B; Hyett, J; Osborn, DA		2014		Cochrane Database of Systematic Reviews		12		CD009298	10.1002/14651858.CD009298.pub2		#20166	Phipps 2014
Exercise training for adult lung transplant recipients	Gutierrez-Arias, R; Martinez-Zapata, MJ; Gaete-Mahn, MC; Osorio, D; Bustos, L; Melo Tanner, J; Hidalgo, R; Seron, P		2021		Cochrane Database of Systematic Reviews		7		CD012307	10.1002/14651858.CD012307.pub2		#20167	Gutierrez-Arias 2021
Creatine for women in pregnancy for neuroprotection of the fetus	Dickinson, H; Bain, E; Wilkinson, D; Middleton, P; Crowther, CA; Walker, DW		2014		Cochrane Database of Systematic Reviews		12		CD010846	10.1002/14651858.CD010846.pub2		#20168	Dickinson 2014
Medical versus surgical methods for first trimester termination of pregnancy	Say, L; Brahmi, D; Kulier, R; Campana, A; G√ºlmezoglu, AM		2002		Cochrane Database of Systematic Reviews		4		CD003037	10.1002/14651858.CD003037.pub2		#20169	Say 2002
Epidural corticosteroid injections for lumbosacral radicular pain	Oliveira, CB; Maher, CG; Ferreira, ML; Hancock, MJ; Oliveira, VC; McLachlan, AJ; Koes, BW; Ferreira, PH; Cohen, SP; Pinto, RZ		2020		Cochrane Database of Systematic Reviews		4		CD013577	10.1002/14651858.CD013577		#20170	Oliveira 2020
Ambulatory versus conventional methods for monitoring blood pressure during pregnancy	Bergel, E; Carroli, G; Althabe, F		2002		Cochrane Database of Systematic Reviews		2		CD001231	10.1002/14651858.CD001231		#20171	Bergel 2002
Chemotherapy for resistant or recurrent gestational trophoblastic neoplasia	Alazzam, M; Tidy, J; Osborne, R; Coleman, R; Hancock, BW; Lawrie, TA		2016		Cochrane Database of Systematic Reviews		1		CD008891	10.1002/14651858.CD008891.pub3		#20172	Alazzam 2016
Assisted reproductive technology: an overview of Cochrane Reviews	Farquhar, C; Marjoribanks, J		2018		Cochrane Database of Systematic Reviews		8		CD010537	10.1002/14651858.CD010537.pub5		#20173	Farquhar 2018
Maternal position in the second stage of labour for women with epidural anaesthesia	Walker, KF; Kibuka, M; Thornton, JG; Jones, NW		2018		Cochrane Database of Systematic Reviews		11		CD008070	10.1002/14651858.CD008070.pub4		#20174	Walker 2018
Tocolytics for preterm premature rupture of membranes	Mackeen, AD; Seibel‚ÄêSeamon, J; Muhammad, J; Baxter, JK; Berghella, V		2014		Cochrane Database of Systematic Reviews		2		CD007062	10.1002/14651858.CD007062.pub3		#20175	Mackeen 2014
Topical treatments for blepharokeratoconjunctivitis in children	O'Gallagher, M; Bunce, C; Hingorani, M; Larkin, F; Tuft, S; Dahlmann‚ÄêNoor, A		2017		Cochrane Database of Systematic Reviews		2		CD011965	10.1002/14651858.CD011965.pub2		#20176	O'Gallagher 2017
Strategies for the removal of short‚Äêterm indwelling urethral catheters in adults	Ellahi, A; Stewart, F; Kidd, EA; Griffiths, R; Fernandez, R; Omar, MI		2021		Cochrane Database of Systematic Reviews		6		CD004011	10.1002/14651858.CD004011.pub4		#20177	Ellahi 2021
Aerobic exercise interventions for adults living with HIV/AIDS	O'Brien, K; Nixon, S; Tynan, AM; Glazier, R		2010		Cochrane Database of Systematic Reviews		8		CD001796	10.1002/14651858.CD001796.pub3		#20178	O'Brien 2010
Routine ultrasound for fetal assessment before 24 weeks' gestation	Kaelin Agten, A; Xia, J; Servante, JA; Thornton, JG; Jones, NW		2021		Cochrane Database of Systematic Reviews		8		CD014698	10.1002/14651858.CD014698		#20179	KaelinAgten 2021
Non‚Äêclinical interventions for reducing unnecessary caesarean section	Chen, I; Opiyo, N; Tavender, E; Mortazhejri, S; Rader, T; Petkovic, J; Yogasingam, S; Taljaard, M; Agarwal, S; Laopaiboon, M; et al.		2018		Cochrane Database of Systematic Reviews		9		CD005528	10.1002/14651858.CD005528.pub3		#20180	Chen 2018
Omega‚Äê3 fatty acid addition during pregnancy	Middleton, P; Gomersall, JC; Gould, JF; Shepherd, E; Olsen, SF; Makrides, M		2018		Cochrane Database of Systematic Reviews		11		CD003402	10.1002/14651858.CD003402.pub3		#20181	Middleton 2018
Immediate versus deferred delivery of the preterm baby with suspected fetal compromise for improving outcomes	Stock, SJ; Bricker, L; Norman, JE; West, HM		2016		Cochrane Database of Systematic Reviews		7		CD008968	10.1002/14651858.CD008968.pub3		#20182	Stock 2016
Strategies to improve recruitment to randomised trials	Treweek, S; Pitkethly, M; Cook, J; Fraser, C; Mitchell, E; Sullivan, F; Jackson, C; Taskila, TK; Gardner, H		2018		Cochrane Database of Systematic Reviews		2		MR000013	10.1002/14651858.MR000013.pub6		#20183	Treweek 2018
Antiretrovirals for reducing the risk of mother‚Äêto‚Äêchild transmission of HIV infection	Siegfried, N; van der Merwe, L; Brocklehurst, P; Sint, TT		2011		Cochrane Database of Systematic Reviews		7		CD003510	10.1002/14651858.CD003510.pub3		#20184	Siegfried 2011
Planned home versus hospital care for preterm prelabour rupture of the membranes (PPROM) prior to 37 weeks' gestation	Abou El Senoun, G; Dowswell, T; Mousa, HA		2014		Cochrane Database of Systematic Reviews		4		CD008053	10.1002/14651858.CD008053.pub3		#20185	AbouElSenoun 2014
Vitamin C for preventing and treating the common cold	Hemil√§, H; Chalker, E		2013		Cochrane Database of Systematic Reviews		1		CD000980	10.1002/14651858.CD000980.pub4		#20186	Hemil√§ 2013
Aspiration of the elbow joint for treating radial head fractures	Foocharoen, T; Foocharoen, C; Laopaiboon, M; Tiamklang, T		2014		Cochrane Database of Systematic Reviews		11		CD009949	10.1002/14651858.CD009949.pub2		#20187	Foocharoen 2014
Anthelmintic drugs for treating ascariasis	Conterno, LO; Turchi, MD; Corr√™a, I; Monteiro de Barros Almeida, RA		2020		Cochrane Database of Systematic Reviews		4		CD010599	10.1002/14651858.CD010599.pub2		#20188	Conterno 2020
Dexmedetomidine for the management of awake fibreoptic intubation	He, X-Y; Cao, J-P; He, Q; Shi, XY		2014		Cochrane Database of Systematic Reviews		1		CD009798	10.1002/14651858.CD009798.pub2		#20189	He 2014
In‚Äêbag manual versus uncontained power morcellation for laparoscopic myomectomy	Zullo, F; Venturella, R; Raffone, A; Saccone, G		2020		Cochrane Database of Systematic Reviews		5		CD013352	10.1002/14651858.CD013352.pub2		#20190	Zullo 2020
Interventions for varicose veins and leg oedema in pregnancy	Smyth, RMD; Aflaifel, N; Bamigboye, AA		2015		Cochrane Database of Systematic Reviews		10		CD001066	10.1002/14651858.CD001066.pub3		#20191	Smyth 2015
Effect of mass deworming with antihelminthics for soil‚Äêtransmitted helminths during pregnancy	Salam, RA; Das, JK; Bhutta, ZA		2021		Cochrane Database of Systematic Reviews		5		CD005547	10.1002/14651858.CD005547.pub4		#20192	Salam 2021
Recombinant factor VIIa for the prevention and treatment of bleeding in patients without haemophilia	Simpson, E; Lin, Y; Stanworth, S; Birchall, J; Doree, C; Hyde, C		2012		Cochrane Database of Systematic Reviews		3		CD005011	10.1002/14651858.CD005011.pub4		#20193	Simpson 2012
Medical methods for mid‚Äêtrimester termination of pregnancy	Wildschut, H; Both, MI; Medema, S; Thomee, E; Wildhagen, MF; Kapp, N		2011		Cochrane Database of Systematic Reviews		1		CD005216	10.1002/14651858.CD005216.pub2		#20194	Wildschut 2011
Factors that influence the provision of intrapartum and postnatal care by skilled birth attendants in low‚Äê and middle‚Äêincome countries: a qualitative evidence synthesis	Munabi‚ÄêBabigumira, S; Glenton, C; Lewin, S; Fretheim, A; Nabudere, H		2017		Cochrane Database of Systematic Reviews		11		CD011558	10.1002/14651858.CD011558.pub2		#20195	Munabi‚ÄêBabigumira 2017
Spinal cord stimulation for cancer‚Äêrelated pain in adults	Peng, L; Min, S; Zejun, Z; Wei, K; Bennett, MI		2015		Cochrane Database of Systematic Reviews		6		CD009389	10.1002/14651858.CD009389.pub3		#20196	Peng 2015
Treatment for meralgia paraesthetica	Khalil, N; Nicotra, A; Rakowicz, W		2012		Cochrane Database of Systematic Reviews		12		CD004159	10.1002/14651858.CD004159.pub3		#20197	Khalil 2012
Botulinum toxin type A therapy for hemifacial spasm	Duarte, GS; Rodrigues, FB; Castel√£o, M; Marques, RE; Ferreira, J; Sampaio, C; Moore, AP; Costa, J		2020		Cochrane Database of Systematic Reviews		11		CD004899	10.1002/14651858.CD004899.pub3		#20198	Duarte 2020
Glucocorticosteroids for people with alcoholic hepatitis	Pavlov, CS; Varganova, DL; Casazza, G; Tsochatzis, E; Nikolova, D; Gluud, C		2019		Cochrane Database of Systematic Reviews		4		CD001511	10.1002/14651858.CD001511.pub4		#20199	Pavlov 2019
Rituximab for eradicating inhibitors in people with acquired haemophilia A	Remmington, T; Smith, S		2021		Cochrane Database of Systematic Reviews		8		CD011907	10.1002/14651858.CD011907.pub3		#20200	Remmington 2021
Automated telephone communication systems for preventive healthcare and management of long‚Äêterm conditions	Posadzki, P; Mastellos, N; Ryan, R; Gunn, LH; Felix, LM; Pappas, Y; Gagnon, MP; Julious, SA; Xiang, L; Oldenburg, B; et al.		2016		Cochrane Database of Systematic Reviews		12		CD009921	10.1002/14651858.CD009921.pub2		#20201	Posadzki 2016
Prognostic models for newly‚Äêdiagnosed chronic lymphocytic leukaemia in adults: a systematic review and meta‚Äêanalysis	Kreuzberger, N; Damen, JAAG; Trivella, M; Estcourt, LJ; Aldin, A; Umlauff, L; Vazquez-Montes, MDLA; Wolff, R; Moons, KG; Monsef, I; et al.		2020		Cochrane Database of Systematic Reviews		7		CD012022	10.1002/14651858.CD012022.pub2		#20202	Kreuzberger 2020
Thiamine for prevention and treatment of Wernicke‚ÄêKorsakoff Syndrome in people who abuse alcohol	Day, E; Bentham, PW; Callaghan, R; Kuruvilla, T; George, S		2013		Cochrane Database of Systematic Reviews		7		CD004033	10.1002/14651858.CD004033.pub3		#20203	Day 2013
Public health deworming programmes for soil‚Äêtransmitted helminths in children living in endemic areas	Taylor‚ÄêRobinson, DC; Maayan, N; Donegan, S; Chaplin, M; Garner, P		2019		Cochrane Database of Systematic Reviews		9		CD000371	10.1002/14651858.CD000371.pub7		#20204	Taylor‚ÄêRobinson 2019
Non‚Äêsurgical interventions for late radiation cystitis in patients who have received radical radiotherapy to the pelvis	Denton, AS; Clarke, N; Maher, J		2002		Cochrane Database of Systematic Reviews		3		CD001773	10.1002/14651858.CD001773		#20205	Denton 2002
Buprenorphine for treating cancer pain	Schmidt‚ÄêHansen, M; Bromham, N; Taubert, M; Arnold, S; Hilgart, JS		2015		Cochrane Database of Systematic Reviews		3		CD009596	10.1002/14651858.CD009596.pub4		#20206	Schmidt‚ÄêHansen 2015
SARS‚ÄêCoV‚Äê2‚Äêneutralising monoclonal antibodies for treatment of COVID‚Äê19	Kreuzberger, N; Hirsch, C; Chai, KL; Tomlinson, E; Khosravi, Z; Popp, M; Neidhardt, M; Piechotta, V; Salomon, S; Valk, SJ; et al.		2021		Cochrane Database of Systematic Reviews		9		CD013825	10.1002/14651858.CD013825.pub2		#20207	Kreuzberger 2021
D‚ÄêPenicillamine for preventing retinopathy of prematurity in preterm infants	Qureshi, MJ; Kumar, M		2013		Cochrane Database of Systematic Reviews		9		CD001073	10.1002/14651858.CD001073.pub2		#20208	Qureshi 2013
Gold as an oral corticosteroid sparing agent in stable asthma	Evans, DJ; Cullinan, P; Geddes, DM; Walters, EH; Milan, SJ; Jones, P		2000		Cochrane Database of Systematic Reviews		4		CD002985	10.1002/14651858.CD002985		#20209	Evans 2000
Prostaglandin E1 for treatment of erectile dysfunction	Urciuoli, R; Cantisani, TA; Carlini, M; Giuglietti, M; Botti, FM		2004		Cochrane Database of Systematic Reviews		2		CD001784	10.1002/14651858.CD001784.pub2		#20210	Urciuoli 2004
Heated tobacco products for smoking cessation and reducing smoking prevalence	Tattan-Birch, H; Hartmann-Boyce, J; Kock, L; Simonavicius, E; Brose, L; Jackson, S; Shahab, L; Brown, J		2022		Cochrane Database of Systematic Reviews		1		CD013790	10.1002/14651858.CD013790.pub2		#20211	Tattan-Birch 2022
Metformin for women who are overweight or obese during pregnancy for improving maternal and infant outcomes	Dodd, JM; Grivell, RM; Deussen, AR; Hague, WM		2018		Cochrane Database of Systematic Reviews		7		CD010564	10.1002/14651858.CD010564.pub2		#20212	Dodd 2018
Blood pressure targets for hypertension in older adults	Garrison, SR; Kolber, MR; Korownyk, CS; McCracken, RK; Heran, BS; Allan, GM		2017		Cochrane Database of Systematic Reviews		8		CD011575	10.1002/14651858.CD011575.pub2		#20213	Garrison 2017
Botulinum toxin type A versus botulinum toxin type B for cervical dystonia	Duarte, GS; Castel√£o, M; Rodrigues, FB; Marques, RE; Ferreira, J; Sampaio, C; Moore, AP; Costa, J		2016		Cochrane Database of Systematic Reviews		10		CD004314	10.1002/14651858.CD004314.pub3		#20214	Duarte 2016
Botulinum toxin type A versus anticholinergics for cervical dystonia	Rodrigues, FB; Duarte, GS; Castel√£o, M; Marques, RE; Ferreira, J; Sampaio, C; Moore, AP; Costa, J		2021		Cochrane Database of Systematic Reviews		4		CD004312	10.1002/14651858.CD004312.pub3		#20215	Rodrigues 2021
Allogeneic stem cell transplantation versus conventional therapy for advanced primary cutaneous T‚Äêcell lymphoma	Schlaak, M; Pickenhain, J; Theurich, S; Skoetz, N; von Bergwelt‚ÄêBaildon, M; Kurschat, P		2013		Cochrane Database of Systematic Reviews		8		CD008908	10.1002/14651858.CD008908.pub3		#20216	Schlaak 2013
Screening for type 2 diabetes mellitus	Peer, N; Balakrishna, Y; Durao, S		2020		Cochrane Database of Systematic Reviews		5		CD005266	10.1002/14651858.CD005266.pub2		#20217	Peer 2020
Graduated compression stockings for the initial treatment of varicose veins in people without venous ulceration	Knight (nee Shingler), SL; Robertson, L; Stewart, M		2021		Cochrane Database of Systematic Reviews		7		CD008819	10.1002/14651858.CD008819.pub4		#20218	Knight(neeShingler) 2021
Sulodexide for treating venous leg ulcers	Wu, B; Lu, J; Yang, M; Xu, T		2016		Cochrane Database of Systematic Reviews		6		CD010694	10.1002/14651858.CD010694.pub2		#20219	Wu 2016
Abdominal surgical incisions for caesarean section	Mathai, M; Hofmeyr, GJ; Mathai, NE		2013		Cochrane Database of Systematic Reviews		5		CD004453	10.1002/14651858.CD004453.pub3		#20220	Mathai 2013
Implantable miniature telescope (IMT) for vision loss due to end‚Äêstage age‚Äêrelated macular degeneration	Gupta, A; Lam, J; Custis, P; Munz, S; Fong, D; Koster, M		2018		Cochrane Database of Systematic Reviews		5		CD011140	10.1002/14651858.CD011140.pub2		#20221	Gupta 2018
Submacular surgery for choroidal neovascularisation secondary to age‚Äêrelated macular degeneration	Giansanti, F; Eandi, CM; Virgili, G		2009		Cochrane Database of Systematic Reviews		2		CD006931	10.1002/14651858.CD006931.pub2		#20222	Giansanti 2009
Perianal injectable bulking agents as treatment for faecal incontinence in adults	Maeda, Y; Laurberg, S; Norton, C		2013		Cochrane Database of Systematic Reviews		2		CD007959	10.1002/14651858.CD007959.pub3		#20223	Maeda 2013
Topical silver for preventing wound infection	Storm‚ÄêVersloot, MN; Vos, CG; Ubbink, DT; Vermeulen, H		2010		Cochrane Database of Systematic Reviews		3		CD006478	10.1002/14651858.CD006478.pub2		#20224	Storm‚ÄêVersloot 2010
Botulinum toxin type A therapy for cervical dystonia	Rodrigues, FB; Duarte, GS; Marques, RE; Castel√£o, M; Ferreira, J; Sampaio, C; Moore, AP; Costa, J		2020		Cochrane Database of Systematic Reviews		11		CD003633	10.1002/14651858.CD003633.pub4		#20225	Rodrigues 2020
Antidepressants for treating depression in adults with end‚Äêstage kidney disease treated with dialysis	Palmer, SC; Natale, P; Ruospo, M; Saglimbene, VM; Rabindranath, KS; Craig, JC; Strippoli, GFM		2016		Cochrane Database of Systematic Reviews		5		CD004541	10.1002/14651858.CD004541.pub3		#20226	Palmer 2016
SARS‚ÄêCoV‚Äê2‚Äêneutralising monoclonal antibodies to prevent COVID‚Äê19	Hirsch, C; Park, YS; Piechotta, V; Chai, KL; Estcourt, LJ; Monsef, I; Salomon, S; Wood, EM; So-Osman, C; McQuilten, Z; et al.		2022		Cochrane Database of Systematic Reviews		6		CD014945	10.1002/14651858.CD014945.pub2		#20227	Hirsch 2022
Effect of alcohol on blood pressure	Tasnim, S; Tang, C; Musini, VM; Wright, JM		2020		Cochrane Database of Systematic Reviews		7		CD012787	10.1002/14651858.CD012787.pub2		#20228	Tasnim 2020
Sclerotherapy versus sham or no intervention for primary prophylaxis of oesophageal variceal bleeding in children with chronic liver disease or portal vein thrombosis	Gattini, D; Cifuentes, LI; Torres-Robles, R; Gana, JC		2020		Cochrane Database of Systematic Reviews		3		CD011573	10.1002/14651858.CD011573.pub2		#20229	Gattini 2020
Botulinum toxin type A therapy for blepharospasm	Duarte, GS; Rodrigues, FB; Marques, RE; Castel√£o, M; Ferreira, J; Sampaio, C; Moore, AP; Costa, J		2020		Cochrane Database of Systematic Reviews		11		CD004900	10.1002/14651858.CD004900.pub3		#20230	Duarte 2020
Pharmaceutical policies: effects of restrictions on reimbursement	Green, CJ; Maclure, M; Fortin, PM; Ramsay, CR; Aaserud, M; Bardal, S		2010		Cochrane Database of Systematic Reviews		8		CD008654	10.1002/14651858.CD008654		#20231	Green 2010
Chinese herbal medicines for treating skin and soft‚Äêtissue infections	Wang, YF; Que, HF; Wang, YJ; Cui, XJ		2014		Cochrane Database of Systematic Reviews		7		CD010619	10.1002/14651858.CD010619.pub2		#20232	Wang 2014
Chinese medicinal herbs for asymptomatic carriers of hepatitis B virus infection	Liu, JP; McIntosh, H; Lin, H		2001		Cochrane Database of Systematic Reviews		2		CD002231	10.1002/14651858.CD002231		#20233	Liu 2001
Magnesium for alcohol withdrawal	Sarai, M; Tejani, AM; Chan, AHW; Kuo, IF; Li, J		2013		Cochrane Database of Systematic Reviews		6		CD008358	10.1002/14651858.CD008358.pub2		#20234	Sarai 2013
Wound drainage after plastic and reconstructive surgery of the breast	Khan, SM; Smeulders, MJC; Van der Horst, CM		2015		Cochrane Database of Systematic Reviews		10		CD007258	10.1002/14651858.CD007258.pub3		#20235	Khan 2015
Artemisinin derivatives for treating uncomplicated malaria	McIntosh, H; Olliaro, P		1999		Cochrane Database of Systematic Reviews		2		CD000256	10.1002/14651858.CD000256		#20236	McIntosh 1999
Interventions for improving sleep quality in people with chronic kidney disease	Natale, P; Ruospo, M; Saglimbene, VM; Palmer, SC; Strippoli, GFM		2019		Cochrane Database of Systematic Reviews		5		CD012625	10.1002/14651858.CD012625.pub2		#20237	Natale 2019
Interventions for preventing neuropathy caused by cisplatin and related compounds	Albers, JW; Chaudhry, V; Cavaletti, G; Donehower, RC		2014		Cochrane Database of Systematic Reviews		3		CD005228	10.1002/14651858.CD005228.pub4		#20238	Albers 2014
Laser therapy for retinopathy in sickle cell disease	Myint, KT; Sahoo, S; Thein, AW; Moe, S; Ni, H		2022		Cochrane Database of Systematic Reviews		12		CD010790	10.1002/14651858.CD010790.pub3		#20239	Myint 2022
Surgery for limited‚Äêstage small‚Äêcell lung cancer	Barnes, H; See, K; Barnett, S; Manser, R		2017		Cochrane Database of Systematic Reviews		4		CD011917	10.1002/14651858.CD011917.pub2		#20240	Barnes 2017
Wound drains after incisional hernia repair	Gurusamy, KS; Allen, VB		2013		Cochrane Database of Systematic Reviews		12		CD005570	10.1002/14651858.CD005570.pub4		#20241	Gurusamy 2013
Botulinum toxin type B for cervical dystonia	Marques, RE; Duarte, GS; Rodrigues, FB; Castel√£o, M; Ferreira, J; Sampaio, C; Moore, AP; Costa, J		2016		Cochrane Database of Systematic Reviews		5		CD004315	10.1002/14651858.CD004315.pub3		#20242	Marques 2016
Controlled cord traction for the third stage of labour	Hofmeyr, GJ; Mshweshwe, NT; G√ºlmezoglu, AM		2015		Cochrane Database of Systematic Reviews		1		CD008020	10.1002/14651858.CD008020.pub2		#20243	Hofmeyr 2015
Shouldice technique versus other open techniques for inguinal hernia repair	Amato, B; Moja, L; Panico, S; Persico, G; Rispoli, C; Rocco, N; Moschetti, I		2012		Cochrane Database of Systematic Reviews		4		CD001543	10.1002/14651858.CD001543.pub4		#20244	Amato 2012
Root coverage procedures for treating localised and multiple recession‚Äêtype defects	Chambrone, L; Salinas Ortega, MA; Sukekava, F; Rotundo, R; Kalemaj, Z; Buti, J; Pini Prato, GP		2018		Cochrane Database of Systematic Reviews		10		CD007161	10.1002/14651858.CD007161.pub3		#20245	Chambrone 2018
Oral herbal therapies for treating osteoarthritis	Cameron, M; Chrubasik, S		2014		Cochrane Database of Systematic Reviews		5		CD002947	10.1002/14651858.CD002947.pub2		#20246	Cameron 2014
Exercise for pregnant women with gestational diabetes for improving maternal and fetal outcomes	Brown, J; Ceysens, G; Boulvain, M		2017		Cochrane Database of Systematic Reviews		6		CD012202	10.1002/14651858.CD012202.pub2		#20247	Brown 2017
Magnetic resonance imaging for the diagnosis of hepatocellular carcinoma in adults with chronic liver disease	Nadarevic, T; Colli, A; Giljaca, V; Fraquelli, M; Casazza, G; Manzotti, C; ≈†timac, D; Miletic, D		2022		Cochrane Database of Systematic Reviews		5		CD014798	10.1002/14651858.CD014798.pub2		#20248	Nadarevic 2022
Pressure‚Äêrelieving interventions for treating diabetic foot ulcers	Lewis, J; Lipp, A		2013		Cochrane Database of Systematic Reviews		1		CD002302	10.1002/14651858.CD002302.pub2		#20249	Lewis 2013
Vitamin C supplementation for prevention and treatment of pneumonia	Padhani, ZA; Moazzam, Z; Ashraf, A; Bilal, H; Salam, RA; Das, JK; Bhutta, ZA		2021		Cochrane Database of Systematic Reviews		11		CD013134	10.1002/14651858.CD013134.pub3		#20250	Padhani 2021
Community pharmacy interventions for health promotion: effects on professional practice and health outcomes	Steed, L; Sohanpal, R; Todd, A; Madurasinghe, VW; Rivas, C; Edwards, EA; Summerbell, CD; Taylor, SJC; Walton, RT		2019		Cochrane Database of Systematic Reviews		12		CD011207	10.1002/14651858.CD011207.pub2		#20251	Steed 2019
Alginate dressings for venous leg ulcers	O'Meara, S; Martyn‚ÄêSt James, M; Adderley, UJ		2015		Cochrane Database of Systematic Reviews		8		CD010182	10.1002/14651858.CD010182.pub3		#20252	O'Meara 2015
Legislative smoking bans for reducing harms from secondhand smoke exposure, smoking prevalence and tobacco consumption	Frazer, K; Callinan, JE; McHugh, J; van Baarsel, S; Clarke, A; Doherty, K; Kelleher, C		2016		Cochrane Database of Systematic Reviews		2		CD005992	10.1002/14651858.CD005992.pub3		#20253	Frazer 2016
Screening for lung cancer	Manser, R; Lethaby, A; Irving, LB; Stone, C; Byrnes, G; Abramson, MJ; Campbell, D		2013		Cochrane Database of Systematic Reviews		6		CD001991	10.1002/14651858.CD001991.pub3		#20254	Manser 2013
Pharmacological interventions for promoting smoking cessation during pregnancy	Claire, R; Chamberlain, C; Davey, MA; Cooper, SE; Berlin, I; Leonardi‚ÄêBee, J; Coleman, T		2020		Cochrane Database of Systematic Reviews		3		CD010078	10.1002/14651858.CD010078.pub3		#20255	Claire 2020
Blood CEA levels for detecting recurrent colorectal cancer	Nicholson, BD; Shinkins, B; Pathiraja, I; Roberts, NW; James, TJ; Mallett, S; Perera, R; Primrose, JN; Mant, D		2015		Cochrane Database of Systematic Reviews		12		CD011134	10.1002/14651858.CD011134.pub2		#20256	Nicholson 2015
Magnetic seizure therapy for people with schizophrenia	Wu, H; Jiang, J; Cao, X; Wang, J; Li, C		2023		Cochrane Database of Systematic Reviews		6		CD012697	10.1002/14651858.CD012697.pub2		#20257	Wu 2023
Helminth therapy (worms) for induction of remission in inflammatory bowel disease	Garg, SK; Croft, AM; Bager, P		2014		Cochrane Database of Systematic Reviews		1		CD009400	10.1002/14651858.CD009400.pub2		#20258	Garg 2014
Exercise training for adults undergoing maintenance dialysis	Bernier-Jean, A; Beruni, NA; Bondonno, NP; Williams, G; Teixeira-Pinto, A; Craig, JC; Wong, G		2022		Cochrane Database of Systematic Reviews		1		CD014653	10.1002/14651858.CD014653		#20259	Bernier-Jean 2022
Centralisation of services for gynaecological cancer	Woo, YL; Kyrgiou, M; Bryant, A; Everett, T; Dickinson, HO		2012		Cochrane Database of Systematic Reviews		3		CD007945	10.1002/14651858.CD007945.pub2		#20260	Woo 2012
Helminth therapy (worms) for allergic rhinitis	Croft, AM; Bager, P; Garg, SK		2012		Cochrane Database of Systematic Reviews		4		CD009238	10.1002/14651858.CD009238.pub2		#20261	Croft 2012
Chinese herbal medicine Huangqi type formulations for nephrotic syndrome	Feng, M; Yuan, W; Zhang, R; Fu, P; Wu, T		2013		Cochrane Database of Systematic Reviews		6		CD006335	10.1002/14651858.CD006335.pub3		#20262	Feng 2013
Band ligation versus sclerotherapy for primary prophylaxis of oesophageal variceal bleeding in children with chronic liver disease or portal vein thrombosis	Gana, JC; Cifuentes, LI; Gattini, D; Torres-Robles, R		2020		Cochrane Database of Systematic Reviews		11		CD011803	10.1002/14651858.CD011803.pub2		#20263	Gana 2020
Acupuncture for Attention Deficit Hyperactivity Disorder (ADHD) in children and adolescents	Li, S; Yu, B; Zhou, D; He, C; Kang, L; Wang, X; Jiang, S; Chen, X		2011		Cochrane Database of Systematic Reviews		4		CD007839	10.1002/14651858.CD007839.pub2		#20264	Li 2011
House dust mite avoidance measures for perennial allergic rhinitis	Sheikh, A; Hurwitz, B; Nurmatov, U; van Schayck, CP		2010		Cochrane Database of Systematic Reviews		7		CD001563	10.1002/14651858.CD001563.pub3		#20265	Sheikh 2010
Computed tomography for the diagnosis of hepatocellular carcinoma in adults with chronic liver disease	Nadarevic, T; Giljaca, V; Colli, A; Fraquelli, M; Casazza, G; Miletic, D; ≈†timac, D		2021		Cochrane Database of Systematic Reviews		10		CD013362	10.1002/14651858.CD013362.pub2		#20266	Nadarevic 2021
Growth hormone therapy for people with thalassaemia	Ngim, CF; Lai, NM; Hong, JYH; Tan, SL; Ramadas, A; Muthukumarasamy, P; Thong, M-K		2020		Cochrane Database of Systematic Reviews		5		CD012284	10.1002/14651858.CD012284.pub3		#20267	Ngim 2020
Laparoscopic versus open nephrectomy for live kidney donors	Wilson, CH; Sanni, A; Rix, DA; Soomro, NA		2011		Cochrane Database of Systematic Reviews		11		CD006124	10.1002/14651858.CD006124.pub2		#20268	Wilson 2011
Traditional Chinese Medicine herbs for stopping bleeding from haemorrhoids	Gan, T; Liu, YD; Wang, Y; Yang, J		2010		Cochrane Database of Systematic Reviews		10		CD006791	10.1002/14651858.CD006791.pub2		#20269	Gan 2010
Oestrogens for treatment or prevention of pelvic organ prolapse in postmenopausal women	Ismail, SI; Bain, C; Hagen, S		2010		Cochrane Database of Systematic Reviews		9		CD007063	10.1002/14651858.CD007063.pub2		#20270	Ismail 2010
Surgery for obstructive sleep apnoea in adults	Sundaram, S; Lim, J; Lasserson, TJ		2005		Cochrane Database of Systematic Reviews		4		CD001004	10.1002/14651858.CD001004.pub2		#20271	Sundaram 2005
Sun protection for preventing basal cell and squamous cell skin cancers	S√°nchez, G; Nova, J; Rodriguez‚ÄêHernandez, AE; Medina, RD; Solorzano‚ÄêRestrepo, C; Gonzalez, J; Olmos, M; Godfrey, K; Arevalo‚ÄêRodriguez, I		2016		Cochrane Database of Systematic Reviews		7		CD011161	10.1002/14651858.CD011161.pub2		#20272	S√°nchez 2016
Mesh versus non‚Äêmesh for inguinal and femoral hernia repair	Lockhart, K; Dunn, D; Teo, S; Ng, JY; Dhillon, M; Teo, E; van Driel, ML		2018		Cochrane Database of Systematic Reviews		9		CD011517	10.1002/14651858.CD011517.pub2		#20273	Lockhart 2018
Antioxidant treatment for amyotrophic lateral sclerosis or motor neuron disease	Orrell, RW; Lane, RJM; Ross, M		2007		Cochrane Database of Systematic Reviews		1		CD002829	10.1002/14651858.CD002829.pub4		#20274	Orrell 2007
Transient elastography for diagnosis of stages of hepatic fibrosis and cirrhosis in people with alcoholic liver disease	Pavlov, CS; Casazza, G; Nikolova, D; Tsochatzis, E; Burroughs, AK; Ivashkin, VT; Gluud, C		2015		Cochrane Database of Systematic Reviews		1		CD010542	10.1002/14651858.CD010542.pub2		#20275	Pavlov 2015
Short‚Äêacting insulin analogues versus regular human insulin for adults with type 1 diabetes mellitus	Fullerton, B; Siebenhofer, A; Jeitler, K; Horvath, K; Semlitsch, T; Berghold, A; Plank, J; Pieber, TR; Gerlach, FM		2016		Cochrane Database of Systematic Reviews		6		CD012161	10.1002/14651858.CD012161		#20276	Fullerton 2016
Interventions for treating ankle fractures in children	Yeung, DE; Jia, X; Miller, CA; Barker, SL		2016		Cochrane Database of Systematic Reviews		4		CD010836	10.1002/14651858.CD010836.pub2		#20277	Yeung 2016
Community‚Äêbased intervention packages for reducing maternal and neonatal morbidity and mortality and improving neonatal outcomes	Lassi, ZS; Bhutta, ZA		2015		Cochrane Database of Systematic Reviews		3		CD007754	10.1002/14651858.CD007754.pub3		#20278	Lassi 2015
Skin‚Äêto‚Äêskin care for procedural pain in neonates	Johnston, C; Campbell‚ÄêYeo, M; Disher, T; Benoit, B; Fernandes, A; Streiner, D; Inglis, D; Zee, R		2017		Cochrane Database of Systematic Reviews		2		CD008435	10.1002/14651858.CD008435.pub3		#20279	Johnston 2017
Percutaneous transluminal angioplasty and stenting for vertebral artery stenosis	Xu, R; Zhang, X; Liu, S; Wang, X; Wang, W; Yang, K; Wang, T; Dmytriw, AA; Bai, X; Ma, Y; et al.		2022		Cochrane Database of Systematic Reviews		5		CD013692	10.1002/14651858.CD013692.pub2		#20280	Xu 2022
Azathioprine for multiple sclerosis	Casetta, I; Iuliano, G; Filippini, G		2007		Cochrane Database of Systematic Reviews		4		CD003982	10.1002/14651858.CD003982.pub2		#20281	Casetta 2007
Percutaneous transluminal rotational atherectomy for coronary artery disease	Wasiak, J; Law, J; Watson, P; Spinks, A		2012		Cochrane Database of Systematic Reviews		12		CD003334	10.1002/14651858.CD003334.pub2		#20282	Wasiak 2012
Interventions to reduce harm from continued tobacco use	Lindson‚ÄêHawley, N; Hartmann‚ÄêBoyce, J; Fanshawe, TR; Begh, R; Farley, A; Lancaster, T		2016		Cochrane Database of Systematic Reviews		10		CD005231	10.1002/14651858.CD005231.pub3		#20283	Lindson‚ÄêHawley 2016
Interventions for replacing missing teeth: dental implants in fresh extraction sockets (immediate, immediate‚Äêdelayed and delayed implants)	Esposito, M; Grusovin, MG; Polyzos, IP; Felice, P; Worthington, HV		2010		Cochrane Database of Systematic Reviews		9		CD005968	10.1002/14651858.CD005968.pub3		#20284	Esposito 2010
Ayurvedic treatments for diabetes mellitus	Sridharan, K; Mohan, R; Ramaratnam, S; Panneerselvam, D		2011		Cochrane Database of Systematic Reviews		12		CD008288	10.1002/14651858.CD008288.pub2		#20285	Sridharan 2011
Long‚Äêacting muscarinic antagonists (LAMA) added to inhaled corticosteroids (ICS) versus the same dose of ICS alone for adults with asthma	Anderson, DE; Kew, KM; Boyter, AC		2015		Cochrane Database of Systematic Reviews		8		CD011397	10.1002/14651858.CD011397.pub2		#20286	Anderson 2015
Dietary advice for treatment of type 2 diabetes mellitus in adults	Nield, L; Moore, H; Hooper, L; Cruickshank, K; Vyas, A; Whittaker, V; Summerbell, CD		2007		Cochrane Database of Systematic Reviews		3		CD004097	10.1002/14651858.CD004097.pub4		#20287	Nield 2007
Hormonal contraceptives for contraception in overweight or obese women	Lopez, LM; Bernholc, A; Chen, M; Grey, TW; Otterness, C; Westhoff, C; Edelman, A; Helmerhorst, FM		2016		Cochrane Database of Systematic Reviews		8		CD008452	10.1002/14651858.CD008452.pub4		#20288	Lopez 2016
Anti‚Äêvascular endothelial growth factor for choroidal neovascularisation in people with pathological myopia	Zhu, Y; Zhang, T; Xu, G; Peng, L		2016		Cochrane Database of Systematic Reviews		12		CD011160	10.1002/14651858.CD011160.pub2		#20289	Zhu 2016
Beta‚Äêblockers versus placebo or no intervention for primary prophylaxis of oesophageal variceal bleeding in children with chronic liver disease or portal vein thrombosis	Cifuentes, LI; Gattini, D; Torres-Robles, R; Gana, JC		2021		Cochrane Database of Systematic Reviews		1		CD011973	10.1002/14651858.CD011973.pub2		#20290	Cifuentes 2021
Transcutaneous electrical nerve stimulation (TENS) for pain management in sickle cell disease	Pal, S; Dixit, R; Moe, S; Godinho, MA; Abas, ABL; Ballas, SK; Ram, S; Yousuf, UAM		2020		Cochrane Database of Systematic Reviews		3		CD012762	10.1002/14651858.CD012762.pub2		#20291	Pal 2020
Enteral tube feeding for people with severe dementia	Davies, N; Barrado-Mart√≠n, Y; Vickerstaff, V; Rait, G; Fukui, A; Candy, B; Smith, CH; Manthorpe, J; Moore, KJ; Sampson, EL		2021		Cochrane Database of Systematic Reviews		8		CD013503	10.1002/14651858.CD013503.pub2		#20292	Davies 2021
Contrast‚Äêenhanced ultrasound for the diagnosis of hepatocellular carcinoma in adults with chronic liver disease	Fraquelli, M; Nadarevic, T; Colli, A; Manzotti, C; Giljaca, V; Miletic, D; ≈†timac, D; Casazza, G		2022		Cochrane Database of Systematic Reviews		9		CD013483	10.1002/14651858.CD013483.pub2		#20293	Fraquelli 2022
Respiratory muscle training in children and adults with neuromuscular disease	Silva, IS; Pedrosa, R; Azevedo, IG; Forbes, AM; Fregonezi, GAF; Dourado Junior, MET; Lima, SRH; Ferreira, GMH		2019		Cochrane Database of Systematic Reviews		9		CD011711	10.1002/14651858.CD011711.pub2		#20294	Silva 2019
Laparoscopic versus open surgical techniques for ventral or incisional hernia repair	Sauerland, S; Walgenbach, M; Habermalz, B; Seiler, CM; Miserez, M		2011		Cochrane Database of Systematic Reviews		3		CD007781	10.1002/14651858.CD007781.pub2		#20295	Sauerland 2011
Interventions for interpersonal communication about end of life care between health practitioners and affected people	Ryan, RE; Connolly, M; Bradford, NK; Henderson, S; Herbert, A; Schonfeld, L; Young, J; Bothroyd, JI; Henderson, A		2022		Cochrane Database of Systematic Reviews		7		CD013116	10.1002/14651858.CD013116.pub2		#20296	Ryan 2022
Pharmacological interventions for prevention or treatment of postoperative pain in people undergoing laparoscopic cholecystectomy	Gurusamy, KS; Vaughan, J; Toon, CD; Davidson, BR		2014		Cochrane Database of Systematic Reviews		3		CD008261	10.1002/14651858.CD008261.pub2		#20297	Gurusamy 2014
Laser photocoagulation for neovascular age‚Äêrelated macular degeneration	Virgili, G; Bini, A		2007		Cochrane Database of Systematic Reviews		3		CD004763	10.1002/14651858.CD004763.pub2		#20298	Virgili 2007
Interventions for managing oral ulcers in Beh√ßet's disease	Taylor, J; Glenny, AM; Walsh, T; Brocklehurst, P; Riley, P; Gorodkin, R; Pemberton, MN		2014		Cochrane Database of Systematic Reviews		9		CD011018	10.1002/14651858.CD011018.pub2		#20299	Taylor 2014
Antibiotic prophylaxis for preventing burn wound infection	Barajas‚ÄêNava, LA; L√≥pez‚ÄêAlcalde, J; Roqu√© i Figuls, M; Sol√†, I; Bonfill Cosp, X		2013		Cochrane Database of Systematic Reviews		6		CD008738	10.1002/14651858.CD008738.pub2		#20300	Barajas‚ÄêNava 2013
Vaccines for preventing influenza in healthy children	Jefferson, T; Rivetti, A; Di Pietrantonj, C; Demicheli, V		2018		Cochrane Database of Systematic Reviews		2		CD004879	10.1002/14651858.CD004879.pub5		#20301	Jefferson 2018
Magnetic resonance imaging, magnetic resonance arthrography and ultrasonography for assessing rotator cuff tears in people with shoulder pain for whom surgery is being considered	Lenza, M; Buchbinder, R; Takwoingi, Y; Johnston, RV; Hanchard, NCA; Faloppa, F		2013		Cochrane Database of Systematic Reviews		9		CD009020	10.1002/14651858.CD009020.pub2		#20302	Lenza 2013
Debridement for venous leg ulcers	Gethin, G; Cowman, S; Kolbach, DN		2015		Cochrane Database of Systematic Reviews		9		CD008599	10.1002/14651858.CD008599.pub2		#20303	Gethin 2015
Antioxidant supplements for prevention of mortality in healthy participants and patients with various diseases	Bjelakovic, G; Nikolova, D; Gluud, LL; Simonetti, RG; Gluud, C		2012		Cochrane Database of Systematic Reviews		3		CD007176	10.1002/14651858.CD007176.pub2		#20304	Bjelakovic 2012
Vaccines for preventing influenza in the elderly	Demicheli, V; Jefferson, T; Di Pietrantonj, C; Ferroni, E; Thorning, S; Thomas, RE; Rivetti, A		2018		Cochrane Database of Systematic Reviews		2		CD004876	10.1002/14651858.CD004876.pub4		#20305	Demicheli 2018
Non‚Äêpharmacological interventions for depression in adults and children with traumatic brain injury	Gertler, P; Tate, RL; Cameron, ID		2015		Cochrane Database of Systematic Reviews		12		CD009871	10.1002/14651858.CD009871.pub2		#20306	Gertler 2015
Haemophilus influenzae oral vaccination for preventing acute exacerbations of chronic bronchitis and chronic obstructive pulmonary disease	Teo, E; Lockhart, K; Purchuri, SN; Pushparajah, J; Cripps, AW; van Driel, ML		2017		Cochrane Database of Systematic Reviews		6		CD010010	10.1002/14651858.CD010010.pub3		#20307	Teo 2017
Treatment for primary postpartum haemorrhage	Mousa, HA; Blum, J; Abou El Senoun, G; Shakur, H; Alfirevic, Z		2014		Cochrane Database of Systematic Reviews		2		CD003249	10.1002/14651858.CD003249.pub3		#20308	Mousa 2014
Running shoes for preventing lower limb running injuries in adults	Relph, N; Greaves, H; Armstrong, R; Prior, TD; Spencer, S; Griffiths, IB; Dey, P; Langley, B		2022		Cochrane Database of Systematic Reviews		8		CD013368	10.1002/14651858.CD013368.pub2		#20309	Relph 2022
Hormone replacement for osteoporosis in women with primary biliary cirrhosis	Rudic, JS; Poropat, G; Krstic, MN; Bjelakovic, G; Gluud, C		2011		Cochrane Database of Systematic Reviews		12		CD009146	10.1002/14651858.CD009146.pub2		#20310	Rudic 2011
Tracheal intubation with a flexible intubation scope versus other intubation techniques for obese patients requiring general anaesthesia	Nicholson, A; Smith, AF; Lewis, SR; Cook, TM		2014		Cochrane Database of Systematic Reviews		1		CD010320	10.1002/14651858.CD010320.pub2		#20311	Nicholson 2014
Parent‚Äêonly interventions for childhood overweight or obesity in children aged 5 to 11 years	Loveman, E; Al‚ÄêKhudairy, L; Johnson, RE; Robertson, W; Colquitt, JL; Mead, EL; Ells, LJ; Metzendorf, MI; Rees, K		2015		Cochrane Database of Systematic Reviews		12		CD012008	10.1002/14651858.CD012008		#20312	Loveman 2015
Antenatal day care units versus hospital admission for women with complicated pregnancy	Dowswell, T; Middleton, P; Weeks, A		2009		Cochrane Database of Systematic Reviews		4		CD001803	10.1002/14651858.CD001803.pub2		#20313	Dowswell 2009
Deflation of gastric band balloon in pregnancy for improving outcomes	Jefferys, AE; Siassakos, D; Draycott, T; Akande, VA; Fox, R		2013		Cochrane Database of Systematic Reviews		4		CD010048	10.1002/14651858.CD010048.pub2		#20314	Jefferys 2013
Directed preconception health programs and interventions for improving pregnancy outcomes for women who are overweight or obese	Opray, N; Grivell, RM; Deussen, AR; Dodd, JM		2015		Cochrane Database of Systematic Reviews		7		CD010932	10.1002/14651858.CD010932.pub2		#20315	Opray 2015
Acupuncture for insomnia	Cheuk, DKL; Yeung, WF; Chung, KF; Wong, V		2012		Cochrane Database of Systematic Reviews		9		CD005472	10.1002/14651858.CD005472.pub3		#20316	Cheuk 2012
Multi‚Äêdisciplinary rehabilitation for acquired brain injury in adults of working age	Turner‚ÄêStokes, L; Pick, A; Nair, A; Disler, PB; Wade, DT		2015		Cochrane Database of Systematic Reviews		12		CD004170	10.1002/14651858.CD004170.pub3		#20317	Turner‚ÄêStokes 2015
Interventions for treating collagenous colitis	Kafil, TS; Nguyen, TM; Patton, PH; MacDonald, JK; Chande, N; McDonald, JWD		2017		Cochrane Database of Systematic Reviews		11		CD003575	10.1002/14651858.CD003575.pub6		#20318	Kafil 2017
Prostanoids for critical limb ischaemia	Vietto, V; Franco, JVA; Saenz, V; Cytryn, D; Chas, J; Ciapponi, A		2018		Cochrane Database of Systematic Reviews		1		CD006544	10.1002/14651858.CD006544.pub3		#20319	Vietto 2018
Topical antimicrobial agents for treating foot ulcers in people with diabetes	Dumville, JC; Lipsky, BA; Hoey, C; Cruciani, M; Fiscon, M; Xia, J		2017		Cochrane Database of Systematic Reviews		6		CD011038	10.1002/14651858.CD011038.pub2		#20320	Dumville 2017
Parent training interventions for parents with intellectual disability	Coren, E; Ramsbotham, K; Gschwandtner, M		2018		Cochrane Database of Systematic Reviews		7		CD007987	10.1002/14651858.CD007987.pub3		#20321	Coren 2018
Fibrin sealants for the prevention of postoperative pancreatic fistula following pancreatic surgery	Lai, M; Zhou, S; He, S; Cheng, Y; Cheng, N; Deng, Y; Ding, X		2023		Cochrane Database of Systematic Reviews		6		CD009621	10.1002/14651858.CD009621.pub5		#20322	Lai 2023
Psychological and educational interventions for subfertile men and women	Verkuijlen, J; Verhaak, C; Nelen, WLDM; Wilkinson, J; Farquhar, C		2016		Cochrane Database of Systematic Reviews		3		CD011034	10.1002/14651858.CD011034.pub2		#20323	Verkuijlen 2016
Epidural analgesia versus patient‚Äêcontrolled intravenous analgesia for pain following intra‚Äêabdominal surgery in adults	Salicath, JH; Yeoh, ECY; Bennett, MH		2018		Cochrane Database of Systematic Reviews		8		CD010434	10.1002/14651858.CD010434.pub2		#20324	Salicath 2018
Interactive Health Communication Applications for people with chronic disease	Murray, E; Burns, J; See Tai, S; Lai, R; Nazareth, I		2005		Cochrane Database of Systematic Reviews		4		CD004274	10.1002/14651858.CD004274.pub4		#20325	Murray 2005
Antibiotics and antiseptics for venous leg ulcers	O'Meara, S; Al‚ÄêKurdi, D; Ologun, Y; Ovington, LG; Martyn‚ÄêSt James, M; Richardson, R		2014		Cochrane Database of Systematic Reviews		1		CD003557	10.1002/14651858.CD003557.pub5		#20326	O'Meara 2014
Injection sclerotherapy for varicose veins	de √Åvila Oliveira, R; Riera, R; Vasconcelos, V; Baptista-Silva, JCC		2021		Cochrane Database of Systematic Reviews		12		CD001732	10.1002/14651858.CD001732.pub3		#20327	de√ÅvilaOliveira 2021
The WHO Health Promoting School framework for improving the health and well‚Äêbeing of students and their academic achievement	Langford, R; Bonell, CP; Jones, HE; Pouliou, T; Murphy, SM; Waters, E; Komro, KA; Gibbs, LF; Magnus, D; Campbell, R		2014		Cochrane Database of Systematic Reviews		4		CD008958	10.1002/14651858.CD008958.pub2		#20328	Langford 2014
Implanted spinal neuromodulation interventions for chronic pain in adults	O'Connell, NE; Ferraro, MC; Gibson, W; Rice, ASC; Vase, L; Coyle, D; Eccleston, C		2021		Cochrane Database of Systematic Reviews		12		CD013756	10.1002/14651858.CD013756.pub2		#20329	O'Connell 2021
Memantine for autism spectrum disorder	Brignell, A; Marraffa, C; Williams, K; May, T		2022		Cochrane Database of Systematic Reviews		8		CD013845	10.1002/14651858.CD013845.pub2		#20330	Brignell 2022
Oral aspirin for treating venous leg ulcers	de Oliveira Carvalho, PE; Magolbo, NG; De Aquino, RF; Weller, CD		2016		Cochrane Database of Systematic Reviews		2		CD009432	10.1002/14651858.CD009432.pub2		#20331	deOliveiraCarvalho 2016
Carbetocin for preventing postpartum haemorrhage	Su, LL; Chong, YS; Samuel, M		2012		Cochrane Database of Systematic Reviews		4		CD005457	10.1002/14651858.CD005457.pub4		#20332	Su 2012
Metformin for prevention or delay of type 2 diabetes mellitus and its associated complications in persons at increased risk for the development of type 2 diabetes mellitus	Madsen, KS; Chi, Y; Metzendorf, MI; Richter, B; Hemmingsen, B		2019		Cochrane Database of Systematic Reviews		12		CD008558	10.1002/14651858.CD008558.pub2		#20333	Madsen 2019
Diet, physical activity and behavioural interventions for the treatment of overweight or obese adolescents aged 12 to 17 years	Al‚ÄêKhudairy, L; Loveman, E; Colquitt, JL; Mead, E; Johnson, RE; Fraser, H; Olajide, J; Murphy, M; Velho, RM; O'Malley, C; et al.		2017		Cochrane Database of Systematic Reviews		6		CD012691	10.1002/14651858.CD012691		#20334	Al‚ÄêKhudairy 2017
Community‚Äêbased supplementary feeding for food insecure, vulnerable and malnourished populations ‚Äì an overview of systematic reviews	Visser, J; McLachlan, MH; Maayan, N; Garner, P		2018		Cochrane Database of Systematic Reviews		11		CD010578	10.1002/14651858.CD010578.pub2		#20335	Visser 2018
Diet, physical activity and behavioural interventions for the treatment of overweight or obese children from the age of 6 to 11 years	Mead, E; Brown, T; Rees, K; Azevedo, LB; Whittaker, V; Jones, D; Olajide, J; Mainardi, GM; Corpeleijn, E; O'Malley, C; et al.		2017		Cochrane Database of Systematic Reviews		6		CD012651	10.1002/14651858.CD012651		#20336	Mead 2017
Conservative interventions for treating urinary incontinence in women: an Overview of Cochrane systematic reviews	Todhunter-Brown, A; Hazelton, C; Campbell, P; Elders, A; Hagen, S; McClurg, D		2022		Cochrane Database of Systematic Reviews		9		CD012337	10.1002/14651858.CD012337.pub2		#20337	Todhunter-Brown 2022
Factors that influence parents' and informal caregivers' views and practices regarding routine childhood vaccination: a qualitative evidence synthesis	Cooper, S; Schmidt, B-M; Sambala, EZ; Swartz, A; Colvin, CJ; Leon, N; Wiysonge, CS		2021		Cochrane Database of Systematic Reviews		10		CD013265	10.1002/14651858.CD013265.pub2		#20338	Cooper 2021
Interventions to support the resilience and mental health of frontline health and social care professionals during and after a disease outbreak, epidemic or pandemic: a mixed methods systematic review	Pollock, A; Campbell, P; Cheyne, J; Cowie, J; Davis, B; McCallum, J; McGill, K; Elders, A; Hagen, S; McClurg, D; et al.		2020		Cochrane Database of Systematic Reviews		11		CD013779	10.1002/14651858.CD013779		#20339	Pollock 2020
Prostaglandins for preventing postpartum haemorrhage	Tun√ßalp, √ñ; Hofmeyr, GJ; G√ºlmezoglu, AM		2012		Cochrane Database of Systematic Reviews		8		CD000494	10.1002/14651858.CD000494.pub4		#20340	Tun√ßalp 2012
Schedules for home visits in the early postpartum period	Yonemoto, N; Nagai, S; Mori, R		2021		Cochrane Database of Systematic Reviews		7		CD009326	10.1002/14651858.CD009326.pub4		#20341	Yonemoto 2021
Tafenoquine for preventing relapse in people with Plasmodium vivax malaria	Rodrigo, C; Rajapakse, S; Fernando, D		2020		Cochrane Database of Systematic Reviews		9		CD010458	10.1002/14651858.CD010458.pub3		#20342	Rodrigo 2020
Antioxidant supplements for liver diseases	Bjelakovic, G; Gluud, LL; Nikolova, D; Bjelakovic, M; Nagorni, A; Gluud, C		2011		Cochrane Database of Systematic Reviews		3		CD007749	10.1002/14651858.CD007749.pub2		#20343	Bjelakovic 2011
Self‚Äêmanagement education programmes by lay leaders for people with chronic conditions	Foster, G; Taylor, SJC; Eldridge, S; Ramsay, J; Griffiths, CJ		2007		Cochrane Database of Systematic Reviews		4		CD005108	10.1002/14651858.CD005108.pub2		#20344	Foster 2007
Iron therapy for preoperative anaemia	Ng, O; Keeler, BD; Mishra, A; Simpson, JA; Neal, K; Al‚ÄêHassi, HO; Brookes, MJ; Acheson, AG		2019		Cochrane Database of Systematic Reviews		12		CD011588	10.1002/14651858.CD011588.pub3		#20345	Ng 2019
Tranexamic acid for upper gastrointestinal bleeding	Bennett, C; Klingenberg, SL; Langholz, E; Gluud, LL		2014		Cochrane Database of Systematic Reviews		11		CD006640	10.1002/14651858.CD006640.pub3		#20346	Bennett 2014
Interventions to improve outpatient referrals from primary care to secondary care	Akbari, A; Mayhew, A; Al‚ÄêAlawi, MA; Grimshaw, J; Winkens, R; Glidewell, E; Pritchard, C; Thomas, R; Fraser, C		2008		Cochrane Database of Systematic Reviews		4		CD005471	10.1002/14651858.CD005471.pub2		#20347	Akbari 2008
Planned caesarean section for women with a twin pregnancy	Hofmeyr, GJ; Barrett, JF; Crowther, CA		2015		Cochrane Database of Systematic Reviews		12		CD006553	10.1002/14651858.CD006553.pub3		#20348	Hofmeyr 2015
Tranexamic acid for the reduction of bleeding during functional endoscopic sinus surgery	Lourijsen, E; Avdeeva, K; Gan, KL; Pundir, V; Fokkens, W		2023		Cochrane Database of Systematic Reviews		2		CD012843	10.1002/14651858.CD012843.pub2		#20349	Lourijsen 2023
Dehydroepiandrosterone for systemic lupus erythematosus	Crosbie, D; Black, C; McIntyre, L; Royle, P; Thomas, S		2007		Cochrane Database of Systematic Reviews		4		CD005114	10.1002/14651858.CD005114.pub2		#20350	Crosbie 2007
Perphenazine for schizophrenia	Hartung, B; Sampson, S; Leucht, S		2015		Cochrane Database of Systematic Reviews		3		CD003443	10.1002/14651858.CD003443.pub3		#20351	Hartung 2015
The prevalence of bleeding disorders in women with proven endometriosis: results of a screening study	Heynemann S.; Johnson E.; Cameron M.; Dauer R.; Moore E.; Barnes C.; Grover S.R.	Objective: To establish the rate of bleeding disorders amongst women with confirmed endometriosis and clarify predictive features on history. Method(s): Eight-two women with confirmed diagnosis of endometriosis were recruited from a tertiary womens' hospi	2023	/	medRxiv		(Heynemann, Johnson, Cameron, Grover) Dept Obstetric and Gynaecology, University of Melbourne, Mercy Hospital for Women, Australia(Dauer) Department of Haematology, Austin Health, Australia(Moore) Department of Microbiology, University of Melbourne, Austr		2023737121	https://dx.doi.org/10.1101/2023.03.03.23286728		#20352	Heynemann 2023
VP417 Obstetric and gynaecological features in females carrying mutations in the skeletal muscle ryanodine receptor (RYR1) gene: a questionnaire study	Mistry A.; Saldanha G.; van den Bersselaar L.; Treves S.; Goldberg M.; Voermans N.; Tribe R.; Jungbluth H.	Mutations in RYR1 encoding the skeletal muscle ryanodine receptor are a common cause of neuromuscular disorders but have also been implicated in a mild bleeding disorder due to impaired vascular smooth muscle cell contractility. Based on these observation	2023	/	Neuromuscular Disorders	33	Supplement 1	S125	2027158497	https://dx.doi.org/10.1016/j.nmd.2023.07.248		#20353	Mistry 2023
Infection and Inflammation in the Pathogenesis of Endometriosis	Han A.R.	[Formula presented] Name: Ae Ra Han M.D., Ph.D. Assistant professor/ IVF physician CHA University School of Medicine CHA Fertility Center Daegu, Korea Education/Training M.D. from Kyungpook National University, College of Medicine, Daegu, Korea Ph.D. fro	2023	/	Journal of Reproductive Immunology	156	(Han) CHA University School of Medicine, CHA Fertility Center Daegu, Korea	103844	2023417678	https://dx.doi.org/10.1016/j.jri.2023.103844		#20354	Han 2023
Abnormal uterine bleeding: an insidious presentation	Almeida Lopes T.; Carvalho M.M.; Brito N.; Neves C.	An adolescent was referred to the emergency department due to abnormal uterine haemorrhages in the previous 2 months, associated with dizziness in the last month. At observation, she was haemodynamically stable, with good clinical impression, but evident	2023	/	BMJ case reports	16	9		642310402	https://dx.doi.org/10.1136/bcr-2023-255501	37723096 [https://www.ncbi.nlm.nih.gov/pubmed/?term=37723096]	#20355	AlmeidaLopes 2023
Awareness and reason for refusal of Postplacental Intrauterine device in a Tertiary Centre of Madhya Pradesh: A Cross Sectional Study	Sahu B.; Tantuway B.; Guwalani P.; Thakur A.	Objectives: To assess the knowledge and attitude towards contraception, especially PPIUCD in women delivering at tertiary care Government Hospital of Madhya Pradesh and to look for awareness and reason of refusal of PPIUCD Method: Study is a cross section	2023	/	Journal of Cardiovascular Disease Research	14	5	1509-1514	2027021107	https://dx.doi.org/10.31838/jcdr.2023.14.05.199		#20358	Sahu 2023
Treatment of Inherited Platelet Disorders: Current Status and Future Options	Bargehr C.; Knofler R.; Streif W.	Inherited platelet disorders (IPDs) comprise a heterogeneous group of entities that manifest with variable bleeding tendencies. For successful treatment, the underlying platelet disorder, bleeding severity and location, age, and sex must be considered in	2023	/	Hamostaseologie	43	4	261-270	2026831228	https://dx.doi.org/10.1055/a-2080-6602	37611608 [https://www.ncbi.nlm.nih.gov/pubmed/?term=37611608]	#20359	Bargehr 2023
Retrospective study on effectiveness of iron (III) hydroxide with sucrose complex in gynae patients with abnormal uterine bleeding (AUB) in Hospital Kepala Batas, Penang from 2018-2022	Nuha F.; Azlin A.H.; Nor Syamimi Z.; Soelar A.; Khairul A.; Sarah S.; Ridzuan A.; Maheran R.	Introduction: Parenteral iron (PI) is a treatment option for Abnormal Uterine Bleeding (AUB). PI increases Haemoglobin (Hb) level rapidly than oral iron. The study was to determine the efficacy and side effects of three different iron (III) hydroxide with	2023	/	Medical Journal of Malaysia	78	Supplement 1	67	642264842			#20360	Nuha 2023
Haematocolpos due to imperforate hymen: Seek and you shall find	Naidu V.N.A.P.R.; Permale N.A.P.; Azmi A.H.B.; Karthirgamanathan B.A.L.	Introduction: Imperforate hymen is a condition with an incidence of 0.05-0.1%, where the hymen obstructs the vaginal opening completely. This may lead to haematocolpos, where menstrual blood is trapped in the vagina as opposed to being expelled. Diagnosis	2023	/	Medical Journal of Malaysia	78	Supplement 1	81	642264682			#20361	Naidu 2023
Incomplete transverse vaginal septum presenting as recurrent vulvovaginitis - A rare presentation	Adongo S.D.A.; Azurah A.G.N.; Omar N.S.; Azhary J.M.K.; Loh S.Y.E.; Mhd Nor N.S.N.; Ching L.P.; Zainuddin A.A.	Introduction: Transverse vaginal septum is a rare abnormality of the female genital tract caused by a defect in the fusion of the urogenital sinus and the mullerian structures. We present a case to showcase its relevance as a differential diagnosis of rec	2023	/	Medical Journal of Malaysia	78	Supplement 1	56	642264662			#20362	Adongo 2023
OHVIRA (Obstructed Hemivagina and Ipsilateral Renal Agenesis) syndrome - A rare anomaly: A case report	Yang O.S.; Alias I.B.M.; Chin P.S.	Introduction: OHVIRA (Obstructed Hemivagina and Ipsilateral Renal Agenesis) syndrome is a rare Mullerian Ducts Anomalies (MDA), characterised by the triad of uterine didelphys, obstructed hemivagina and ipsilateral renal agenesis. Its incidence is about 2	2023	/	Medical Journal of Malaysia	78	Supplement 1	47	642265007			#20363	Yang 2023
Initial von Willebrand factor antigen values in adolescent females predict future values	Cohen C.T.; Zobeck M.; Powers J.M.	Introduction: Diagnosing von Willebrand Disease (VWD) in adolescent females is challenging as menstruation and physiologic stress elevate von Willebrand factor (VWF) laboratory values. Aim(s): To develop a VWF prediction model for adolescent females based	2023	/	Haemophilia		(Cohen, Zobeck, Powers) Division of Hematology/Oncology, Department of Pediatrics, Baylor College of Medicine and Texas Children's Cancer and Hematology Center, Houston, TX, United States		2025456304	https://dx.doi.org/10.1111/hae.14865		#20364	Cohen 2023
Health-related quality of life is impaired in bleeding disorders of unknown cause: results from the Vienna Bleeding Biobank	Mehic D.; Schwarz S.; Shulym I.; Ay C.; Pabinger I.; Gebhart J.	Background: Bleeding disorder of unknown cause (BDUC) is a diagnosis of exclusion after extensive investigation of coagulation and platelet function and is commonly seen among patients with mild-to-moderate bleeding disorders. Despite increasing awareness	2023	/	Research and Practice in Thrombosis and Haemostasis	7	6	102176	2026929667	https://dx.doi.org/10.1016/j.rpth.2023.102176		#20365	Mehic 2023
Successful outcomes of surgery procedures in patient with Glanzmann's Thrombasthenia	Rosario J.-N.; Carlos D.-T.; Bruno G.-A.; Saul P.-M.; Luis C.-S.J.	We report a 35-year-old female patient with Glanzmann's thrombasthenia (GT) and severe anemia due to abnormal uterine bleeding secondary to uterine myomatosis. She required several admissions of red blood cells and platelet transfusions. An elective subto	2023	/	Acta Medica Peruana	40	2	146-149	2026723767	https://dx.doi.org/10.35663/amp.2023.402.2580		#20366	Rosario 2023
Autoimmune disorders of platelet function: systematic review of cases of acquired glanzmann thrombasthenia and acquired delta storage pool disease	Bacci M.; Ferretti A.; Marchetti M.; Alberelli M.A.; Falanga A.; Lodigiani C.; De Candia E.	Acquired platelet function disorders (PFD) are rare bleeding diseases that should be suspected in all patients with unexplained mucocutaneous bleedings of recent onset, with no previous history of haemorrhages, and with normal coagulation test and platele	2022	/	Blood Transfusion	20	5	420-432	2026600455	https://dx.doi.org/10.2450/2021.0119-21	34369869 [https://www.ncbi.nlm.nih.gov/pubmed/?term=34369869]	#20367	Bacci 2022
NON-NUTRITIONAL CAUSES OF IRON DEFICIENCY ANAEMIA AFTER OAGB - TO RULE OUT THALESSEMIA TRAIT	Shah P.; Shah R.; Shah S.	Background OAGB being a malabsorptive procedure, iron deficiency anaemia is to be looked out for. Objective To identify the non-nutritional causes, if any, in patients undergoing OAGB as primary (PGB) or redo (RGB) procedure. Methods Retrospective analysi	2023	/	Obesity Surgery	33	Supplement 2	780	642214466	https://dx.doi.org/10.1007/11695.1708-0428		#20368	Shah 2023
Evaluation of Pediatric Immune Thrombocytopenia (ITP) Cases and Risk Factors for Chronic ITP-Single Center Experience	Erdogan S.; Kasap T.; Takci S.; Gul A.; Sonmezgoz E.; Karaaslan E.; Gumuser R.; Demir O.	Aim: Immune thrombocytopenia (ITP) is the most common acquired bleeding disorder in childhood. The study aimed to assess the demographic and clinical characteristics, and treatment responses and to evaluate their effects on chronicity in pediatric ITP cas	2023	/	Duzce Medical Journal	25	2	123-128	2025591013	https://dx.doi.org/10.18678/dtfd.1203898		#20370	Erdogan 2023
Lipid-Lowering Nutraceuticals for an Integrative Approach to Dyslipidemia	Cheung B.; Sikand G.; Dineen E.H.; Malik S.; Barseghian El-Farra A.	Dyslipidemia is a treatable risk factor for atherosclerotic cardiovascular disease that can be addressed through lifestyle changes and/or lipid-lowering therapies. Adherence to statins can be a clinical challenge in some patients due to statin-associated	2023	/	Journal of Clinical Medicine	12	10	3414	2023425911	https://dx.doi.org/10.3390/jcm12103414		#20372	Cheung 2023
Documentation of Menstrual Concerns in Women with Inherited Bleeding Disorders: A Single Center Retrospective Cohort Study	van Tienhoven X.A.; Pishko A.M.; Chiang E.; Cuker A.; Marshall A.L.		2023	/	Journal of Obstetrics and Gynaecology Canada	45	9	637-641	2025071010	https://dx.doi.org/10.1016/j.jogc.2023.05.015	37209785 [https://www.ncbi.nlm.nih.gov/pubmed/?term=37209785]	#20373	vanTienhoven 2023
Favorable outcome of PML-RARalpha short isoform and FLT3-ITD mutation in a patient with several adverse prognostic markers: A case report	Bafail M.A.; AlTahan R.; Samman M.A.; Tashkandi S.A.; Motabi I.H.; Peer-Zada A.A.	Key Clinical Message: Complete molecular remission in a "variant APL" patient with short isoform of PML-RARalpha and FLT3-ITD mutation was achieved in response to ATRA and ATO plus IDA instead of standard treatment protocol. The use of FLT3 inhibitor in A	2023	/	Clinical Case Reports	11	7	e07637	2024238469	https://dx.doi.org/10.1002/ccr3.7637		#20374	Bafail 2023
Standardising outcome reporting for clinical trials of interventions for heavy menstrual bleeding: Development of a core outcome set	Cooper N.A.M.; Rivas C.; Munro M.G.; Critchley H.O.D.; Clark T.J.; Matteson K.A.; Papadantonaki R.; Yorke S.; Tan A.; BofillRodriguez M.; Bongers M.; Al-Hendy A.; Bahamondes L.; Connolly A.; Farquhar C.; GrayValbrun T.; Hickey M.; Taylor H.S.; Toub D.; Va	Objective: To develop a core outcome set for heavy menstrual bleeding (HMB). Design(s): Core outcome set (COS) development methodology described by the COMET initiative. Setting(s): University hospital gynaecology department, online international survey a	2023	/	BJOG: An International Journal of Obstetrics and Gynaecology	130	11	1337-1345	2022631703	https://dx.doi.org/10.1111/1471-0528.17473	37055716 [https://www.ncbi.nlm.nih.gov/pubmed/?term=37055716]	#20375	Cooper 2023
Buddi-Chiari syndrome associated with hypereosinophilic syndrome: A case report	Li Z.; Li N.; Ji Z.; Shi J.; Xin G.	Rationale: Budd-Chiari Syndrome (BCS) is a relatively rare clinical disorder with a wide range of symptoms, caused by the obstruction of the hepatic venous outflow. The etiology and pathogenesis of BCS vary in different countries and regions. In Western c	2023	/	Medicine (United States)	102	32	E34291	2026556035	https://dx.doi.org/10.1097/MD.0000000000034291	37565871 [https://www.ncbi.nlm.nih.gov/pubmed/?term=37565871]	#20376	Li 2023
Patient-centered care in von Willebrand disease: are we there yet?	Tang G.H.; Thachil J.; Bowman M.; Bekdache C.; James P.D.; Sholzberg M.	Introduction: Von Willebrand Disease is the most common inherited bleeding disorder. Paradoxically, affected individuals are often misdiagnosed and experience substantial diagnostic delay. There are sex-specific health disparities in VWD rooted in the sti	2023	/	Expert Review of Hematology	16	9	641-649	2024891119	https://dx.doi.org/10.1080/17474086.2023.2243386	37581602 [https://www.ncbi.nlm.nih.gov/pubmed/?term=37581602]	#20377	Tang 2023
Vaginal Delivery in a Primipara with Glanzmann Thrombasthenia	Sun F.; Wang J.; Chen Y.; Yin J.; Han B.		2023	/	Maternal-Fetal Medicine	5	3	192-194	2026626515	https://dx.doi.org/10.1097/FM9.0000000000000187		#20378	Sun 2023
Lentiviral gene therapy reverts GPIX expression and phenotype in Bernard-Soulier syndrome type C	De Cristofaro R.		2023	/	Molecular Therapy - Nucleic Acids	33	(De Cristofaro) Dipartimento di Medicina e Chirurgia Traslazionale, Universita Cattolica S. Cuore, Facolta di Medicina e Chirurgia "Agostino Gemelli,", Roma, Italy(De Cristofaro) Servizio Malattie Emorragiche e Trombotiche, Fondazione Policlinico Universi	749	2026517707	https://dx.doi.org/10.1016/j.omtn.2023.08.004		#20379	DeCristofaro 2023
Evaluation of Abnormal Uterine Bleeding in Adolescents: Single Center Experience	Cetin S.K.; Aycan Z.; Ozsu E.; Siklar Z.; Ceran A.; Karaca S.E.; Senyazar G.; Berberoglu M.	Objective: Abnormal uterine bleeding (AUB) is the most common gynecologic complaint in adolescent girls. The aim of this study was to identify the diagnostic and management differences between those with/without heavy menstrual bleeding. Method(s): Retros	2023	/	JCRPE Journal of Clinical Research in Pediatric Endocrinology	15	3	230-237	2025445633	https://dx.doi.org/10.4274/jcrpe.galenos.2023.2022-10-7		#20380	Cetin 2023
Safety and efficacy of ferric derisomaltose and its effect on blood transfusions in women with severe anaemia from heavy menstrual bleeding	Yan C.L.; Young B.R.; Shek J.W.N.; So P.L.	Objective: This study investigates the safety and efficacy of ferric derisomaltose (FDI) and its effect on blood transfusion requirements in women with severe anaemia secondary to heavy menstrual bleeding (HMB). Method(s): Medical records of women aged >=	2023	/	Hong Kong Journal of Gynaecology Obstetrics and Midwifery	23	2		2026374133	https://dx.doi.org/10.12809/hkjgom.23.2.338		#20381	Yan 2023
Dysfibrinogenemia: Discrepant results following infusion of purified fibrinogen	Marin M.J.; Mathew C.M.; Rajasekhar A.; Zumberg M.; Euliano T.Y.; Winter W.E.; Pelletier J.P.R.; Pruitt H.D.; Harris N.S.	Inherited dysfibrinogenemias are molecular disorders of fibrinogen that affect fibrin polymerization. The majority of cases are asymptomatic, but a significant proportion suffer from increased bleeding or thrombosis. We present two unrelated cases of dysf	2023	/	Blood Coagulation and Fibrinolysis	34	5	337-344	2025763835	https://dx.doi.org/10.1097/MBC.0000000000001237	37395199 [https://www.ncbi.nlm.nih.gov/pubmed/?term=37395199]	#20382	Marin 2023
Successful use of rivaroxaban achieving therapeutic anti-factor xa levels in a morbidly obese patient with acute intermediate high risk pulmonary embolism	Dah K.; Porres-Aguilar M.; Rosa A.D.L.; Prakash S.	Direct oral anticoagulants (DOACs) have become the standard of care for acute and long-term therapy for venous thromboembolism (VTE) due to their efficacy and safety profiles. The 2021 International Society on Thrombosis and Haemostasis guidelines recomme	2023	/	Jornal Vascular Brasileiro	22	(Dah, Porres-Aguilar, Rosa, Prakash) Texas Tech University Health Sciences Center El Paso, Paul L. Foster School of Medicine, 4800 Alberta Ave, El Paso, TX CEP 79911, United States	e20230056	2025029111	https://dx.doi.org/10.1590/1677-5449.202300562		#20383	Dah 2023
Acute Thrombotic Events in Association With Coronavirus Disease of 2019 Immunization as Initial Presentation of Congenital Factor VII Deficiency	Trillo A.; Davis J.A.; Sargenton K.; Corrales-Medina F.F.	Coagulation factor VII (FVII) deficiency is a congenital disorder with heterogeneous clinical phenotypes ranging from asymptomatic to life-threatening bleeding and/or thrombotic events. We present the case of an adolescent male who developed acute deep an	2023	/	Journal of Pediatric Hematology/Oncology	45	6	E781-E783	2026192972	https://dx.doi.org/10.1097/MPH.0000000000002705	37494615 [https://www.ncbi.nlm.nih.gov/pubmed/?term=37494615]	#20384	Trillo 2023
Reversible myelofibrosis secondary to systemic lupus erythematosus	Rama Krishna Reddy M.M.; Boloor A.; Thomas N.K.	Pancytopenia due to systemic lupus erythematosus (SLE) is rarely reported, and among those reported, it is mostly due to immunologically mediated cell destruction. Pancytopenia due to bone marrow fibrosis secondary to SLE is an extremely rare entity. Myel	2023	/	BMJ case reports	16	8		642059465	https://dx.doi.org/10.1136/bcr-2023-255229	37591626 [https://www.ncbi.nlm.nih.gov/pubmed/?term=37591626]	#20385	RamaKrishnaReddy 2023
Tranexamic acid - a promising hemostatic agent with limitations: a narrative review	Kim D.J.; Cho S.Y.; Jung K.T.	Tranexamic acid (TXA) is a synthetic antifibrinolytic agent that has been used for several decades to reduce blood loss during surgery and after trauma. TXA was traditionally used to reduce bleeding in various clinical settings such as menorrhagia, hemoph	2023	/	Korean journal of anesthesiology		(Kim, Cho, Jung) Department of Anesthesiology and Pain Medicine, Chosun University Hospital, College of Medicine and Medical School, Chosun University, Gwangju, South Korea		642082896	https://dx.doi.org/10.4097/kja.23530	37599607 [https://www.ncbi.nlm.nih.gov/pubmed/?term=37599607]	#20386	Kim 2023
Clinical laboratory and etiological profile of children presenting with gross hematuria- experience of a tertiary care centre	Rajak D.K.; Ram M.K.; Jha G.; Singh A.	Background and Objectives: Haematuria or blood in urine is a scary but common medical problem in children. While microscopic hematuria has been well studied and reported, there has been paucity of data regarding the occurrence and profile of macroscopic h	2023	/	International Journal of Life Sciences Biotechnology and Pharma Research	12	2	1097-1102	2026094806			#20387	Rajak 2023
Vaginal and cervical cytology as a tool for surveillance of sexually transmitted diseases in cases attending, GRMC OPD	Mishra U.; Maurya A.; Mishra P.; Chauhan M.	Background: STD's are infections caused by a wide range of bacterial, viral, protozoal, fungal agents and ectoparasites. Bacterial agents include Neisseria gonorrhoeae,Chlamydia trachomatis, Treponema pallidum, Haemophillus ducreyi, Mycoplasma hominis, Ur	2023	/	Journal of Cardiovascular Disease Research	14	1	413-417	2026254029	https://dx.doi.org/10.31838/jcdr.2023.14.01.45		#20388	Mishra 2023
Porto-mesenteric venous thrombosis and extrahepatic portal venous obstruction in association with oral contraceptives: An often unsuspected cause	Lahoti D.; Bhople N.; Kumar S.; Jalori N.; Batsalya A.; Guglani B.; Goyal B.R.		2023	/	Indian Journal of Gastroenterology	42	4	582-584	2023925710	https://dx.doi.org/10.1007/s12664-023-01379-z	37338775 [https://www.ncbi.nlm.nih.gov/pubmed/?term=37338775]	#20390	Lahoti 2023
Closing the Diagnostic Gap in Adolescents and Young Adult Women with Bleeding Disorders: Missed Opportunities	Wright T.S.; Cygan P.H.	Approximately 2% of the general population have an underlying inherited bleeding disorder, which, for adolescents and young adult women, has both physical risks and adverse psychosocial effects. Heavy menstrual bleeding can be the first sign of an underly	2023	/	Obstetrics and Gynecology	142	2	251-256	2026066458	https://dx.doi.org/10.1097/AOG.0000000000005262	37411028 [https://www.ncbi.nlm.nih.gov/pubmed/?term=37411028]	#20391	Wright 2023
Low-dose letrozole - an effective option for women with symptomatic adenomyosis awaiting IVF: a pilot randomized controlled trial	Sharma S.; RoyChoudhury S.; Bhattacharya M.P.; Hazra S.; Majhi A.K.; Oswal K.C.; Chattopadhyay R.	Research question: Can low-dose letrozole reduce dysmenorrhoea, menorrhagia and sonographic features in symptomatic women with adenomyosis awaiting IVF? Design: This was a longitudinal randomized prospective pilot study to explore the effectiveness of low	2023	/	Reproductive BioMedicine Online	47	1	84-93	2024319078	https://dx.doi.org/10.1016/j.rbmo.2023.03.010	37149412 [https://www.ncbi.nlm.nih.gov/pubmed/?term=37149412]	#20392	Sharma 2023
Buccal mucosa graft vaginoplasty: A viable option demonstrated step-by-step	Macedo A.; Ottoni S.L.; Jordan Balladares R.; Correa R.; Garrone G.; Leal da Cruz M.	Introduction: Persistent cloaca, defined as confluence of the rectum, the vagina and the urethra into a single common channel, has an estimated incidence of 1/50,000 live births. We describe the buccal mucosa graft vaginoplasty for a 11 year old female wi	2023	/	Journal of Pediatric Urology	19	4	485-486	2024200820	https://dx.doi.org/10.1016/j.jpurol.2023.03.036	37120365 [https://www.ncbi.nlm.nih.gov/pubmed/?term=37120365]	#20393	Macedo 2023
Tandem and inverted duplications in haemophilia A: Breakpoint characterisation provides insight into possible rearrangement mechanisms	Li Y.; Ding B.; Mao Y.; Zhang H.; Wang X.; Ding Q.	Introduction: Approximately half of patients with severe haemophilia A are caused by structural variants in the F8 gene. Unlike inversions or deletions directly impairing the integrity of F8, some duplications do not completely disrupt the open reading fr	2023	/	Haemophilia	29	4	1121-1134	2023239019	https://dx.doi.org/10.1111/hae.14799	37192522 [https://www.ncbi.nlm.nih.gov/pubmed/?term=37192522]	#20394	Li 2023
The length of the sanitary napkins can be used as a handier index than pictorial blood loss assessment chart to predict the heavy menstrual bleeding	Nagao A.; Tokugawa T.; Matsuo Y.; Shirayama R.; Morishita E.; Nozima M.; Kinai E.; Nishida Y.; Fukutake K.	Aim: Many women with inherited bleeding disorders are not diagnosed because of a lack of appropriate indicators. This study aimed to assess the predictability of the pictorial blood loss assessment chart (PBAC) as an indicator of menorrhagia and identify	2023	/	Journal of Obstetrics and Gynaecology Research	49	7	1838-1845	2023066999	https://dx.doi.org/10.1111/jog.15664	37141923 [https://www.ncbi.nlm.nih.gov/pubmed/?term=37141923]	#20395	Nagao 2023
Endometrial arteriogenesis: Vascular smooth muscle cell proliferation and differentiation during the menstrual cycle and changes associated with endometrial bleeding disorders	Rogers P.A.W.; Abberton K.M.	The cyclical regrowth of the human endometrial vasculature every 28 days following menstruation provides an excellent opportunity for studying arteriogenesis in a human tissue. Despite this, very little has been published to date about temporal or spatial	2003	/	Microscopy Research and Technique	60	4	412-419	36184295	https://dx.doi.org/10.1002/jemt.10279	12567398 [https://www.ncbi.nlm.nih.gov/pubmed/?term=12567398]	#20396	Rogers 2003
Vesico-uterine Fistulae: A case-series experience from a tertiary unit	Loufopoulos I.; Cutner A.; Nobrega R.; Noah A.; Gresty H.; Greenwell T.; Ockrim J.	Introduction: Vesico-uterine fistulae is a rare clinical condition representing less than 5% of uro-gynaecological fistulae. We have noted a surge in the number referred to a tertiary unit following Caesarean section. We describe presentation, surgical ma	2023	/	Journal of Clinical Urology	16	1 Supplement	20-21	641902415	https://dx.doi.org/10.1177/20514158231172341		#20397	Loufopoulos 2023
Frequency of Rare Bleeding Disorders	Khan N.; Kashif N.; Shah H.; Baloch S.K.; Shah M.A.L.I.; Syed F.N.	Objective: The incidence and range of rare hereditary bleeding diseases, as well as the severity of the deficiency and its many clinical presentations, were the subjects of our study. Study Design: Cross-sectional study Place and Duration: Department of P	2023	/	Pakistan Journal of Medical and Health Sciences	17	4	569-571	2025869932	https://dx.doi.org/10.53350/pjmhs2023174569		#20398	Khan 2023
Secondary haemophagocytic lymphohistiocytosis in a patient with new-onset systemic lupus erythematosus: the challenges of timely diagnosis and successful treatment	Shao D.; Pena O.; Sekulic M.; Valdez Imbert R.; Vegivinti C.T.R.; Jim B.	Haemophagocytic lymphohistiocytosis (HLH) is an immune-mediated disease driven by abnormal macrophage activation and regulatory cell dysfunction. HLH can be primary due to genetic mutations or secondary due to infection, malignancy or autoimmune condition	2023	/	BMJ Case Reports	16	7	e252938	2025823347	https://dx.doi.org/10.1136/bcr-2022-252938	37429644 [https://www.ncbi.nlm.nih.gov/pubmed/?term=37429644]	#20399	Shao 2023
MULTIPLE MYELOMA IN THE SETTING OF ACQUIRED VON WILLEBRAND DISEASE	Saraf N.; Shen Y.-M.; Anderson L.; Kaur G.	CASE: A 46-year-old female with a history of heavy, prolonged menstrual bleeding s/p partial hysterectomy, and uncontrolled epistaxis, was admitted to the ICU with severe anemia with a hemoglobin of 6.3 (baseline11.5 g/dL), and syncope from uncontrolled e	2023	/	Journal of General Internal Medicine	38	Supplement 2	S499	641880491	https://dx.doi.org/10.1007/s11606-023-08226-z		#20400	Saraf 2023
Development of a core outcome set and outcome definitions for studies on uterus-sparing treatments of adenomyosis (COSAR): an international multistakeholder-modified Delphi consensus study	Tellum T.; Naftalin J.; Chapron C.; Dueholm M.; Guo S.-W.; Hirsch M.; Larby E.R.; Munro M.G.; Saridogan E.; Van Der Spuy Z.M.; Jurkovic D.	STUDY QUESTION: What outcomes should be reported in all studies investigating uterus-sparing interventions for treating uterine adenomyosis? SUMMARY ANSWER: We identified 24 specific and 26 generic core outcomes in nine domains. WHAT IS KNOWN ALREADY: Res	2022	/	Human Reproduction	37	9	2012-2031	2024150058	https://dx.doi.org/10.1093/humrep/deac166	35906919 [https://www.ncbi.nlm.nih.gov/pubmed/?term=35906919]	#20401	Tellum 2022
Real-world analysis of patients with haemophilia A and haemophilia A carriers in the United States: Demographics, clinical characteristics and costs	Batt K.; Xing S.; Kuharic M.; Bullano M.; Caicedo J.; Chakladar S.; Markan R.; Farahbakhshian S.	Introduction: Females with haemophilia A (HA [FHAs]) and HA carriers (HACs) have an increased risk of bleeding and complications compared to the general population. Aim(s): To examine the characteristics, billed annualised bleed rates (ABRb), costs and he	2023	/	Haemophilia	29	3	809-818	2023093419	https://dx.doi.org/10.1111/hae.14794	37148500 [https://www.ncbi.nlm.nih.gov/pubmed/?term=37148500]	#20402	Batt 2023
An expert consensus to define how higher standards of equitable care for von Willebrand disease can be achieved in the UK and Republic of Ireland	Laffan M.; Benson G.; Farrelly C.; Gomez K.; Jones A.; Maclean R.; O'Donnell J.; Lavin M.	Introduction: Von Willebrand Disease (VWD) is the most common inherited bleeding disorder. However, recognition of the disease by both the public and healthcare professionals lags behind that of other bleeding disorders, leading to delays in diagnosis and	2023	/	Haemophilia	29	3	819-826	2021949367	https://dx.doi.org/10.1111/hae.14765	36877609 [https://www.ncbi.nlm.nih.gov/pubmed/?term=36877609]	#20403	Laffan 2023
Multicolor flow cytometry in clinical samples for platelet signaling assessment	Garcia C.; Dejean S.; Savy N.; Bordet J.-C.; Series J.; Cadot S.; Ribes A.; Voisin S.; Rugeri L.; Payrastre B.; Sie P.	Background: Availability of multichannel cytometers and specific commercial antibodies makes flow cytometry a new option to simultaneously assess multiple intracellular platelet signaling pathways for clinical purposes, in small volume of blood or low pla	2023	/	Research and Practice in Thrombosis and Haemostasis	7	4	100180	2025871451	https://dx.doi.org/10.1016/j.rpth.2023.100180		#20404	Garcia 2023
A multicenter, observational study to evaluate hemostasis following recombinant activated FVII treatment in patients in Japan with congenital factor VII deficiency	Seita I.; Kinai E.	Reports describing symptoms and treatment of patients with congenital factor VII (FVII) deficiency frequently relate to patients in Europe, while only a small number describe data from Asian countries.This multicenter, prospective observational study (NCT	2023	/	Blood Coagulation and Fibrinolysis	34	5	295-304	2025763829	https://dx.doi.org/10.1097/MBC.0000000000001225	37395185 [https://www.ncbi.nlm.nih.gov/pubmed/?term=37395185]	#20405	Seita 2023
Recurrent menstrual bleeding with anti- TNFs: A case report suggesting a class effect	Yelehe M.; Pinault A.L.; Leclerc-Jacob S.; Petitpain N.; Fresse A.; Gillet P.	Introduction: Anti-TNFs are not known to be usually associated with gynecological bleeding. Indeed, most of the anti-TNFs information product do not list menstrual disorders as possible side effects. Moreover, only few cases have been previously published	2023	/	Fundamental and Clinical Pharmacology	37	Supplement 1	136-137	641818611	https://dx.doi.org/10.1111/fcp.12908		#20406	Yelehe 2023
Effectiveness of low-dose iron treatment in non-anaemic iron-deficient women: a prospective open-label single-arm trial	Simic S.; Karczewski M.; Klapdor S.; Nowak A.; Schubert M.; Moretti D.; Swinkels D.W.; Beuschlein F.; Saleh L.; Suter P.; Krayenbuehl P.-A.	BACKGROUND: Iron deficiency without anaemia is highly prevalent and is particularly associated with fatigue, cognitive impairment, or poor physical endurance. Standard oral iron therapy often results in intestinal irritation with associated side effects a	2023	/	Swiss Medical Weekly	153	5	40079	2025303843	https://dx.doi.org/10.57187/smw.2023.40079	37229775 [https://www.ncbi.nlm.nih.gov/pubmed/?term=37229775]	#20407	Simic 2023
Clinical, economic, and health-related quality of life burden associated with von Willebrand disease in adults and children: Systematic and targeted literature reviews	Castaman G.; Katsarou O.; Jansen N.; Santos S.; Escolar G.; Berntorp E.	Introduction: Debilitating clinical complications in von Willebrand disease (VWD) can affect health-related quality of life (HRQoL), increase healthcare costs and cause long-lasting consequences. However, the magnitude of these burdens needs to be more fu	2023	/	Haemophilia	29	2	411-422	2019068277	https://dx.doi.org/10.1111/hae.14655	36097135 [https://www.ncbi.nlm.nih.gov/pubmed/?term=36097135]	#20408	Castaman 2023
Topical wound healing, antimicrobial and antioxidant potential of Mimosa pudica Linn root extracted using n-hexane followed by methanol, fortified in ointment base	Dodiya T.R.; Singh S.; Dodiya R.	Mimosa pudica Linn is an ornamental perennial herb belonging to the taxonomic group of Magnoliopsida and family Leguminaceae. Besides its ornamental use, Mimosa pudica is also a popular plant among folk healers to treat several diseases including bleeding	2021	/	International Journal of Pharmaceutical Sciences and Nanotechnology	14	3	5472-5480	2013328017	https://dx.doi.org/10.37285/ijpsn.2021.14.3.4		#20409	Dodiya 2021
ATYPICAL HEMOLYTIC UREMIC SYNDROME FROM RECENT ORAL CONTRACEPTIVE USE	Khan O.; Mehboob W.; Ijaz F.	Atypical Hemolytic Uremic Syndrome (aHUS) is a rare disease that is a part of the Thrombotic Microangiopathic disorders (TMA) characterized as reduced platelet counts, thrombocytopenia, and hemolytic anemia commonly leading to kidney failure. We present a	2023	/	American Journal of Kidney Diseases	81	4 Supplement 1	S27-S28	2023257530	https://dx.doi.org/10.1053/j.ajkd.2023.01.096		#20410	Khan 2023
Dietary diversity modification through school-based nutrition education among Bangladeshi adolescent girls: A cluster randomized controlled trial	Nyma Z.; Rahman M.; Das S.; Alam M.A.; Haque E.; Ahmed T.	Objective To measure the efficacy of school-based nutrition education on dietary diversity of the adolescent girls in Bangladesh. Methods A matched, pair-cluster randomized controlled trial was conducted from July 2019 to September 2020. Randomization was	2023	/	PLoS ONE	18	2024-03-03	e0282407	2023252196	https://dx.doi.org/10.1371/journal.pone.0282407	36888686 [https://www.ncbi.nlm.nih.gov/pubmed/?term=36888686]	#20411	Nyma 2023
What the neighbors say	Anonymous.		2022	/	Journal of Thrombosis and Haemostasis	20	12	2721	2021958470	https://dx.doi.org/10.1111/jth.15904	35060307 [https://www.ncbi.nlm.nih.gov/pubmed/?term=35060307]	#20412	Anonymous 2022
Thrombotic Thrombocytopenic Purpura does not Always Present with a Classical Pentad	Daxesh Upadhyaya S.; Sarna M.K.; Surbhi; Chinmay		2023	/	Journal, Indian Academy of Clinical Medicine	24	1	74-77	2023484898			#20413	DaxeshUpadhyaya 2023
Letter to the Editor: Experience with subcutaneous desmopressin in patients with von Willebrand disease (VWD) and qualitative platelet function disorders	Saey S.; Sharathkumar A.; Watkinson K.; Krantz M.; Currie A.; Perepu U.; Shinkle M.		2023	/	Haemophilia	29	2	676-680	2021078820	https://dx.doi.org/10.1111/hae.14744	36649463 [https://www.ncbi.nlm.nih.gov/pubmed/?term=36649463]	#20414	Saey 2023
This is a case of lupus anticoagulant hypoprothrombinemia syndrome associated with a hemorrhagic ovarian cyst in a 17-year-old girl with systemic lupus erythematosus	Son M.; Hyun K.S.; Eun Y.H.; Hwan Y.K.	A 17-year-old girl with SLE presented with squeezing colicky abdominal pain for a day (2018.12). She had been diagnosed with SLE, based on ecchymosis and prolonged bleeding after tooth extraction at 9 years of age (2011.9). About one year later she develo	2023	/	Pediatric Nephrology	38	7	2442	641737310	https://dx.doi.org/10.1007/s00467-022-05865-y		#20415	Son 2023
Color vision disturbances secondary to oral tranexamic acid	Kiser A.S.; Cooper G.L.; Napier J.D.; Howington G.T.	Tranexamic acid (TXA) is an antifibrinolytic commonly used to reduce blood loss due to surgical procedures, heavy menstruation, trauma, bleeding disorders, among other uses. Possible adverse reactions associated with TXA include abdominal pain, headache,	2021	/	JACEP Open	2	3	e12456	2022981171	https://dx.doi.org/10.1002/emp2.12456		#20417	Kiser 2021
Caesarean-section scar endometriosis (CSSE): clinical and imaging fundamentals of an underestimated entity	Arkoudis N.-A.; Moschovaki-Zeiger O.; Prountzos S.; Spiliopoulos S.; Kelekis N.	Caesarean-section scar endometriosis (CSSE) is a form of extra-pelvic endometriosis developing through endometrial cell implantation anywhere along the route of a previous caesarean section (CS) surgery, including the skin, subcutaneous tissue, abdominal	2023	/	Clinical Radiology		(Arkoudis, Moschovaki-Zeiger, Prountzos, Spiliopoulos, Kelekis) 2nd Department of Radiology, School of Medicine, National and Kapodistrian University of Athens, University General Hospital "Attikon", Rimini 1, Haidari, Athens 124 62, Greece		2025419529	https://dx.doi.org/10.1016/j.crad.2023.05.020	37380575 [https://www.ncbi.nlm.nih.gov/pubmed/?term=37380575]	#20418	Arkoudis 2023
Clinical and phenotypic presentation of patients with low VWF in the Milan Center	Seidizadeh O.; Ciavarella A.; Baronciani L.; Pagliari M.; Cozzi G.; Colpani P.; Siboni S.; Biguzzi E.; Peyvandi F.	Background: Low von Willebrand factor (VWF) refers to patients with VWF levels of 30-50 IU/dl. Managing patients with low-VWF levels is a clinical challenge. Aim(s): To determine the clinical and phenotypic features of patients with low-VWF. Method(s): We	2022	/	Research and Practice in Thrombosis and Haemostasis	6	Supplement 1		639572432	https://dx.doi.org/10.1002/rth2.12787		#20419	Seidizadeh 2022
Concurrent use of Tranexamic acid and hormonal therapy for the management of heavy menstrual bleeding in women	Epstein A.; Turan O.; Abdul-Kadir R.	Background: Heavy menstrual bleeding (HMB) is the most common gynaecological symptom associated with impaired physical and social wellbeing. Both hormonal therapies and the anti-fibrinolytic Tranexamic acid (TXA) are used as a first line therapy for reduc	2022	/	Research and Practice in Thrombosis and Haemostasis	6	Supplement 1		639572243	https://dx.doi.org/10.1002/rth2.12788		#20420	Epstein 2022
Direct oral anticoagulants in the management of cerebral sinus vein thrombosis: A single centre experience	Faruqi U.; Grilo V.; Holmes P.; Wong S.; Breen K.	Background: Cerebral sinus vein thrombosis accounts for up to 1% of strokes. Anticoagulation is largely adopted as part of management and whilst direct oral anticoagulants (DOACs) are now first line in venous thromboembolism (VTE), there is limited data o	2022	/	Research and Practice in Thrombosis and Haemostasis	6	Supplement 1		639572133	https://dx.doi.org/10.1002/rth2.12788		#20421	Faruqi 2022
The prenatal assessment of congenital bleeding disorder in carrier women with menorrhagia	Perveen K.; Borhany M.; Abid M.; Shamsi T.	Background: Heavy menstrual bleeding in the absence of any pelvic pathology raises the possibility of an acquired or inherited bleeding disorder. The prevention of these bleeding disorders is possible through prenatal diagnosis of fetal genetic disease. A	2022	/	Research and Practice in Thrombosis and Haemostasis	6	Supplement 1		639571865	https://dx.doi.org/10.1002/rth2.12788		#20422	Perveen 2022
Whole blood impedance aggregometry is inferior to lumiaggregometry in the diagnosis of platelet function defects amongst women with menorrhagia referred for surgical intervention	Delaney A.; Makris M.; Kritsotakis E.; Maclean R.; Horner K.; Kitchen S.; Sedcole J.; Baxter T.; Samuelson C.	Background: There is clinical interest in alternative diagnostic methodology for platelet function disorders in contrast to the time consuming and labour intensive gold standard of light transmission or lumiaggregometry. Aim(s): Within this prospective st	2022	/	Research and Practice in Thrombosis and Haemostasis	6	Supplement 1		639571686	https://dx.doi.org/10.1002/rth2.12788		#20423	Delaney 2022
Predictors of platelet function disorders in pediatric patients	Doshi B.; Thompson E.; Obstfeld A.; Lambert M.	Background: In pediatric patients, data about the presentation, etiologies, and accuracy of diagnosis of qualitative platelet function disorders (PFD) are limited. Understanding the patterns of PFD and presenting signs and symptoms could inform the utilit	2022	/	Research and Practice in Thrombosis and Haemostasis	6	Supplement 1		639571107	https://dx.doi.org/10.1002/rth2.12787		#20424	Doshi 2022
Clinical characteristics and management of children with severe factor VII deficiency-analysis of a United Kingdom cohort	Biss T.; Motwani J.; Grainger J.; Mathias M.; Stokley S.; Kelly A.; Payne J.; Alamelu J.; Green S.; Chalmers E.; Bhatnagar N.	Background: Severe factor VII (FVII) deficiency is a rare bleeding disorder. Bleeding phenotype and management in children with severe FVII deficiency is poorly described. Aim(s): This retrospective, observational study aimed to characterise bleeding phen	2022	/	Research and Practice in Thrombosis and Haemostasis	6	Supplement 1		639571096	https://dx.doi.org/10.1002/rth2.12787		#20425	Biss 2022
Bleeding of unknown cause or unclassified bleeding disorder: Single center experience in west Algeria	Driss B.; Moueden M.	Background: Patients with unclassified bleeding disorder or Bleeding of unknown cause, sometimes present with significant bleeding symptoms despite the presence of normal haemostatic tests. The management of this bleeding episode is not standardized. Aim(	2022	/	Research and Practice in Thrombosis and Haemostasis	6	Supplement 1		639570966	https://dx.doi.org/10.1002/rth2.12788		#20426	Driss 2022
East Texas bleeding disorder: A novel bleeding disorder	Escobar M.; Rodriguez N.; Aboshady I.; Li E.; Montanez N.	Background: A large kindred from east Texas, USA was reported with a novel moderately severe bleeding disorder affecting both males and females given the autosomal dominant trait from a gain-of- function mutation in the F5 gene. The truncated FV, termed F	2022	/	Research and Practice in Thrombosis and Haemostasis	6	Supplement 1		639570916	https://dx.doi.org/10.1002/rth2.12788		#20427	Escobar 2022
Integrated diagnostic workflow in two siblings with albinism and suspected Hermansky-Pudlak syndrome	Palma-Barqueros V.; Fernandez-Mosteririn N.; Zaninetti C.; Pardinas-Baron N.; Zamora-Canovas A.; Sanchez-Fuentes A.; Revilla N.; Rodriguez-Alen A.; Marin-Quilez A.; Diaz-Ajenjo L.; Torrecillas A.; Bohdan N.; Padilla J.; Miguel-Garcia C.; Vicente V.; Lozan	Background: Hermansky-Pudlak syndrome (HPS) comprises eleven autosomal recessive multisystem disorders sharing bleeding diathesis and albinism, due to abnormalities in genes (HPS1 to HPS11) essential for lysosome-related organelles. Knowing the HPS subtyp	2022	/	Research and Practice in Thrombosis and Haemostasis	6	Supplement 1		639570796	https://dx.doi.org/10.1002/rth2.12788		#20428	Palma-Barqueros 2022
A Familial Case of MYH9 Gene Mutation Associated with Impaired Platelet Functionality and Structural Alterations	Safiullina S.; Evtugina N.; Andrianova I.; Khismatullin R.; Kravtsova O.; Khabirova A.; Nagaswami C.; Daminova A.; Peshkova A.; Weisel J.; Litvinov R.	Background: Mutations in the MYH9 gene disrupt the cytoskeletal dynamics in megakaryocytes, causing macrothrombocytopenia, often associated with bleeding via unknown mechanism (s) related to defective platelets. Aim(s): To study the platelet structure and	2022	/	Research and Practice in Thrombosis and Haemostasis	6	Supplement 1		639570787	https://dx.doi.org/10.1002/rth2.12788		#20429	Safiullina 2022
Von willebrand disease in older patients	Seaman C.	Background: Bleeding symptoms in von Willebrand disease (VWD) may be minimal in the absence of hemostatic stressors, such as menstruation and childbirth; thus, patients seeking medical care for VWD are often younger. As a result, the natural course of VWD	2022	/	Research and Practice in Thrombosis and Haemostasis	6	Supplement 1		639570783	https://dx.doi.org/10.1002/rth2.12788		#20430	Seaman 2022
A case of factor VII deficiency presented with repeated rectal bleeding	Sahin S.; Khudiyeva S.; Unuvar A.; Tugcu D.; Tanyildiz G.; Bilici M.; Karakas Z.; Karaman S.	Background: Signs of bleeding include menorrhagia, epistaxis, hematuria, melena, easy bruising, soft tissue hematoma, hemarthrosis, and intracranial hemorrhage. Aim(s): In this case, we presented a patient diagnosed in the neonatal period and hospitalized	2022	/	Research and Practice in Thrombosis and Haemostasis	6	Supplement 1		639570740	https://dx.doi.org/10.1002/rth2.12788		#20431	Sahin 2022
Improving discussion of menstrual cycle and bleeding during well-child visits at a pediatric residency clinic	Jackson A.; Yamasaki A.; Parker E.; Close A.	Background: Menstrual health is not consistently documented by pediatric residents in well-child examinations. Average cycle blood loss is 30-40 ml or use of 3-6 soaked pads or tampons per day. Abnormal uterine bleeding (AUB) is defined as any aberration	2022	/	Research and Practice in Thrombosis and Haemostasis	6	Supplement 1		639570735	https://dx.doi.org/10.1002/rth2.12788		#20432	Jackson 2022
Severe hemorrhage complicated with acute multiple cerebral infarction in a patient with thrombocytopenia caused by chemotherapy	Zhou R.; Zhou D.	Background: Severe hemorrhage complictated with acute cerebral infraction in a ptaient with thrombocytopenia is rare. Aim(s): To understand possible mechanisms in a patient with thrombocytopenia why cerebral infarction occurs when there is severe bleeding	2022	/	Research and Practice in Thrombosis and Haemostasis	6	Supplement 1		639570713	https://dx.doi.org/10.1002/rth2.12788		#20433	Zhou 2022
A rare case of chronic immune thrombocytopenia with autoantibodies inhibiting platelet aggregation. Effects of romiplostim	Tsvetaeva N.; Nikulina O.; Vasiliev S.; Khaspekova S.; Mazurov A.	Background: Immune thrombocytopenia (ITP) is the common cause of impaired platelet hemostasis. Autoantibodies suppressing platelet function might increase the risk of hemorrhagic complications in ITP patients. Aim(s): We described a rare case of chronic I	2022	/	Research and Practice in Thrombosis and Haemostasis	6	Supplement 1		639570684	https://dx.doi.org/10.1002/rth2.12788		#20434	Tsvetaeva 2022
Depressive symptoms among Mexican adolescent girls in relation to iron status, anemia, body weight and pubertal status: results from a Latent Class Analysis	Zarate-Ortiz A.G.; Verhoef H.; Melse-Boonstra A.; Woods B.-J.; Lee-Bazaldua E.E.; Feskens E.J.M.; Quiroga-Garza A.; Cepeda-Lopez A.C.	OBJECTIVE: The study examined the association between depressive symptoms and iron status, anaemia, body weight, and pubertal status among Mexican adolescent girls. DESIGN: In this cross-sectional study, depressive symptoms were assessed by the 6-item Kut	2022	/	Public health nutrition		(Zarate-Ortiz, Verhoef, Melse-Boonstra, Woods, Feskens) Division of Human Nutrition and Health, Wageningen University & Research(Verhoef) Medical Research Council (MCR) Unit The Gambia at London School of Hygiene & Tropical Medicine, Gambia(Woods) Access	2022-01-01	638033471	https://dx.doi.org/10.1017/S1368980022001203	35583048 [https://www.ncbi.nlm.nih.gov/pubmed/?term=35583048]	#20435	Zarate-Ortiz 2022
Posterior reversible encephalopathy syndrome following blood transfusion: A rare case report with literature review	Gurumukhani J.K.; Patel H.D.; Patel D.M.; Patel M.V.; Patel M.M.; Mahuwala Z.K.; Desai J.	Background: Posterior reversible encephalopathy syndrome (PRES) is clinicoradiological disease entity characterized by headache, seizures, altered sensorium and corticalvisual loss with characteristic MRI features of subcortical white matter hyperintensit	2021	/	Open Neurology Journal	15	1	31-36	2013112924	https://dx.doi.org/10.2174/1874205X02115010031		#20436	Gurumukhani 2021
Non puerperal uterine inversion secondary to submucosal fibroid: A case report	Bagde N.; Shinde S.; Singh V.; Satarkar R.; Yarang H.	Non Puerperal Uterine Inversion (NPUI) is a very uncommon condition. The incidence of puerparal uterine inversion make an estimate of 1/30,000 deliveries and non puerperal uterine inversion approximately 17% of all uterine inversion. The most common cause	2021	/	Journal of Clinical and Diagnostic Research	15	7	QD01-QD03	2013806368	https://dx.doi.org/10.7860/JCDR/2021/49825.15143		#20437	Bagde 2021
Iron insufficiency among young Australian women: a population-based survey	Islam R.M.; Bell R.J.; Skiba M.A.; Trambas C.M.; Davis S.R.	Background: Although serum ferritin is considered a reliable indicator of iron stores, there are few data documenting the prevalence of low ferritin in representative samples of young women. Aim(s): To estimate the prevalence of low ferritin and to identi	2020	/	Internal Medicine Journal	50	4	420-426	2004630327	https://dx.doi.org/10.1111/imj.14397	31180165 [https://www.ncbi.nlm.nih.gov/pubmed/?term=31180165]	#20438	Islam 2020
Abnormal Uterine Bleeding in the Perimenopause and Postmenopause	Segerer S.E.	Bleeding disorders in the perimenopause and postmenopause are the most frequent symptoms in the gynecological practice. They constitute approximately 70% of all consultations in this age group. In most cases the cause of the abnormal uterine bleeding (AUB	2019	/	Journal fur Gynakologische Endokrinologie	22	2	56-62	2018374910	https://dx.doi.org/10.1007/S41975-019-0088-Y		#20439	Segerer 2019
Medical debulking with gonadotrophin-releasing hormone agonists to facilitate vaginal hysterectomy	Melendez J.; Bhatia R.; Fakokunde A.; Yoong W.	Although the superiority of vaginal compared to abdominal hysterectomy is well established, most gynaecologists still prefer the abdominal route for removal of benign large uteri >14 weeks. Gonadotrophin-releasing hormone agonists such as goserelin can re	2011	/	Gynecological Surgery		(Melendez, Bhatia, Fakokunde, Yoong) Department of Obstetrics and Gynaecology, North Middlesex University Hospital, London, N18 1QX, United Kingdom	2024-04-01	51547573	https://dx.doi.org/10.1007/s10397-011-0693-5		#20440	Melendez 2011
Characterization of bleeding symptoms in Ehlers-Danlos syndrome	Kumskova M.; Flora G.D.; Staber J.; Lentz S.R.; Chauhan A.K.	Background: Easy bruising is included as a major or minor criterion for the classification of multiple types of Ehlers-Danlos syndrome (EDS). Despite a longstanding recognition of the association between EDS and bleeding, we still lack a definitive unders	2023	/	Journal of Thrombosis and Haemostasis	21	7	1824-1830	2024504897	https://dx.doi.org/10.1016/j.jtha.2023.04.004	37179130 [https://www.ncbi.nlm.nih.gov/pubmed/?term=37179130]	#20443	Kumskova 2023
Knowledge build-up on the safety of EMA approved COVID-19 vaccines: An overview	Van Hunsel F.; Armiri A.; Kant A.	Background: Since the start of the COVID-19 pandemic, regulatory authorities have been actively working on acquiring knowledge about the safety of COVID-19 vaccines, for instance based on spontaneous reporting systems and post-marketing studies. Based on	2022	/	Pharmacoepidemiology and Drug Safety	31	Supplement 2	623	641675224	https://dx.doi.org/10.1002/pds.5518		#20444	VanHunsel 2022
A rare case of KILT syndrome in Ireland: A case report	Bassa B.A.B.; Ryan D.; Reid E.; Bolster F.; Breslin T.	Venous thromboembolism (VTE), comprising deep vein thrombosis (DVT) and pulmonary embolism (PE), is associated with significant morbidity and mortality. Congenital absence of the inferior vena cava (IVC) is reported in current literature as a rare risk fa	2023	/	Thrombosis Update	10	(Bassa, Reid, Breslin) Department of Emergency Medicine, Mater Misericordiae University Hospital (MMUH), Eccles Street, Dublin 7, Ireland(Ryan, Bolster) Department of Radiology, Mater Misericordiae University Hospital (MMUH), Eccles Street, Dublin 7, Irel	100131	2022311920	https://dx.doi.org/10.1016/j.tru.2023.100131		#20445	Bassa 2023
Efficacy of phytotherapy as nutritional supplements in patients with refractory immune thrombocytopenia	Tran H.D.; Pham T.N.; Hoang H.Q.; Pham T.D.; Pham Q.T.; Bui D.T.; Bui N.T.; Hoang C.; Han B.; Hoang B.X.	Introduction: The management of refractory immune thrombocytopenia (ITP) is challenging and difficult. The treatment was mainly comprised of cytotoxic and immunosuppressed drugs that rarely lead to long-term remission but potentially cause severe and dang	2023	/	Phytomedicine Plus	3	1	100404	2022076956	https://dx.doi.org/10.1016/j.phyplu.2022.100404		#20446	Tran 2023
HEREDITARY BLEEDING DISORDERS IN ADOLESCENT GIRLS: MANAGEMENT DILEMMAS AND SOCIAL CONSIDERATIONS	Elshinawy M.; Elshinawy N.	Background: Hereditary bleeding disorders should be included in the differential diagnosis of menorrhagia in adolescent girls, even without any prior history of bleeding tendency. Despite being an integral part of management, hormonal therapy is not widel	2023	/	Pediatric Blood and Cancer	70	Supplement 3		641665981	https://dx.doi.org/10.1002/pbc.30390		#20447	Elshinawy 2023
PROPHYLACTIC ANTICOAGULATION IN CHILDREN UNDERGOING HEMODIALYSIS: A 10-YEAR SINGLE-CENTER EXPERIENCE	Ortega F.M.; Ghattas Y.; Katsoufis C.; Seeherunvong W.; Chandar J.; Abitbol C.; DeFreitas M.; Corrales-Medina F.	Background: Patients with end-stage kidney disease (ESKD) undergoing hemodialysis (HD) are at an increased risk of vascular thrombotic events (TE). TE in children with ESKD are associated with higher morbidity and mortality for which the use of prophylact	2023	/	Pediatric Blood and Cancer	70	Supplement 3		641665928	https://dx.doi.org/10.1002/pbc.30390		#20448	Ortega 2023
MENTAL HEALTH IN PERSONS WITH VON WILLEBRAND DISEASE	Tran A.; Mack J.; Crary S.; Citla-Sridhar D.	Background: Mental health disorders are often underrecognized and undertreated. While there are several studies focused on mental health in persons with hemophilia, there are very few large population based studies in in persons with vonWillebrand disease	2023	/	Pediatric Blood and Cancer	70	Supplement 3		641665894	https://dx.doi.org/10.1002/pbc.30390		#20449	Tran 2023
VENOUS THROMBOEMBOLISM IN TRANSGENDER ADOLESCENTS	Brech K.; Strachan C.; Ahmed R.	Background: A person's biological sex has a significant influence on their health, including their risk, presentation, prognosis, and management of hematologic diseases. The coagulation system is largely influenced by sex due to variations in estrogen. Es	2023	/	Pediatric Blood and Cancer	70	Supplement 3		641665299	https://dx.doi.org/10.1002/pbc.30390		#20450	Brech 2023
A COAGULOPATHY CONUNDRUM: A NEW CASE OF FV-ATLANTA	Rifkin-Zenenberg S.; Armstrong K.; Pedro H.; Degliuomini M.	Background: Factor V(FV) and tissue factor pathway inhibitor alpha (TFPIalpha) have recently been shown to regulate the initiation of coagulation. Genetic mutations in Factor V can result in a moderate to severe bleeding diathesis. We report the second pa	2023	/	Pediatric Blood and Cancer	70	Supplement 3		641665289	https://dx.doi.org/10.1002/pbc.30390		#20451	Rifkin-Zenenberg 2023
Risk factors for future bleeding in patients with mild bleeding disorders: longitudinal data from the Vienna Bleeding Biobank	Mehic D.; Neubauer G.; Janig F.; Kaider A.; Ay C.; Pabinger I.; Gebhart J.	Background: The future bleeding risk, especially after hemostatic challenges, and thus the requirement for hemostatic treatment in patients with mild-to-moderate bleeding disorders (MBDs) is largely unknown. Objective(s): This study aimed to prospectively	2023	/	Journal of Thrombosis and Haemostasis	21	7	1757-1768	2023601912	https://dx.doi.org/10.1016/j.jtha.2023.03.006	36924834 [https://www.ncbi.nlm.nih.gov/pubmed/?term=36924834]	#20452	Mehic 2023
The effect of pentosan polysulfate sodium for improving dyslipidaemia and knee pain in people with knee osteoarthritis: A pilot study	Liu X.; Virk S.; Fedorova T.; Oo W.M.; Hunter D.J.	Objective: To evaluate the efficacy and safety of pentosan polysulfate sodium (PPS, Elmiron) for dyslipidaemia and knee osteoarthritis (OA) related symptoms. Method(s): This was a single-arm, open-label, prospective, non-randomised pilot study. People wit	2023	/	Osteoarthritis and Cartilage Open	5	2	100343	2022976305	https://dx.doi.org/10.1016/j.ocarto.2023.100343		#20453	Liu 2023
Evaluation of Endpoints Used in Clinical Trials on Adenomyosis-A Systematic Review	Rathinam K.K.; Abraham J.J.; Karuppaiah H.; Selvaraj H.P.; Samal S.; George M.	Adenomyosis lacks approved pharmacological treatment even after decades of its identification. We performed this study to review the status of clinical research on adenomyosis for finding an effective drug therapy and to identify the most common endpoints	2023	/	Reviews on Recent Clinical Trials	18	2	83-91	2024192318	https://dx.doi.org/10.2174/1574887118666230329104546	36999412 [https://www.ncbi.nlm.nih.gov/pubmed/?term=36999412]	#20454	Rathinam 2023
Pediatric Philadelphia-Negative Myeloproliferative Neoplasms in the Era of WHO Classification: A Systematic Review	Al-Mashdali A.F.; Aldapt M.B.; Rahhal A.; Hailan Y.M.; Elhakeem I.; Ali E.A.; Rozi W.; Yassin M.A.	Background: Philadelphia-negative myeloproliferative neoplasms (MPN) are most prevalent in the older population (median age at the diagnosis is above 60 years) and rarely diagnosed in pediatrics. Thus, our knowledge about the clinical presentation, mutati	2023	/	Diagnostics	13	3	377	2021412039	https://dx.doi.org/10.3390/diagnostics13030377		#20455	Al-Mashdali 2023
Human uterine vascular structures in normal and diseased states	Hickey M.; Fraser I.	Menstrual bleeding disorders are one of the most common problems presenting to the gynaecologist. There is increasing evidence that alterations in human uterine vascular structures are associated with spontaneous and sex steroid-induced changes in menstru	2003	/	Microscopy Research and Technique	60	4	377-389	36184292	https://dx.doi.org/10.1002/jemt.10276	12567395 [https://www.ncbi.nlm.nih.gov/pubmed/?term=12567395]	#20456	Hickey 2003
Long-term follow-up to assess criteria for ovarian tissue cryopreservation for fertility preservation in young women and girls with cancer	Duffin K.; Howie R.; Kelsey T.W.; Wallace H.B.; Anderson R.A.	STUDY QUESTION: Do the Edinburgh Selection Criteria correctly identify female cancer patients under the age of 18 who are at risk of premature ovarian insufficiency (POI) as candidates for ovarian tissue cryopreservation (OTC)? SUMMARY ANSWER: Patient ass	2023	/	Human Reproduction	38	6	1076-1085	2025043413	https://dx.doi.org/10.1093/humrep/dead060	37011633 [https://www.ncbi.nlm.nih.gov/pubmed/?term=37011633]	#20457	Duffin 2023
A descriptive study of myriad risk factors in anemia of varied severity among reproductive female patients visiting a tertiary care setup in coastal Karnataka	Balasubramaniyam K.; Balakrishnan G.; Thalenjeri P.; Rao V.	Introduction and Aim: Anemia is common among women within childbearing age. The present study was undertaken to analyze the burden ofsocio-demographic status, lifestyle determinants, menstrual parameters, and obstetric factors as risk factors among mild,	2023	/	Biomedicine (India)	43	2	706-712	2024176568	https://dx.doi.org/10.51248/.v43i02.2905		#20458	Balasubramaniyam 2023
Apixaban for treatment of venous thromboembolism in an obese patient with Glanzmann thrombasthenia	Sattler L.; Wimmer J.; Herb A.; Gerout A.-C.; Feugeas O.; Desprez D.	Background: Glanzmann thrombasthenia (GT) is a rare congenital platelet function disorder associated with a severe bleeding diathesis. Thrombotic manifestations remain a rare condition. We report here the first case of recurrent venous thromboembolism (VT	2023	/	Research and Practice in Thrombosis and Haemostasis	7	4	100183	2025014739	https://dx.doi.org/10.1016/j.rpth.2023.100183		#20459	Sattler 2023
Thyroid Disorders in Reproductive Females with Abnormal Uterine Bleeding	Gulzar J.; Salman N.; Sohail D.; Huma Z.E.	Methodology: One hundred outpatient females who were having difficulties related to their thyroid bleeding were accepted into the study. Patients with ages ranging from 40 to 55 years were included in this study. Every lady was evaluated to establish whet	2023	/	Pakistan Journal of Medical and Health Sciences	17	3	531-533	2024866291	https://dx.doi.org/10.53350/pjmhs2023173531		#20460	Gulzar 2023
Factor XI Deficiency and Pregnancy: Abnormal Lab Values or Significant Risk?	Wanderer J.P.; Nathan N.		2018	/	Anesthesia and Analgesia	127	1	2	2017499788	https://dx.doi.org/10.1213/ANE.0000000000003501	29912049 [https://www.ncbi.nlm.nih.gov/pubmed/?term=29912049]	#20461	Wanderer 2018
Coexpression of factor VIII and factor von Willebrand variants in a woman with heavy menstrual bleeding	Casini A.; Yaron M.; Couzens A.; Fontana P.; Neerman-Arbez M.	Heavy menstrual bleeding is one of the most common causes of consultation in haematology. We present the clinical case of a 20-year-old woman referred by her gynaecologist due to heavy menstrual bleeding since menarche, complicated by iron deficiency anae	2023	/	Blood Coagulation and Fibrinolysis	34	4	250-253	2024544514	https://dx.doi.org/10.1097/MBC.0000000000001217	37017006 [https://www.ncbi.nlm.nih.gov/pubmed/?term=37017006]	#20462	Casini 2023
Phenotype and genotype analysis of patients with severe factor XI deficiency in Shaanxi Province, China	Yuan L.; Chen W.; Wang X.; Zhang H.	Congenital coagulation factor XI (FXI) deficiency is a rare bleeding disorder with a heterogeneous haemorrhagic phenotype and various hotspot gene mutations associated with race and geography. Studies on FXI deficiency in Shaanxi Province, China, are scar	2021	/	Blood Coagulation and Fibrinolysis	32	8	539-543	2024900219	https://dx.doi.org/10.1097/MBC.0000000000001061	34776502 [https://www.ncbi.nlm.nih.gov/pubmed/?term=34776502]	#20463	Yuan 2021
Maternal Coagulation Disorders and Postpartum Hemorrhage	Ma'ayeh M.	Coagulation disorders are rare causes of postpartum hemorrhage. Disturbances in coagulation should be suspected in patients with a family history of coagulopathy, those with a personal history of heavy menstrual bleeding, and those with persistent bleedin	2023	/	Clinical Obstetrics and Gynecology	66	2	384-398	2024877044	https://dx.doi.org/10.1097/GRF.0000000000000787	37130381 [https://www.ncbi.nlm.nih.gov/pubmed/?term=37130381]	#20464	Ma'ayeh 2023
Interest of the cervico-isthmic tourniquet in the surgery of uterine fibroids	Mraihi F.; Basly J.; Mejri C.; Mchirgui O.; Mezni A.; Chelli D.	Introduction: Uterine fibroids are the most frequent benign pathology in women of fertility age. The incidence of this condition is not well known in our country. The most frequent presentation for diagnosis of uterine fibroids is abnormal uterine bleedin	2023	/	Maturitas	173	(Mraihi, Basly, Mejri, Mchirgui, Mezni, Chelli) Maternal Center of Tunis, Tunis, Tunisia(Mraihi, Basly, Mejri, Mchirgui, Mezni, Chelli) Tunis Manar University, Research Laboratory LR18SP05, Tunis, Tunisia	109	2024973750	https://dx.doi.org/10.1016/j.maturitas.2023.04.240		#20465	Mraihi 2023
Difficulty in controlling heavy menstrual bleeding at menarche in a patient with Glanzmann's thrombasthenia	Kadowaki S.; Makino S.; Mohri Y.; Awaguni H.; Shinozuka J.; Imashuku S.	Glanzmann's thrombasthenia is a rare inherited autosomal recessive bleeding disorder caused by platelet dysfunction. Adolescent girls with Glanzmann's thrombasthenia may experience problematic heavy menstrual bleeding beginning at menarche; this can be di	2021	/	Blood Coagulation and Fibrinolysis	32	2	155-158	2024900187	https://dx.doi.org/10.1097/MBC.0000000000000977	33196513 [https://www.ncbi.nlm.nih.gov/pubmed/?term=33196513]	#20467	Kadowaki 2021
Building the foundation for a community-generated national research blueprint for inherited bleeding disorders: research to advance the health of people with inherited bleeding disorders with the potential to menstruate	Baldwin M.K.; Ahmadzia H.K.; Bartlett D.L.; Bensen-Kennedy D.; Desai V.; Haley K.M.; Herman-Hilker S.L.; Kilgore A.M.; Kulkarni R.; Lavin M.; Luckey S.; Matteson K.A.; Paulyson-Nunez K.; Philipp C.S.; Ragosta S.; Rosen K.; Rotellini D.; Weyand A.C.	Background: People who have or had the potential to menstruate (PPM) with inherited bleeding disorders (BD) face particular challenges receiving appropriate diagnosis and care and participating in research. As part of an initiative to create a National Re	2023	/	Expert Review of Hematology	16	sup1	71-86	2022109092	https://dx.doi.org/10.1080/17474086.2023.2175660	36920864 [https://www.ncbi.nlm.nih.gov/pubmed/?term=36920864]	#20468	Baldwin 2023
Hormonal therapies in females with blood disorders: thrombophilia, thrombosis, hemoglobinopathies, and anemias	Baldwin M.K.; Samuelson Bannow B.; Rosovsky R.P.; Sokkary N.; Srivaths L.V.	There is widespread use of gonadal steroid hormone therapy for a variety of indications throughout the reproductive and postreproductive lifespan. These therapies may have particular benefits and specific risk among those with blood disorders, including i	2023	/	Research and Practice in Thrombosis and Haemostasis	7	4	100161	2024805632	https://dx.doi.org/10.1016/j.rpth.2023.100161		#20469	Baldwin 2023
Oral tranexamic acid for the treatment of melasma: evidence and experience-based consensus statement from Indian experts	Godse K.; Sarkar R.; Mysore V.; Shenoy M.; Chatterjee M.; Damisetty R.; Shah S.; Vedamurthy M.; Aurangabadkar S.; Srinivas C.; Ganjoo A.; Das S.; Patil A.	Melasma, a chronic pigmentary skin condition mainly affecting the face, remains a challenge despite the availability of several options for treatment. Many melasma patients are not satisfied with treatment outcomes. Tranexamic acid (TXA), an anti-fibrinol	2023	/	Indian Journal of Dermatology	68	2	178-185	2024738807	https://dx.doi.org/10.4103/ijd.ijd_266_22		#20470	Godse 2023
Low von Willebrand Disease: A Bleeding Disorder of Unknown Cause?	O'Donnell J.S.; Baker R.I.	Von Willebrand disease (VWD) represents the most common inherited bleeding disorder. The majority of VWD cases are characterized by partial quantitative reductions in plasma von Willebrand factor (VWF) levels. Management of patients with mild to moderate	2023	/	Hamostaseologie	43	1	44-51	2022939253	https://dx.doi.org/10.1055/a-1980-8198	36807819 [https://www.ncbi.nlm.nih.gov/pubmed/?term=36807819]	#20471	O'Donnell 2023
Evaluation of Abnormal Uterine Bleeding Based on Palm-Coein Classification	Bhagyasri M.; Sahithi N.	Background: Any deviation from the typical menstrual cycle that affects the regularity and frequency of menses, as well as the length of the flow or the volume of blood lost, is known as abnormal uterine bleeding (AUB). The goal of this study was to exami	2023	/	International Journal of Pharmaceutical and Clinical Research	15	5	436-445	2023924086			#20472	Bhagyasri 2023
Determination of Factor II Codons Genotype in Southeastern Iranian Patients With Hereditary Deficiency of Factor II	Samarkhazan H.S.; Alizadeh S.; Majidi Z.; Khatib Z.K.; Naderi M.	Objectives: Congenital prothrombin (factor II) deficiency is an inherited rare bleeding disorder with an autosomal recessive manner. The prevalence of this disorder is about one in 2 000 000 people in general population, but it is more common in areas wit	2023	/	Crescent Journal of Medical and Biological Sciences	10	2	61-66	2024569203	https://dx.doi.org/10.34172/cjmb.2023.10		#20473	Samarkhazan 2023
Ovarian Hematoma and Hemoperitoneum in Glanzmann's Thrombasthenia	Pandey S.; Samant P.; Thakur H.	Aim: This case report is aimed to study the treatment approach in a case of Glanzmann's thrombasthenia (GT) with ovarian hematoma and hemoperitoneum. Background(s): Glanzmann's thrombasthenia is an extremely rare life-threatening bleeding disorder that of	2023	/	Journal of SAFOG	15	2	254-255	2023923725	https://dx.doi.org/10.5005/jp-journals-10006-2202		#20474	Pandey 2023
"Super" SERPINs-A stabilizing force against fibrinolysis in thromboinflammatory conditions	Humphreys S.J.; Whyte C.S.; Mutch N.J.	The superfamily of serine protease inhibitors (SERPINs) are a class of inhibitors that utilise a dynamic conformational change to trap and inhibit their target enzymes. Their powerful nature lends itself well to regulation of complex physiological enzymat	2023	/	Frontiers in Cardiovascular Medicine	10	(Humphreys, Whyte, Mutch) Aberdeen Cardiovascular and Diabetes Centre, Institute of Medical Sciences, School of Medicine, Medical Sciences and Nutrition, University of Aberdeen, Aberdeen, United Kingdom	1146833	2023042517	https://dx.doi.org/10.3389/fcvm.2023.1146833		#20475	Humphreys 2023
Abdominal Ectopic Pregnancy: Challenging Obstetrical Paradox in Series of Three Cases	Naskar A.; Ghosh A.; Mandi B.C.; Mandal S.; Show P.	Abdominal Ectopic Pregnancy (AEP), a rare life-threatening obstetrical complication, is defined as ectopic implantation within the peritoneal cavity outside the uterus, tubes, ovaries, or intra-ligamentous locations. A series of three rare cases of early	2023	/	Journal of Clinical and Diagnostic Research	17	1	QR01-QR05	2022388456	https://dx.doi.org/10.7860/JCDR/2023/58872.17421		#20476	Naskar 2023
Case report: Haematocolpos	Murphy D.	A 17-year-old patient was referred to the Ultrasound Department by her GP because despite starting normal puberty development several years previously, she had not yet had a period. The patient did not suffer from any pelvic pain but occasionally noticed	2023	/	Ultrasound	31	2	NP27	641387275	https://dx.doi.org/10.1177/1742271X231165179		#20477	Murphy 2023
The diagnostic utility of the R90 bleeding and platelet disorders panel: The west midlands experience	Hassan E.; Alkhedir A.; Potluri S.; Lester W.; Percy C.; Bignell P.; Fratter C.; Motwani J.; Lowe G.	Haematologists continue to face diagnostic dilemmas in patients with bleeding disorder of unspecified cause (BDUC) and those with non-immune thrombocytopenia. Some patients experience frequent debilitating bleeding episodes affecting their quality of life	2023	/	British Journal of Haematology	201	Supplement 1	26-27	641392947	https://dx.doi.org/10.1111/bjh.18718		#20478	Hassan 2023
Thrombocytosis and acquired bleeding disorders in patients with myeloproliferative neoplasms	Simini G.; Vinayagam S.; Karawitage N.; Mobayen G.; Krishnamoorthi A.; James Innes A.; Laffan M.; Arachchillage D.J.	Introduction: Patients with myeloproliferative neoplasms (MPNs) are at substantial risk of thrombosis, but can also develop bleeding due to acquired von Willebrand syndrome (AVWS). It is not clear what tests can best assess the bleeding risk and there is	2023	/	British Journal of Haematology	201	Supplement 1	53-54	641392844	https://dx.doi.org/10.1111/bjh.18720		#20479	Simini 2023
An audit of heritable thrombophilia testing in a district general hospital	Liang H.W.; Saja K.; Mohan M.; Tefera E.; Mon H.T.	In their 2010 clinical guidelines on testing for heritable thrombophilia, the British Society for Haematology (BSH) made 30 recommendations, almost all suggested that unselected testing in the context of venous thromboembolism (VTE) is either not indicate	2023	/	British Journal of Haematology	201	Supplement 1	131	641392586	https://dx.doi.org/10.1111/bjh.18721		#20480	Liang 2023
Impact of COVID-19 vaccination on menstruation pattern among female nursing and paramedical students in a peripheral medical college in Eastern India	Goswami A.; Majhi A.K.; Chaudhuri A.; Kundu P.	Background: Many females worldwide have reported abnormalities in their menstrual patterns post-COVID-19 vaccination. The present study was conducted to determine the impact of the COVID-19 vaccination on menstrual patterns among female nursing and parame	2023	/	Current Medical Issues	21	2	104-109	2024427361	https://dx.doi.org/10.4103/cmi.cmi_105_22		#20481	Goswami 2023
Appendiceal perforation secondary to endometriosis with intestinal metaplasia: A case report	Wang M.; Jing L.I.U.; Boxin H.U.; Wang S.; Ping X.I.E.; Ping L.I.	Appendiceal endometriosis with intestinal meta- plasia is particularly challenging to diagnose preoperatively based on clinical features. Microscopically, it can mimic malignant transformation into mucinous neoplasms of the appendix. The present study rep	2023	/	Experimental and Therapeutic Medicine	25	6	262	2024183385	https://dx.doi.org/10.3892/etm.2023.11961		#20482	Wang 2023
In vitro Cytotoxic studies of Saraca asoca bark extracts on HT-29 cancer cell Line	Jeenathunisa N.; Rajan S.	Asoka-Saraca asoca (Roxb.) de Wilde is one of the traditional plants with well-known medicinal values prescribed widely to treat haematuria, dyspepsia, fever, tumor, burning sensation, visceromegaly, colic, ulcers, menorrhagia, metropathy leucorrhoea, ski	2021	/	Research Journal of Pharmacy and Technology	14	1	42-46	2023813059	https://dx.doi.org/10.5958/0974-360X.2021.00008.1		#20483	Jeenathunisa 2021
Updated guidance for efficacy and safety outcomes for clinical trials in venous thromboembolism in children: communication from the ISTH SSC Subcommittee on Pediatric and Neonatal Thrombosis and Hemostasis	Whitworth H.; Amankwah E.K.; Betensky M.; Castellucci L.A.; Cuker A.; Goldenberg N.A.; Male C.; Rinzler E.; Zia A.; Raffini L.	Despite the growing number of pediatric antithrombotic clinical trials, standardized safety and efficacy outcome definitions for pediatric venous thromboembolism (VTE) clinical trials have not been updated since 2011. Many recent trials have adapted the r	2023	/	Journal of Thrombosis and Haemostasis	21	6	1666-1673	2023751238	https://dx.doi.org/10.1016/j.jtha.2023.03.004	36921919 [https://www.ncbi.nlm.nih.gov/pubmed/?term=36921919]	#20485	Whitworth 2023
Association between SARS-CoV-2 vaccination and healthcare contacts for menstrual disturbance and bleeding in women before and after menopause: nationwide, register based cohort study	Ljung R.; Xu Y.; Sundstrom A.; Leach S.; Hallberg E.; Bygdell M.; Larsson M.; Arthurson V.; Gisslen M.; Gedeborg R.; Nyberg F.	Objectives: To evaluate the risks of any menstrual disturbance and bleeding following SARS-CoV-2 vaccination in women who are premenopausal or postmenopausal. Design(s): A nationwide, register based cohort study. Setting(s): All inpatient and specialised	2023	/	BMJ		(Ljung, Sundstrom, Hallberg, Larsson, Arthurson) Division of Use and Information, Swedish Medical Products Agency, Uppsala, Sweden(Ljung) Institute of Environmental Medicine, Stockholm, Sweden(Xu, Bygdell, Nyberg) Institute of Medicine, School of Public H	74778	2024499744	https://dx.doi.org/10.1136/bmj-2023-074778	37137493 [https://www.ncbi.nlm.nih.gov/pubmed/?term=37137493]	#20486	Ljung 2023
Hematolog Approach to Abnormal Uterine Bleeding in Adolescents	Vural O.; Sen H.S.; Eker I.	Introduction: Abnormal uterine bleeding (AUK) is a term used for changes in menstrual bleeding pattern, duration, or amount. In adolescent girls, it is associated with the immature hypothalamo-pituitary-ovarian axis, bleeding disorders, infections, endocr	2023	/	Guncel Pediatri	21	1	92-97	2023682708	https://dx.doi.org/10.4274/jcp.2023.76743		#20487	Vural 2023
Multiple Sclerosis Diagnosed in a Woman With Von-Willebrand Disease: A Case Report	Kouhanjani M.F.; Haghighat S.; Poursadeghfard M.	Background: Von-Willebrand Disease (VWD) is the most common inherited bleeding disorder with an autosomal inheritance pattern. Multiple Sclerosis (MS) is a neurological disease, causing neurodegeneration and demyelination of the central nervous system thr	2022	/	Caspian Journal of Neurological Sciences	8	3	188-191	2019770940	https://dx.doi.org/10.32598/CJNS.8.30.3		#20488	Kouhanjani 2022
Phenotypic and genotypic analysis of patients with congenital factor VII deficiency in a multicenter study in Thailand	Chuansumrit A.; Parapakpenjune S.; Natesirinilkul R.; Komvilaisak P.; Sasanakul W.; Sirachainan N.; Aramthienthamrong A.; Wattanasutthipong C.; Kanchanakumhan K.; Inthawong K.; Chantaraniyom M.; Pongpaothai N.; Phalakornkul N.; Khumchan N.; Surapolchai P.	Objective: The phenotypic and genotypic analysis of patients with congenital factor VII deficiency were retrospectively conducted. Method(s): The study included 26 patients defined as severe (n = 25) and moderate (n = 1) degree by FVII <10% and 10-20%, re	2022	/	Pediatric Hematology Oncology Journal	7	4	130-135	2020789572	https://dx.doi.org/10.1016/j.phoj.2022.08.003		#20489	Chuansumrit 2022
Chronic immune thrombocytopenic purpura in children overview of 60 patients	Sabhan A.H.; Al-Jadiry M.F.; Ghali H.H.; Abed W.M.; Al-Hadad S.A.	Background: A small percentage of children with Immune thrombocytopenic purpura (ITP) suffer from a clinically significant disease with severe thrombocytopenia that requires intervention. Treatment for these children presents a challenge as there are few	2016	/	Pediatric Hematology Oncology Journal	1	1	2024-12-09	613154549	https://dx.doi.org/10.1016/j.phoj.2016.04.002		#20490	Sabhan 2016
ADVERSE PREGNANCY OUTCOMES ARE ASSOCIATED with MENSTRUAL ABNORMALITIES	Tindal K.; Cousins F.L.; Filby C.E.; Vollenhoven B.; Palmer K.R.; Gordon A.; Gargett C.E.; Davies-Tuck M.	Background: The association between menstrual characteristics and pregnancy complications is not well understood. We aimed to determine the associations between menstrual characteristics and adverse pregnancy outcomes. Method(s): Cross-sectional survey ca	2023	/	Journal of Paediatrics and Child Health	59	Supplement 1	49	641196975	https://dx.doi.org/10.1111/jpc.16356		#20491	Tindal 2023
Monozygotic twin cases of endometriosis with Glanzmann thrombasthenia: a case report and review of literature	Rokhgireh S.; Mehdizadehkashi A.; Chaichian S.; Faranoush M.; Salmanpour F.; Samieefar N.; Derakhshan R.	Background: Glanzmann thrombasthenia (GT) is a rare bleeding disorder with a high prevalence in communities where consanguineous marriages are mainstream. Endometriosis is a chronic inflammatory disease, and its risk increases in women with menstrual peri	2023	/	Orphanet Journal of Rare Diseases	18	1	87	2022682405	https://dx.doi.org/10.1186/s13023-023-02694-6	37072860 [https://www.ncbi.nlm.nih.gov/pubmed/?term=37072860]	#20492	Rokhgireh 2023
Pharmacokinetics, efficacy and safety of a novel fibrinogen concentrate in pediatric patients with congenital afibrinogenemia	Khayat C.D.; Navarro-Puerto J.; Ross C.R.; Subramanian K.; Kalappanavar N.K.; Rucker K.; Liang W.; Mondou E.	IntroductionCongenital afibrinogenemia treatment with plasma-derived fibrinogen concentrates in pediatric patients is limited. This study investigated the pharmacokinetics, surrogate efficacy, and safety of a plasma-derived fibrinogen concentrate (FIB Gri	2023	/	Blood Coagulation and Fibrinolysis	34	1	61-69	2022124903	https://dx.doi.org/10.1097/MBC.0000000000001182	36484281 [https://www.ncbi.nlm.nih.gov/pubmed/?term=36484281]	#20493	Khayat 2023
Clinical Dilemma, Bernard Soulier Syndrome versus Immune Thrombocytopenic Purpura: A Case Report	J B.; Patel N.; Kumar N.; Singh J.; Kumar K.	BACKGROUND: Bernard Soulier Syndrome (BSS) is a rare autosomal recessive disorder due to deficiency or dysfunction of the glycoprotein GPIb-V-IX complex on the platelet surface. It is also known as hemorrhagiparous thrombocytic dystrophy or congenital hem	2023	/	Cardiovascular & hematological disorders drug targets		(J, Patel, Kumar, Singh, Kumar) Department of General Medicine, Institute of Medical Sciences, Banaras Hindu University, Varanasi, Uttar Pradesh, India		641154775	https://dx.doi.org/10.2174/1871529X23666230419095422	37114784 [https://www.ncbi.nlm.nih.gov/pubmed/?term=37114784]	#20494	J 2023
Novel SLFN14 mutation associated with macrothrombocytopenia in a patient with severe haemorrhagic syndrome	Polokhov D.; Fedorova D.; Ignatova A.; Ponomarenko E.; Rashevskaya E.; Martyanov A.; Podoplelova N.; Aleksenko M.; Mersiyanova I.; Seregina E.; Poletaev A.; Truchina E.; Raykina E.; Plyasunova S.; Novichkova G.; Zharkov P.; Panteleev M.	Background: Platelet-type bleeding disorder 20 (BDPLT20), as known as SLFN14-related thrombocytopenia, is a rare inherited thrombocytopenia (IT). Previously, only 5 heterozygous missense mutations in the SLFN14 gene have been reported. Method(s): A compre	2023	/	Orphanet Journal of Rare Diseases	18	1	74	2022556930	https://dx.doi.org/10.1186/s13023-023-02675-9	37041648 [https://www.ncbi.nlm.nih.gov/pubmed/?term=37041648]	#20495	Polokhov 2023
A need to increase von Willebrand disease awareness: vwdtest.com - A global initiative to help address this gap	Corrales-Medina F.F.; Federici A.B.; Srivastava A.; Dougall A.; Millar C.M.; Roberts J.C.; Jaffray J.; Berntorp E.	Von Willebrand disease (VWD) is an inherited bleeding disorder caused by quantitative or qualitative deficiencies in von Willebrand factor (VWF). People with VWD may experience excessive, recurrent or prolonged bleeding, particularly during menstruation,	2023	/	Blood Reviews	58	(Corrales-Medina) Division of Pediatric Hematology-Oncology, Department of Pediatrics, University of Miami-Miller School of Medicine, Miami, FL, United States(Corrales-Medina) University of Miami-Hemophilia Treatment Center, Miami, FL, United States(Feder	101018	2020610813	https://dx.doi.org/10.1016/j.blre.2022.101018	36210240 [https://www.ncbi.nlm.nih.gov/pubmed/?term=36210240]	#20496	Corrales-Medina 2023
Diagnosis and management of obstructive uterine anomalies	Charleen C.S.Y.	Obstructive uterine anomalies typically present with primary amenorrhoea and severe cyclical abdominal pain. The distending haematometra may also evolve into a pelvic mass and cause retention of urine. Prompt diagnosis and surgical drainage is essential i	2023	/	Journal of Obstetrics and Gynaecology Research	49	Supplement 1	188	641087374	https://dx.doi.org/10.1111/jog.15603		#20497	Charleen 2023
Medical management of AUB	Jaisamrarn U.	Abnormal uterine bleeding (AUB) is a common health problem affecting a significant number of women globally. Up to 30% of women will seek medical assistance for this problem during their reproductive years. A detailed history, physical examination, labora	2023	/	Journal of Obstetrics and Gynaecology Research	49	Supplement 1	102	641086684	https://dx.doi.org/10.1111/jog.15591		#20498	Jaisamrarn 2023
Menopausal hormone therapy: Risks and benefits	Siregar M.F.G.	The menopause is the permanent cessation of menstruation and heralds the transition in a woman's life from a reproductive state to a non-reproductive one. Women have menopause at a mean age of 51 years, with 95% having their final menstrual period between	2023	/	Journal of Obstetrics and Gynaecology Research	49	Supplement 1	204-205	641087954	https://dx.doi.org/10.1111/jog.15605		#20499	Siregar 2023
Vaginal tuberculosis presenting as amenorrhea and hematometra post delivery	Siwatch S.; Rohilla M.; Singh T.; Jain V.		2023	/	Tropical Doctor	53	2	313-314	2020988020	https://dx.doi.org/10.1177/00494755221148765	36600677 [https://www.ncbi.nlm.nih.gov/pubmed/?term=36600677]	#20500	Siwatch 2023
Evaluation of cases of puberty menorrhagia requiring in-patient care in a tertiary care Hospital in Jammu: A Retrospective study	Sharma H.; Dolma T.; Sharma D.; Angmo D.; Rab N.A.; Slathia N.	Background: Puberty menorrhagia, is defined asheavy bleeding that occurs between menarche and the age of 19 and lasts for more than seven days or more than 80 milliliters. Heavy menstrual bleeding is defined as excessive menstrual blood loss that interfer	2022	/	NeuroQuantology	20	15	7839-7846	2023301671	https://dx.doi.org/10.48074/NQ.2022.20.15.NQ88777		#20501	Sharma 2022
Potential risk of inguinal hernia in complete androgen insensitivity syndrome	Kimizuka Y.; Sato T.; Nakano S.; Ishii T.; Hasegawa T.		2023	/	Clinical Pediatric Endocrinology	32	1	76-78	2019131991	https://dx.doi.org/10.1297/cpe.2022-0058		#20502	Kimizuka 2023
Twenty years' experience of immune thrombocytopenia and intracranial haemorrhage in the Nordic countries-A NOPHO study	Andersson N.G.; Lausen B.; Martensson A.; Tedgard U.; Kjaersgaard M.		2023	/	Acta Paediatrica, International Journal of Paediatrics	112	5	1097-1100	2021030188	https://dx.doi.org/10.1111/apa.16654	36596307 [https://www.ncbi.nlm.nih.gov/pubmed/?term=36596307]	#20503	Andersson 2023
Inherited Platelet Disorders: A Short Introduction	Zieger B.; Boeckelmann D.	Platelets play an important role regarding coagulation by contributing to thrombus formation by platelet adhesion, aggregation, and alpha-/delta-granule secretion. Inherited platelet disorders (IPDs) are a very heterogeneous group of disorders that are ph	2023	/	Hamostaseologie	43	1	52-59	2022939258	https://dx.doi.org/10.1055/a-1987-3310	36807820 [https://www.ncbi.nlm.nih.gov/pubmed/?term=36807820]	#20504	Zieger 2023
Maternal and Fetal Outcome of Anaemia in Pregnancy	Raju D.S.; Sajini B.; Mathew R.S.; Prem A.	Background and Rationale: The commonest nutritional deficiency disorder affecting the pregnant women in India and other developing countries is Anaemia. Anaemia if not treated during pregnancy would lead to poor pregnancy outcome and can cause complicatio	2022	/	International Journal of Pharmaceutical and Clinical Research	14	12	335-347	2022720370			#20506	Raju 2022
Identifying the effect of inherited bleeding disorders on the development of postpartum hemorrhage: a population-based, retrospective cohort study	Hews-Girard J.C.; Galica J.; Goldie C.; James P.; Tranmer J.E.	Background: Women with inherited bleeding disorders (IBDs) are at an increased risk of postpartum hemorrhage (PPH). However, the impact of other maternal predelivery risk factors, including anemia, on the association between IBD and maternal bleeding rema	2023	/	Research and Practice in Thrombosis and Haemostasis	7	2	100104	2023592781	https://dx.doi.org/10.1016/j.rpth.2023.100104		#20507	Hews-Girard 2023
Genomic Characterisation of Endometriosis Comorbidities Identifies Shared Genetic Risk Factors and Biological Pathways	McGrath I.M.; Montgomery G.W.; Mortlock S.	Introduction: Endometriosis is a gynaecological disease afecting one in nine reproductive-aged women, primarily associated with pain and infertility. Knowledge surrounding the disease is limited: it is unknown how endometriosis develops, the diagnosis is	2023	/	Reproductive Sciences	30	Supplement 1	122A	641025126	https://dx.doi.org/10.1007/s43032-023-01211-1		#20508	McGrath 2023
Tranexamic acid in melasma: A focused review on drug administration routes	Konisky H.; Balazic E.; Jaller J.A.; Khanna U.; Kobets K.	Background: Melasma is a disorder of hyperpigmentation and vascularization often found in women between the ages of 20 and 40. The pathogenesis is unknown, but melasma often occurs in sun-exposed areas of the face, forearms, and back. Risk factors include	2023	/	Journal of Cosmetic Dermatology	22	4	1197-1206	2020952886	https://dx.doi.org/10.1111/jocd.15589	36606378 [https://www.ncbi.nlm.nih.gov/pubmed/?term=36606378]	#20509	Konisky 2023
NOAC in adult congenital heart disease patients: A single-center experience	Rocha B.; Maltes S.; Cunha G.; Paiva M.; Brizido C.; Aguiar C.; Madeira S.; Mendes M.	Background: Adult Congenital Heart Disease (ACHD) patients at increased risk for thromboembolic events are often treated with oral anticoagulation. While vitamin-K antagonists have been the agent of choice for decades, the use of non-vitamin K oral antico	2022	/	European Respiratory Journal	60	Supplement 66	2526	641005400	https://dx.doi.org/10.1093/eurheartj/ehac544.2526		#20510	Rocha 2022
Abnormal Uterine Bleeding	Lebduska E.; Beshear D.; Spataro B.M.		2023	/	Medical Clinics of North America	107	2	235-246	2021992536	https://dx.doi.org/10.1016/j.mcna.2022.10.014	36759094 [https://www.ncbi.nlm.nih.gov/pubmed/?term=36759094]	#20511	Lebduska 2023
Oral tranexamic acid in the treatment of hyperpigmentation disorder beyond melasma: A review	Mahjoub T.T.; Milibary H.H.	Background: Tranexamic acid, a synthetic derivative of the amino acid lysine, is an antifibrinolytic, procoagulant agent approved by the Food and Drug Administration for the treatment of cyclic heavy menstrual bleeding and prevention of bleeding in patien	2023	/	Journal of Cosmetic Dermatology	22	4	1157-1162	2020855964	https://dx.doi.org/10.1111/jocd.15561	36575866 [https://www.ncbi.nlm.nih.gov/pubmed/?term=36575866]	#20512	Mahjoub 2023
Identification of A Better Strategy to Control Anemia in Adolescent Girls in Singheshwar, Madhepura, Bihar	Kumar M.; Chanchal; Kumar K.; Shahnawaaz K.; Kumari P.; Verma B.K.	Background: Intense physical, psychological, and cognitive development occurs during adolescence. The fact that teenagers gain up to 50% of their adult weight, more than 20% of their adult height, and 50% of their adult skeletal mass at this time explains	2023	/	International Journal of Pharmaceutical and Clinical Research	15	1	781-786	2019169816			#20513	Kumar 2023
Variability in International Society on Thrombosis and Haemostasis-Scientific and Standardization Committee endorsed Bleeding Assessment Tool (ISTH-BAT) score with normal aging in healthy females: contributory factors and clinical significance	Doherty D.; Grabell J.; Christopherson P.A.; Montgomery R.R.; Coller B.S.; Lavin M.; O'Donnell J.S.; James P.D.	Background: Bleeding assessment tools are key screening tests used in the evaluation of patients with suspected inherited bleeding disorders. The International Society on Thrombosis and Haemostasis-Scientific and Standardization Committee endorsed Bleedin	2023	/	Journal of Thrombosis and Haemostasis	21	4	880-886	2022255470	https://dx.doi.org/10.1016/j.jtha.2022.11.045	36696194 [https://www.ncbi.nlm.nih.gov/pubmed/?term=36696194]	#20515	Doherty 2023
A Rare Case of Cytomegalovirus Colitis with Subsequent Non-tubercular Mycobacteria Immune Reconstitution Inflammatory Syndrome	Hashmi S.A.; Arora S.; Danish Khan I.; Varghese J.; Pandey R.	Cytomegalovirus (CMV) colitis occurs commonly in immunocompromised patients with high mortality. CMV infection has also been reported in immunocompetent individuals and it has a varied clinical presentation. When HIV-infected patients are started on antir	2023	/	Middle East Journal of Digestive Diseases	15	1	63-65	2023125731	https://dx.doi.org/10.34172/mejdd.2023.323		#20516	Hashmi 2023
Pharmacovigilance signals from active surveillance of mRNA platform vaccines (tozinameran and elasomeran)	Valnet-Rabier M.-B.; Tebacher M.; Gautier S.; Micallef J.; Salvo F.; Pariente A.; Bagheri H.	Introduction: Two severe acute respiratory syndrome coronavirus 2 (SARS-CoV-2) messenger RNA (mRNA) vaccines, tozinameran/BNT162b2 (Comirnaty, Pfizer-BioNTech) and elasomeran/mRNA-1273 (Spikevax, Moderna), were approved by the Food and Drug Administration	2023	/	Therapies		(Valnet-Rabier) Centre de pharmacovigilance Franche-Comte, CHU de Besancon, Besancon 25000, France(Tebacher) Centre de pharmacovigilance de Strasbourg, hopitaux universitaires de Strasbourg, Strasbourg 67000, France(Gautier) Centre de pharmacovigilance No		2023646858	https://dx.doi.org/10.1016/j.therap.2023.03.005		#20517	Valnet-Rabier 2023
Hereditary coagulation factor VII deficiency caused by novel compound heterozygous mutations in a Chinese pedigree: A case report	Cai R.; Li Y.; Xu W.; Gao X.; Feng Q.	Background: Congenital coagulation factor VII (FVII) deficiency is a rare, autosomal-recessive haemorrhagic disorder with an estimated incidence of 1:500,000. This disorder is caused by mutations in the F7 gene. Case description: Here, we report a pedigre	2023	/	Journal of Clinical Laboratory Analysis	37	1	e24768	2020846963	https://dx.doi.org/10.1002/jcla.24768	36572978 [https://www.ncbi.nlm.nih.gov/pubmed/?term=36572978]	#20518	Cai 2023
A Novel GATA1 Variant in the C-Terminal Zinc Finger Compared with the Platelet Phenotype of Patients with A Likely Pathogenic Variant in the N-Terminal Zinc Finger	Bastida J.M.; Malvestiti S.; Boeckelmann D.; Palma-Barqueros V.; Wolter M.; Lozano M.L.; Glonnegger H.; Benito R.; Zaninetti C.; Sobotta F.; Schilling F.H.; Morgan N.V.; Freson K.; Rivera J.; Zieger B.	The GATA1 transcription factor is essential for normal erythropoiesis and megakaryocytic differentiation. Germline GATA1 pathogenic variants in the N-terminal zinc finger (N-ZF) are typically associated with X-linked thrombocytopenia, platelet dysfunction	2022	/	Cells	11	20	3223	2019780261	https://dx.doi.org/10.3390/cells11203223	36291092 [https://www.ncbi.nlm.nih.gov/pubmed/?term=36291092]	#20519	Bastida 2022
35. Reasons for Heavy Menstrual Bleeding Treatment Discontinuation: Retrospective Chart Review of Adolescent Hematology Clinic	Mulvaney K.; Escovedo M.; Jaffray J.; Nelson A.; Borzutzky C.	Background: Studies of adult women with heavy menstrual bleeding (HMB) generally focus on the use of hormonal contraceptive methods. Less is known about the effectiveness of treatment of HMB in adolescents, especially about reasons for discontinuation and	2023	/	Journal of Pediatric and Adolescent Gynecology	36	2	188	2023236804	https://dx.doi.org/10.1016/j.jpag.2023.01.123		#20520	Mulvaney 2023
Successful surgical treatment of complete cervical agenesia with duplicate uterus associated with severe DIE	Krasznai Z.T.; Farkas Z.; Orosz M.; Molnar S.	Cervical agenesis is a rare clinical condition presenting with primary amenorrhea and is often associated with other Mullerian duct malformations. Quick and definitive surgical treatment is essential in preventing later, severe complications associating w	2023	/	Journal of Pediatric and Adolescent Gynecology	36	2	254-255	2023236676	https://dx.doi.org/10.1016/j.jpag.2023.01.205		#20522	Krasznai 2023
37. A Collaborative Community Based Joint Hemostasis and Thrombosis-Gynecology (HAT-GYN) Clinic: Implementation and Quality Improvement	Moonat H.; Davis-Kankanamge C.; Oleka C.; Nguyen T.; Cruz M.	Background: Patient satisfaction is an important metric for assessing the quality of health care delivered across various hospital systems. Certain patient populations, such as females with abnormal uterine bleeding (AUB) with an underlying bleeding disor	2023	/	Journal of Pediatric and Adolescent Gynecology	36	2	188-189	2023236674	https://dx.doi.org/10.1016/j.jpag.2023.01.125		#20523	Moonat 2023
Use of tranexamic acid (TXA) to reduce preterm birth and other adverse obstetrical outcomes among pregnant individuals with placenta previa: a systematic review protocol	Seguin N.; Visintini S.; Muldoon K.A.; Walker M.	Introduction Placenta previa is a placental implantation pathology where the placenta overlies the internal endocervical os. Placenta previa affects approximately 4 per 1000 pregnancies and increases the risk of antepartum bleeding, emergent preterm labou	2023	/	BMJ Open	13	3	e068892	2023256334	https://dx.doi.org/10.1136/bmjopen-2022-068892		#20526	Seguin 2023
Acute myocardial infarction secondary to paradoxical embolism	Alenezi A.R.; Alanbaei M.; Abouelenein I.	Patent foramen ovale is a risk factor for systemic embolic events such as cryptogenic stroke. Far less commonly, patent foramen ovale is associated with non-cerebral systemic embolic events. Paradoxical coronary artery embolism is a rare and underdiagnose	2020	/	European Journal of Case Reports in Internal Medicine	7	12		2010489490	https://dx.doi.org/10.12890/2020_001951		#20527	Alenezi 2020
Menstrual cup-associated toxic shock syndrome	Neumann C.; Kaiser R.; Bauer J.	Toxic shock syndrome (TSS) is a rare inflammatory response syndrome associated with an infection by toxigenic strains of Staphylococcus aureus or group A beta-haemolytic Streptococcus. We report a rare case of menstrual TSS associated with usage of a mens	2020	/	European Journal of Case Reports in Internal Medicine	7	10		2008401038	https://dx.doi.org/10.12890/2020_001825		#20528	Neumann 2020
FSRH Guideline (August 2022) Progestogen-only Pills	Anonymous.		2022	/	BMJ Sexual and Reproductive Health	48	Supplement 1	1986-01-01	2021198981	https://dx.doi.org/10.1136/bmjsrh-2022-PoP	36316023 [https://www.ncbi.nlm.nih.gov/pubmed/?term=36316023]	#20529	Anonymous 2022
EFFECTIVENESS OF BEETROOT JUICE ON THE PREVENTION AND MANAGEMENT OF ANAEMIA	Swain M.; Behera B.	Objective: To revealed the effect of beetroot juice onan expansionof Hb levelon adolescent girls andto evaluate the association between Hb levelwith a selected demographic variable. Method(s):It is a true experimental study withanevaluative approach that	2020	/	European Journal of Molecular and Clinical Medicine	7	11	4974-4983	2023287049			#20530	Swain 2020
Direct oral anticoagulants in pediatric venous thromboembolism: Experience in specialized pediatric hemostasis centers in the United States	Corrales-Medina F.F.; Raffini L.; Recht M.; Santos J.; Thornburg C.D.; Davila J.	Background: Before the official US Food and Drug Administration approval in 2021, pediatric hematologists across the United States have used direct oral anticoagulants (DOACs) "off-label" and based on extrapolation from labeling for adults with venous thr	2023	/	Research and Practice in Thrombosis and Haemostasis	7	1	100001	2022257265	https://dx.doi.org/10.1016/j.rpth.2022.100001		#20531	Corrales-Medina 2023
A Cross Sectional Study among Adolescent School Going Girls to Know Prevalence of Anemia and Factors Contributing it	Kumar A.; Hussain I.; Prasad R.	Background: Anemia is present when there is less levels of Hb% as per age and sex. Iron-deficiency anemia is the most common and intractable national problem of adolescent girls. Aim(s): To study prevalence & factors contributing to anaemia among adolesce	2022	/	International Journal of Pharmaceutical and Clinical Research	14	12	858-864	2018967121			#20532	Kumar 2022
Von Willebrand Disease Epidemiology, Burden of Illness and Management: A Systematic Review	Du P.; Bergamasco A.; Moride Y.; Tzivelekis S.; Berthoz F.T.; Ozen G.	Introduction: Although hereditary von Willebrand disease (VWD) is the most common bleeding disorder, its epidemiology is not well understood. A systematic review (PROSPERO CRD42020197674/CRD42021244374) on the epidemiology/burden of illness of VWD was con	2023	/	Journal of Blood Medicine	14	(Du, Tzivelekis, Ozen) Takeda Development Center Americas, Inc., Cambridge, MA, United States(Bergamasco, Moride) YOLARX Consultants, Paris, France(Moride) Rutgers, The State University of New Jersey, New Brunswick, NJ, United States(Berthoz) Takeda Pharm	189-208	2022961513	https://dx.doi.org/10.2147/JBM.S389241		#20533	Du 2023
Inherited bleeding disorders in heavy menstrual bleeding: The case for joint haematological and gynaecological care	Curry N.; Lowe G.; Clark T.J.		2023	/	BJOG: An International Journal of Obstetrics and Gynaecology	130	5	439-441	2020581253	https://dx.doi.org/10.1111/1471-0528.17353	36458519 [https://www.ncbi.nlm.nih.gov/pubmed/?term=36458519]	#20534	Curry 2023
Ischaemic Stroke Due to Carotid Artery Thrombus Secondary to Iron Deficiency Anaemia with Reactive Thrombocytosis	McIntyre K.; Blayney G.	Introduction: Ischaemic stroke due to iron deficiency anaemia (IDA) is rare and the causal relationship is not yet fully understood. Method(s): A 35 year old woman presented with a one day history of right frontal headache, left sided sensorimotor disturb	2023	/	International Journal of Stroke	18	1 Supplement	76-77	640506121	https://dx.doi.org/10.1177/17474930221142512		#20535	McIntyre 2023
Severe bleeding in a young patient with mild thrombocytopenia due to a novel mutation in growth factor inhibitor 1B	Hammer S.; Marini I.; Uzun G.; Althaus K.; Bakchoul T.	Introduction Inherited thrombocytopenia related to distinctive and clinically relevant bleeding disorder are rare diseases. Special diagnostic tools and intensive medical care are needed for these patients. Chronic thrombocytopenia is a disorder defined b	2023	/	Hamostaseologie	43	Supplement 1	S91-S92	640493896	https://dx.doi.org/10.1055/s-0042-1760612		#20536	Hammer 2023
Von Willebrand-disease-A patient with a variant of uncertain significance: Phenotype like type 1, genotype like type 3	Alesci R.S.; Hecking C.	Introduction We report about a 32 year old women presenting first in 3/2019 due to severe menstrual bleeding, easy bruising, prolonged wound healing. Testing of DDVAP showed good effectiveness and tranexamic acid was started for the severe menstrual bleed	2023	/	Hamostaseologie	43	Supplement 1	S66	640493895	https://dx.doi.org/10.1055/s-0042-1760563		#20537	Alesci 2023
Management of immune thrombotic thrombocytopenic purpura with caplacizumab: a Canadian, single-centre, real-world experience	Tse B.; Buchholz M.; Pavenski K.	When combined with therapeutic plasma exchange (TPE) and immunosuppression, upfront universal administration of caplacizumab was shown to be effective in the management of immune thrombotic thrombocytopenic purpura (iTTP). However, access to this drug rem	2023	/	Platelets	34	1	2157807	2021043275	https://dx.doi.org/10.1080/09537104.2022.2157807	36636834 [https://www.ncbi.nlm.nih.gov/pubmed/?term=36636834]	#20538	Tse 2023
Anemia and its associated factor among adolescent school girls in GODEY and DEGEHABUR council Somali region, eastern Ethiopia	Ahmed A.; Mohammed A.	A cross-sectional study was conducted in a higher secondary school in Godey and Degehabur council to estimate the prevalence of anaemia among school-going adolescent girls and to identify the associated factors. Haemoglobin levels were assessed directly i	2022	/	BMC Nutrition	8	1	55	2017909283	https://dx.doi.org/10.1186/s40795-022-00548-1		#20539	Ahmed 2022
Diagnosis of mild bleeding disorders	De Moerloose P.; Levrat E.; Fontana P.; Boehlen F.	The precise diagnosis of a severe haemorrhagic disorder is usually not too problematic. However, physicians are most often faced with individuals consulting for mild haemorrhagic symptoms, particularly occurring after a surgical intervention. The problem	2009	/	Swiss Medical Weekly	139	23-24	327-332	354769735		19529990 [https://www.ncbi.nlm.nih.gov/pubmed/?term=19529990]	#20540	DeMoerloose 2009
Bibliometric analysis of the literature on von Willebrand disease: research status and trends	Aldossary N.J.; Rashid A.M.; Waris A.; Siddique N.; Khan M.A.; Javaid S.S.; Al-Rubaish O.I.; Mohiuddin S.S.; Lasrado S.; Menezes R.G.	Background and aim: Von Willebrand disease (VWD) is considered the most prevalent inherited bleeding disorder. The current study aims to demonstrate the research status and trends on VWD worldwide. Method(s): Bibliometric analysis was used to investigate	2023	/	Acta Biomedica	94	1	e2023061	2022691066	https://dx.doi.org/10.23750/abm.v94i1.14086	36786250 [https://www.ncbi.nlm.nih.gov/pubmed/?term=36786250]	#20541	Aldossary 2023
Moderna, Pfizer-BioNTech, and Johnson & Johnson/Janssen Post-Covid Vaccine Hematological Adverse Events Including Cerebral Venous Sinus Thrombosis (CVST), Thrombotic Thrombocytopenia (VITT), Blood Clots, Increased Vaginal/Menstrual Bleeding and/or Miscarr	Champigneulle O.; Bennett C.L.	The Centers for Disease Control (CDC) indicated in 2021 that it would monitor for possible post-COVID-19 vaccination coagulopathy adverse events (AEs).Copyright ¬© 2022, The Author(s), under exclusive license to Springer Nature Switzerland AG.	2022	/	Cancer Treatment and Research	184	(Champigneulle, Bennett) SONAR (Southern Network on Adverse Reactions) Program, University of South Carolina College of Pharmacy, Columbia, SC 29208, United States	151-160	639714536	https://dx.doi.org/10.1007/978-3-031-04402-1_11	36449195 [https://www.ncbi.nlm.nih.gov/pubmed/?term=36449195]	#20542	Champigneulle 2022
Anatomical variations, treatment and outcomes of Herlyn-Werner-Wunderlich syndrome: a literature review of 1673 cases	Liu Y.; Li Z.; Dou Y.; Wang J.; Li Y.	Purpose: This study aimed to perform a systematic review of patients with Herlyn-Werner-Wunderlich syndrome (HWWS) and present the prevalence of symptoms, anatomical variants, endometriosis, surgical interventions, and short- and long-term outcomes. Metho	2023	/	Archives of Gynecology and Obstetrics		(Liu) Obstetrics and Gynecology of the Hainan Hospital of PLA General Hospital, Hainan, Sanya, China(Li, Dou, Wang, Li) PLA, Obstetrics and Gynecology of the Southwest Hospital of Army Medical University, Shapingba District, Gaotanyan Main Street 29, Chon		2021726104	https://dx.doi.org/10.1007/s00404-022-06856-y	36823415 [https://www.ncbi.nlm.nih.gov/pubmed/?term=36823415]	#20543	Liu 2023
The treatment of iron deficiency without anaemia (in otherwise healthy persons)	Clenin German E.	Iron deficiency is the most widespread and frequent nutritional disorder in the world. It affects a high proportion of children and women in developing countries and is also significantly prevalent in the industrialised world, with a clear predominance in	2017	/	Swiss Medical Weekly	147	(Clenin German) Sportmedizinisches Zentrum Ittigen Bei Bern, German Clenin, Ittigen CH-3063, Switzerland	ww14434	617426043	https://dx.doi.org/10.4414/smw.2017.4414	28634965 [https://www.ncbi.nlm.nih.gov/pubmed/?term=28634965]	#20544	CleninGerman 2017
Anticoagulant therapy for women: implications for menstruation, pregnancy, and lactation	DeLoughery E.; Bannow B.S.	Estrogen exposure, in the setting of pregnancy, the postpartum state, combined hormonal contraceptives (CHCs), or hormone therapy use, has been clearly associated with increased rates of venous thromboembolism (VTE). Although recurrence rates are low in t	2022	/	Hematology (United States)	2022	1	467-473	2022540946	https://dx.doi.org/10.1182/hematology.2022000401	36485151 [https://www.ncbi.nlm.nih.gov/pubmed/?term=36485151]	#20545	DeLoughery 2022
THE ORIGIN OF FERRITIN REFERENCE INTERVALS: A SYSTEMATIC REVIEW	Truong J.; Naveed K.; Beriault D.; Lightfoot D.; Fralick M.; Sholzberg M.	Background: Iron-deficiency is the most common complication of bleeding disorders, which causes significant morbidity and mortality. Iron-deficiency commonly affects individuals of lower socioeconomic status (SES). Previous research has shown that those o	2023	/	American Journal of Hematology	98	Supplement 1	E111	640364125	https://dx.doi.org/10.1002/ajh.26841		#20547	Truong 2023
ACUTE DEEP VENOUS THROMBOSIS FOLLOWING SARSCOV- 2 VACCINATION AS THE INITIAL PRESENTATION OF CONGENITAL FACTOR VII DEFICIENCY	Trillo A.E.; Davis J.A.; Sargenton K.; Corrales-Medina F.F.	Short Running Title: Thrombosis in Factor VII deficiency after COVID Vaccine Background: Congenital factor VII (FVII) deficiency is a rare bleeding disorder with a heterogeneous clinical phenotype, ranging from asymptomatic to life-threatening bleeding. P	2023	/	American Journal of Hematology	98	Supplement 1	E110-E111	640364121	https://dx.doi.org/10.1002/ajh.26841		#20548	Trillo 2023
ROLE OF A MULTIDISCIPLINARY "PERIOD CLINIC" FOR MANAGEMENT OF ADOLESCENTS WITH ABNORMAL UTERINE BLEEDING - A SINGLE INSTITUTION EXPERIENCE	Taggart B.; Citla-Sridhar D.; Hollenbach L.; Crary S.	Background: Post-menarchal adolescents with inherited bleeding disorders are at a much higher risk of bleeding complications from regular hemostatic challenges from menstruation. A multidisciplinary approach has been shown to be beneficial in the diagnosi	2023	/	American Journal of Hematology	98	Supplement 1	E108	640364104	https://dx.doi.org/10.1002/ajh.26841		#20549	Taggart 2023
Young girls and women with congenital bleeding disorders The challenges of early diagnosis	D'Oiron R.	Diagnosis of young girls and women with congenital bleeding disorders (CBD) is often delayed. The lack of knowledge of the challenges faced during menstrual cycles and childbirth contribute to this situation. Therefore, a better understanding and identifi	2022	/	Revue Medicale Suisse	18	807	2319-2322	2022646189	https://dx.doi.org/10.53738/REVMED.2022.18.807.2319	36477277 [https://www.ncbi.nlm.nih.gov/pubmed/?term=36477277]	#20550	D'Oiron 2022
Young adolescent with trisomy 13	Kramer B.C.E.; Abdullahi N.S.; Ten Have L.C.; Van Den Elzen A.P.M.	A young adolescent girl with trisomy 13 was admitted twice to the paediatric department: the first time because of haematocolpos due to uterus didelphys and unilateral transverse vaginal septum, and the second time because of heart failure due to ruptured	2022	/	BMJ Case Reports	15	9	e246514	2021066435	https://dx.doi.org/10.1136/bcr-2021-246514	36150723 [https://www.ncbi.nlm.nih.gov/pubmed/?term=36150723]	#20551	Kramer 2022
BARRIERS TO HAEMOPHILIA CARRIERS' IDENTIFICATION, SCREENING AND COUNSELLING - AN INTERIM ANALYSIS OF THE PROCARRIERS1 STUDY	Krumb E.; Lambert C.; Van Damme A.; Hermans C.	Introduction: Many female carriers and women with haemophilia remain undiagnosed, despite the multiple medical and personal implications of their carrier status. Here we present interim results of a proactive large-scale haemophilia carrier screening proj	2023	/	Haemophilia	29	Supplement 1	89	640339387	https://dx.doi.org/10.1111/hae.14715		#20552	Krumb 2023
GLANZMANN'S 360 STUDY	Khair K.	Content: Glanzmann's Thrombasthenia (GT) is a rare disorder characterized by impaired platelet function due to absent or reduced glycoprotein IIb/IIIa complex. Symptoms of GT include bruising and abnormal bleeding, which may be severe and life threatening	2023	/	Haemophilia	29	Supplement 1	2024-11-10	640339367	https://dx.doi.org/10.1111/hae.14713		#20553	Khair 2023
INCIDENTAL DIAGNOSIS OF FACTOR X DEFICIENCY DURING PREGNANCY: A CASE REPORT	Guerrero Diez A.; Alba Urdiales N.; Rodriguez Alen A.; Abio Calvete M.D.L.O.; De La Torre De La Paz M.; Camacho Valencia A.; Crozzoli R.A.; Bellvis R.B.; Palmeiro Felipe P.; Cuesta Tovar J.	Introduction: Factor X (FX) deficiency is a rare congenital coagulopathy. Most patients present with mucocutaneous and gastrointestinal bleeding, menorrhagia and hemarthros. In pregnant women several obstetric complications have been described, such as sp	2023	/	Haemophilia	29	Supplement 1	166-167	640339202	https://dx.doi.org/10.1111/hae.14715		#20554	GuerreroDiez 2023
PREVALENCE AND COURSE OF COVID-19 IN PATIENTS WITH CONGENITAL BLEEDING DISORDERS IN RUSSIA	Yakovleva E.; Vybornykh D.; Yastrubinetskaya O.; Zozulya N.	Introduction: Published data on the course of COVID-19 in patients with congenital bleeding disorders (CBDs) is limited. There are questions about howCOVID-19 affects the course of CBDs and, conversely, how CBDs affect the course of coronavirus infection?	2023	/	Haemophilia	29	Supplement 1	138-139	640339057	https://dx.doi.org/10.1111/hae.14715		#20555	Yakovleva 2023
MANAGEMENT OF CHILDREN WITH GLANZMANN THROMBASTHENIA (GT), SINGLE CENTRE EXPERIENCE	Motwani J.; Lancashire J.; Lawson N.; Reynolds K.	Introduction: GT is an autosomal recessive disorder of platelet aggregation caused by quantitative or qualitative defects in integrins alphaIIb and beta3. These integrins are encoded by the ITGA2B and ITGB3 genes and form platelet glycoprotein (GP)IIb/III	2023	/	Haemophilia	29	Supplement 1	175	640339757	https://dx.doi.org/10.1111/hae.14715		#20556	Motwani 2023
CLINICAL AND GENETIC CHARACTERIZATION OF PATIENTS WITH FIBRINOGEN DISORDERS: A RETROSPECTIVE ANALYSIS OF THE PRO-RBDD DATABASE	Mohsenian S.; Palla R.; Menegatti M.; Cairo A.; Boscarino M.; Lecchi A.; Casini A.; Neerman-Arbez M.; Asselta R.; De Moerloose P.; Peyvan di F.	Introduction: Congenital fibrinogen disorders (CFDs) are characterized by quantitative (afibrinogenemia, hypofibrinogenemia) or qualitative (dysfibrinogenemia, hypodysfibrinogenemia) fibrinogen defects due to mutations in the FGA, FGB and FGG.We sought to	2023	/	Haemophilia	29	Supplement 1	174-175	640339714	https://dx.doi.org/10.1111/hae.14715		#20557	Mohsenian 2023
GLANZMANNS 360 - EXPLORING QUALITY OF LIFE AND UNMET NEED	Khair K.; Fletcher S.; Jenner K.; Pembroke L.; Holland M.	Introduction: There is little data about the impact of living with Glanzmann's Thrombasthenia (GT). We report preliminary data from a study assessing the challenges of living with GT in everyday life, and to identify unmet needi Methods: Glanzmanns 360 is	2023	/	Haemophilia	29	Supplement 1	171	640339493	https://dx.doi.org/10.1111/hae.14715		#20559	Khair 2023
WOMEN WITH BLEEDING DISORDERS AND THEIR EXPERIENCES IN DAILY LIFE FUNCTIONING IN THE NETHERLANDS. A QUALITATIVE STUDY	Van Gastel T.	Content: Background: Awareness for quality of life, and especially sexual functioning, in women with bleeding disorders is minimal. Aim(s): To identify experiences and care needs in sexual functioning, social functioning, work/education and healthcare nee	2023	/	Haemophilia	29	Supplement 1	11	640339400	https://dx.doi.org/10.1111/hae.14713		#20560	VanGastel 2023
PRESENTATION OF A QUESTIONNAIRE: WOMEN WITH BLEEDING DISORDERS	Svennefalk M.	Introduction: Heavy menstrual bleeding is estimated to occur in 10- 15 % of premenopausal women of whom 20-30% have an underlying haemostatic defect, thus representing a public health problem. Studies have shown that Qol is often impaired for teenages and	2023	/	Haemophilia	29	Supplement 1	190	640339020	https://dx.doi.org/10.1111/hae.14715		#20561	Svennefalk 2023
ADOLESCENT GIRLS WITH HEREDITARY BLEEDING DISORDERS IN A DEVELOPING COUNTRY: UNMET NEEDS AND SOCIAL DILEMMAS	Elshinawy M.; Elshinawy N.	Introduction: Hereditary bleeding disorders are considered to be a concealed cause of excessive menstrual bleeding in adolescent girls. Practically speaking, many cases remain silent during childhood and present only after menarche. Hormonal therapy is st	2023	/	Haemophilia	29	Supplement 1	163	640338950	https://dx.doi.org/10.1111/hae.14715		#20562	Elshinawy 2023
A PAEDIATRIC SINGLE CENTRE REVIEW OF BASELINE LEVELS IN OBLIGATE AND POSSIBLE CARRIERS OF FVIII & FIX DEFICIENCY	Hunter Nolan R.; Kavanagh M.; Kelly I.; Brady B.; Ferry C.; Mullen B.; Regan I.; Ahmed S.; Nolan B.	Introduction: The International Society on Thrombosis and Haemostasis (ISTH) has produced a new haemophilia carrier nomenclature to define haemophilia in females aimed at improving diagnosis, management and uniform terminology for clinical research. It de	2023	/	Haemophilia	29	Supplement 1	83	640338899	https://dx.doi.org/10.1111/hae.14715		#20563	HunterNolan 2023
RARE CASE WITH COEXISTENCE OF GLANZMANN THROMBASTHENIA, HEARING LOSS AND BONE DEFECTS: IS SHE SCHLEGELBERGER-GROTE-WIEDEMANN SYNDROME?	Toprak S.; Albayrak M.	Introduction: Glanzmann thrombasthenia (GT) is an autosomal recessive bleeding disorder due to a functional reduction or absence of fibrinogen binding membrane receptor glycoprotein's IIB/IIIA which is located on the surface of the platelets. The bleeding	2023	/	Haemophilia	29	Supplement 1	183	640340342	https://dx.doi.org/10.1111/hae.14715		#20564	Toprak 2023
CLINICAL AND ANALYTICAL PROFILE AND CLASSIFICATION OF CARRIERS OF HEMOPHILIA ACCORDING TO THE NEW ISTH NOMENCLATURE	Fernandez-Mosteirin N.; Bah S.B.; Calvo Villas J.M.	Introduction: Although the majority of hemophilia carriers (HC) are asymptomatic, several studies have reported that HC have a bleeding tendency independent of factor activity. The new ISTH SSC nomenclature attempts to unify clinical and analytical criter	2023	/	Haemophilia	29	Supplement 1	73	640340314	https://dx.doi.org/10.1111/hae.14715		#20565	Fernandez-Mosteirin 2023
COMBINED FACTORS V AND VIII DEFICIENCY: A CASE STUDY	Brouk H.; Amireche A.; Kessira A.	Introduction: Combined deficiency of coagulation factors V and VIII (F5F8D) is a constitutional bleeding disorder, described since 1954 by Oeri. It is rare, autosomal recessive, with an estimated prevalence of 1/100,000 to 1/1,000,000, representing the mo	2023	/	Haemophilia	29	Supplement 1	24	640340279	https://dx.doi.org/10.1111/hae.14715		#20566	Brouk 2023
PICTORIAL BLOOD LOSS ASSESSMENT CHART (PBAC) IN WOMEN WITH BLEEDING DISORDERS	Ross M.; Rahuoja K.; Pikta M.; Varik M.	Introduction: Heavy menstrual bleeding (HMB) is a common symptom in women with bleeding disorders, leading to iron deficiency, need for replacement therapy and lowered quality of life with low immunity, difficulty with concentrating and brittle hair and n	2023	/	Haemophilia	29	Supplement 1	181	640340109	https://dx.doi.org/10.1111/hae.14715		#20567	Ross 2023
EVALUATING THROMBASTHENIA IN CHILDREN WITH THE USE OF LIGHT TRANSMISSION AGGREGOMETRY: A SINGLE CENTER EXPERIENCE	Adramerina A.; Vousvouki M.; Teli A.; Theodoridou S.; Economou M.	Introduction: Platelet function disorders are common, although their real prevalence is unknown. Most affected children present with a mild bleeding phenotype or remain undetected until exposed to a major hemostatic challenge. To date, the gold standard f	2023	/	Haemophilia	29	Supplement 1	155-156	640340086	https://dx.doi.org/10.1111/hae.14715		#20568	Adramerina 2023
ANAPHYLACTIC REACTION TO HUMAN PLASMA IN A PATIENT WITH FACTOR XI DEFICIENCY AND ABNORMAL UTERINE BLEEDING	Baptista G.; Jorge M.; Sousa B.; Alegria A.; Araujo T.	Introduction: Congenital Factor XI (FXI) deficiency is a rare disorder characterized by mucosal bleeding and difficulties in haemostasis. In episodes of active bleeding, the first line of treatment is FXI reposition with or without antifibrinolytic agents	2023	/	Haemophilia	29	Supplement 1	45	640340035	https://dx.doi.org/10.1111/hae.14715		#20569	Baptista 2023
ISTH-BAT AS A DIAGNOSTIC SCREENING TOOL IN WOMEN AND GIRLS WITH HEAVY MENSTRUAL BLEEDING: A SYSTEMATIC REVIEW	De Vaan A.; Van Heel D.A.; Fischer K.; Kremer-Hovinga I.C.; Van Leeuwen J.; Pekel L.; Van Rijn-Van Kortenhof N.; Engelen E.T.; Geersing G.-J.; Van Greevenbroek W.J.; Schutgens R.E.; Van Galen K.P.	Introduction: Heavy menstrual bleeding (HMB) may be a symptom of an undiagnosed bleeding disorder (BD). Standardized bleeding assessment tools (BATs) aid physicians in the workup to identify BD patients. The value of BATs as diagnostic tool for BDs in wom	2023	/	Haemophilia	29	Supplement 1	153	640339916	https://dx.doi.org/10.1111/hae.14715		#20570	DeVaan 2023
HAEMOPHILIA FOUNDATION MDQ: IDENTIFYING CARRIERS A PENDING ISSUE	Martinez M.S.; Sliba G.; Nally P.; Morales F.; Gisela D.; Barahona E.; Nally F.	Introduction: As previously reported approximately 50% of female carriers of haemophilia A have factor VIII (FVIII) levels below 0.5 IU/dL and may be categorized as having mild haemophilia. Females with haemophilia may go undiagnosed for years. Aim(s): To	2023	/	Haemophilia	29	Supplement 1	98	640339834	https://dx.doi.org/10.1111/hae.14715		#20572	Martinez 2023
THE EUROPEAN PRINCIPLES OF CARE FOR WOMEN AND GIRLS WITH INHERITED BLEEDING DISORDERS. A SURVEY OF PRACTICE. WHERE CAN WE IMPROVE?	Verigou E.-A.; Cairns K.; Osborne S.; Curry N.	Introduction: Women and Girls with Bleeding Disorders (WGBD) are under treated and there is an increasing awareness that every haemophilia centre should provide early, comprehensive and standardised care for this pateint group. WGBD face unique challenges	2023	/	Haemophilia	29	Supplement 1	133-134	640340718	https://dx.doi.org/10.1111/hae.14715		#20573	Verigou 2023
PHENOTYPIC AND LABORATORY FEATURES OF INHERITED THROMBOCYTOPENIAS IN ADULT PATIENTS IN IRELAND	Browne S.; Mullaney B.; Keenan C.; Byrne M.; Ryan K.; O'Connell N.	Introduction: Inherited thrombocytopenias are a heterogenous group of diseases which result in a variable clinical phenotype, ranging from asymptomatic to severe, spontaneous haemorrhage. This study aims to determine the clinical phenotype of patients wit	2023	/	Haemophilia	29	Supplement 1	159-160	640340429	https://dx.doi.org/10.1111/hae.14715		#20574	Browne 2023
Efficacy of emicizumab in von Willebrand disease (VWD) patients with and without alloantibodies to von Willebrand factor (VWF): Report of two cases and review of literature	Shanmukhaiah C.; Jijina F.; Kannan S.; Pai N.G.; Kulkarni B.; Khuba S.V.; Shaikh M.; Joshi A.; Phatale R.; Apte S.	Introduction: von Willebrand disease (VWD) is the common bleeding disorder with a clinically relevant bleeding prevalence of 1:10,000. von Willebrand disease patients lack both von Willebrand factor (VWF) and factor VIII (FVIII), which are critical for no	2022	/	Haemophilia	28	2	286-291	2014668417	https://dx.doi.org/10.1111/hae.14491	35014121 [https://www.ncbi.nlm.nih.gov/pubmed/?term=35014121]	#20575	Shanmukhaiah 2022
Should caplacizumab be used routinely in unselected patients with immune thrombotic thrombocytopenic purpura?	Goshua G.; Bendapudi P.K.		2022	/	Hematology (United States)	2022	1	491-494	2022540949	https://dx.doi.org/10.1182/hematology.2022000412	36485149 [https://www.ncbi.nlm.nih.gov/pubmed/?term=36485149]	#20576	Goshua 2022
Etiological Evaluation of Microcytic Hypochromic Anemia at a Tertiary Care Hospital in the Eastern Part of India	Kumar P.; Singh A.K.; Bharti A.; Hemaliya C.; Kumar S.; Meena L.P.	Microcytic hypochromic anemia is a part anemia classification based on the morphology of anemia with well-known causes and management. The causes of microcytic hypochromic anemia may be either due to iron deficiency ane-mia, anemia of inflammation, or tha	2023	/	International Journal of Research in Pharmaceutical Sciences	14	1	26-34	2019169914	https://dx.doi.org/10.26452/ijrps.v14i1.4208		#20577	Kumar 2023
What have we learned about the patient's experience of von Willebrand disease? A focus on women	VanderMeulen H.; Arya S.; Nersesian S.; Philbert N.; Sholzberg M.	Von Willebrand disease (VWD), the most common inherited bleeding disorder (IBD), disproportionately affects females, given the hemostatic challenges they may encounter throughout their lifetimes. Despite this, research about VWD remains grossly underrepre	2022	/	Hematology (United States)	2022	1	631-636	2022540967	https://dx.doi.org/10.1182/hematology.2022000391	36485077 [https://www.ncbi.nlm.nih.gov/pubmed/?term=36485077]	#20578	VanderMeulen 2022
The healthy female microbiome across body sites: Effect of hormonal contraceptives and the menstrual cycle	Krog M.C.; Hugerth L.W.; Fransson E.; Bashir Z.; Nyboe Andersen A.; Edfeldt G.; Engstrand L.; Schuppe-Koistinen I.; Nielsen H.S.	STUDY QUESTION: How does hormonal contraceptive use and menstrual cycle phase affect the female microbiome across different body sites? SUMMARY ANSWER: The menstrual cycle phase, but not hormonal contraceptive use, is associated with the vaginal and oral	2022	/	Human Reproduction	37	7	1525-1543	2019229159	https://dx.doi.org/10.1093/humrep/deac094	35553675 [https://www.ncbi.nlm.nih.gov/pubmed/?term=35553675]	#20579	Krog 2022
Thrombotic thrombocytopenic purpura as initial presentation of systemic lupus erythematosus: A case report	Garcia N.; Katigbak G.	Background: Thrombotic thrombocytopenic purpura (TTP) is one of the thrombotic microangiopathic syndromes which may result to major organ damage or death. Systemic Lupus Erythematosus (SLE) is an autoimmune disease with multiorgan involvement, including t	2023	/	International Journal of Rheumatic Diseases	26	Supplement 1	140-141	640243298	https://dx.doi.org/10.1111/1756-185X.14505		#20580	Garcia 2023
Utilization of an ITP quality improvement pathway improves adherence to management guidelines	Harris E.M.; Hillier K.; Nolan M.; Meleedy-Rey P.; Buissereth T.; Grace R.F.	Despite availability of epidemiologic studies and national guidelines for the management of newly diagnosed pediatric immune thrombocytopenia (ITP), practice variation exists among and within hematology practices. We previously described the development o	2023	/	Pediatric Blood and Cancer	70	3	e30074	2020621798	https://dx.doi.org/10.1002/pbc.30074	36518083 [https://www.ncbi.nlm.nih.gov/pubmed/?term=36518083]	#20581	Harris 2023
Patients with von Willebrand disease in China: Results of an online survey	Yang W.; Bi H.; Wang X.; Yang Z.; Wang Y.; Tan Y.; Wang H.; Xie D.; Mu H.; Yin L.; Zhou Z.	Introduction: Little is known about the clinical characteristics of von Willebrand disease (VWD) patients in China, the impact of Covid-19 on them and their genetic mutation. Aim(s): To describe the clinical characteristics of a group of VWD patients in C	2023	/	Haemophilia	29	1	230-239	2019627731	https://dx.doi.org/10.1111/hae.14671	36251718 [https://www.ncbi.nlm.nih.gov/pubmed/?term=36251718]	#20582	Yang 2023
Factor VII deficiency in China: Phenotype, genotype and current status of management	Qu C.; Liu W.; Chen L.; Zhang L.; Xue F.; Yang R.	Congenital factor VII (FVII) deficiency is a rare bleeding disorder characterised by a wide molecular and clinical heterogeneity. We investigated the clinical phenotype of 193 patients and F7 genotype of 55/193 patients with FVII deficiency throughout Chi	2023	/	British Journal of Haematology	200	3	344-352	2019563293	https://dx.doi.org/10.1111/bjh.18514	36229963 [https://www.ncbi.nlm.nih.gov/pubmed/?term=36229963]	#20583	Qu 2023
A comprehensive review of Rubia cordifolia L.: Traditional uses, phytochemistry, pharmacological activities, and clinical applications	Wen M.; Chen Q.; Chen W.; Yang J.; Zhou X.; Zhang C.; Wu A.; Lai J.; Chen J.; Mei Q.; Yang S.; Lan C.; Wu J.; Huang F.; Wang L.	Rubia cordifolia (family: Rubiaceae) L (R. cordifolia) is a perennial botanical drug climbing vine. As the main part of the traditional Chinese medicine, the rhizome has a long history. A great number of literary studies have reported that it can be used	2022	/	Frontiers in Pharmacology	13	(Wen, Chen, Yang, Zhou, Wu, Lai, Mei, Yang, Lan, Wu, Huang, Wang) School of Pharmacy, Southwest Medical University, Luzhou, China(Chen) Department of Endocrinology and Metabolism, The Affiliated Hospital of Southwest Medical University, Luzhou, China(Zhan	965390	2019241709	https://dx.doi.org/10.3389/fphar.2022.965390		#20584	Wen 2022
Adolescent presents with abnormal uterine bleeding caused by rare congenital abnormality	Boles M.; Kleinman M.	Case Report: Introduction: Abnormal uterine bleeding and dysmenorrhea are common complaints among adolescent females affecting 60-93% of young women. In the first few years of menarche, adolescent females are prone to anovulatory cycles causing excessive	2023	/	American Journal of the Medical Sciences	365	Supplement 1	S35	2022349418	https://dx.doi.org/10.1016/S0002-9629%2823%2900072-1		#20585	Boles 2023
Congenital factor V deficiency in Taiwan: identification of a novel variant p.Tyr1813*and two variants specific to East Asians	Lin H.-Y.; Lin C.-Y.; Kuo S.-F.; Lin J.-S.; Lin P.-T.; Huang Y.-C.; Hsieh H.-N.; Shen M.-C.	Congenital coagulation factor V deficiency (FVD) is a rare, autosomal recessive bleeding disorder. We characterized the clinical presentations, laboratory features, and genetic alterations of Taiwanese patients with FVD. From 1983 to 2010, five women, one	2023	/	Blood Coagulation and Fibrinolysis	34	1	2013-08-01	2022124896	https://dx.doi.org/10.1097/MBC.0000000000001162	35946468 [https://www.ncbi.nlm.nih.gov/pubmed/?term=35946468]	#20586	Lin 2023
The impact of different endometrial preparation protocols on obstetric and neonatal complications in frozen-thawed embryo transfer: a retrospective cohort study of 3,458 singleton deliveries	Xu J.; Zhou H.; Zhou T.; Guo Y.; Liang S.; Jia Y.; Li K.; Teng X.	Background: Frozen-thawed embryo transfer (FET) is thought to be associated with obstetric and neonatal complications after in vitro fertilization/intracytoplasmic single sperm injection (IVF/ICSI) treatment. The study aimed to determine whether the endom	2022	/	Reproductive Biology and Endocrinology	20	1	141	2019182570	https://dx.doi.org/10.1186/s12958-022-01009-x	36138458 [https://www.ncbi.nlm.nih.gov/pubmed/?term=36138458]	#20587	Xu 2022
Clinical profile of thrombocytopenia in acute febrile illnessesa hospital-based study	Dhunputh P.; Acharya R.; Umakanth S.; Shetty S.M.; Mohammed A.P.; Saraswat P.P.	Thrombocytopenia is a common haematological abnormality noted in clinical practice, however, it can be missed in cases where specific investigations are not asked for. Acute Febrile Illness with thrombocytopenia is a diagnostic and therapeutic challenge,	2021	/	Kathmandu University Medical Journal	19	74	248-252	2013550943			#20588	Dhunputh 2021
Abdominal wall scar endometrioma	Jackson A.; Smith J.; Shrestha B.M.	Abdominal wall scar endometrioma is an uncommon clinical entity, which presents with lump and cyclical abdominal pain during menstruation, which develops after caesarean section or gynaecological procedures. Differential diagnosis includes a haematoma, de	2017	/	Kathmandu University Medical Journal	15	58	185-187	620593425			#20589	Jackson 2017
Efficacy of prophylactic B-Lynch suture during lower segment caesarian section in high risk patients for atonic postpartum haemorrhage	Vijayasree M.	Background Postpartum Haemorrhage causes significant maternal mortality and morbidity all over the world. Active management of the third stage of labour with oxytocics is come into practice. If postpartum haemorrhage is anticipated conservative surgical p	2016	/	Kathmandu University Medical Journal	14	53	2024-12-09	612215772		27892433 [https://www.ncbi.nlm.nih.gov/pubmed/?term=27892433]	#20590	Vijayasree 2016
Efficacy of prophylactic B-lynch suture during lower segment caesarian section in high risk patients for atonic postpartum haemorrhage	Vijayasree M.	Background Postpartum Haemorrhage causes significant maternal mortality and morbidity all over the world. Active management of the third stage of labour with oxytocics is come into practice. If postpartum haemorrhage is anticipated conservative surgical p	2015	/	Kathmandu University Medical Journal	13	51	239-242	608877391			#20591	Vijayasree 2015
Methotrexate infusion followed by uterine artery embolisation for the management of placental adhesive disorders	Khaleghi M.; Babaei M.R.; Mohseni I.; Farasatinasab M.; Arman P.	Purpose: To evaluate the efficacy and safety of the uterine artery embolisation (UAE) in combination with methotrexate (MTX) for conservative management of placental adhesive disorders. Methods or Background: Patients with placental adhesive disorders (in	2022	/	Insights into Imaging	14	Supplement 4	196	640135112	https://dx.doi.org/10.1186/s13244-022-01337-x		#20593	Khaleghi 2022
FINDING AN ANSWER FOR AN ADOLESCENT WITH BACK PAIN	Nizam S.	Case report - Introduction: This is the case of an adolescent referred to rheumatology following 5 years of back pain. After years of trying a number of treatments without much success, the cause was found to be a previously undiagnosed urological patholo	2021	/	Rheumatology Advances in Practice	5	Supplement 1	i28-i29	640131374	https://dx.doi.org/10.1093/rap/rkab068.012		#20594	Nizam 2021
Gynaecological pathologies leading to emergency department admissions: A cross-sectional study	Xholli A.; Londero A.P.; Camacho Mattos L.; Vujosevic S.; Cagnacci A.	Objective: Knowing the population's needs in order to plan measures to reduce emergency department (ED) use is fundamental. The objective of this study was to describe gynaecological ED visits and associated findings in women of reproductive age. Method(s	2023	/	European Journal of Obstetrics and Gynecology and Reproductive Biology	282	(Xholli, Cagnacci) Academic Unit of Obstetrics and Gynaecology, IRCCS Ospedale San Martino, Genoa, Italy(Xholli, Londero, Cagnacci) Department of Neurology, Rehabilitation, Ophthalmology, Genetics, Maternal and Infant Health, University of Genoa, Genoa, I	38-42	2022127550	https://dx.doi.org/10.1016/j.ejogrb.2023.01.006	36630817 [https://www.ncbi.nlm.nih.gov/pubmed/?term=36630817]	#20595	Xholli 2023
An Observational Study to Assess the Treatment Response in Adult Patients with Chronic Itp	Dasari G.; Krishnan D.; Mayilananthi K.; Rao V.R.M.	BACKGROUND AND OBJECTIVES: We have studied the clinical profile of adult patients with chronic immune thrombocytopenia (ITP) and treatment response to different therapies, focusing mainly on second-line therapy. METHODOLOGY: 42 patients with chronic ITP w	2022	/	Journal of Pharmaceutical Negative Results	13	(Dasari, Krishnan, Mayilananthi, Rao) Department of General Medicine, Chettinad Hospital and Research Institute, Kelambakkam 603103, India	7486-7492	2022111893	https://dx.doi.org/10.47750/pnr.2022.13.S09.878		#20596	Dasari 2022
Osteoporosis in chronic liver disease	Sharma S.K.	Introduction: Osteoporosis affects a substantial proportion of patients with chronic liver disease. Pathologic fracture in osteoporosis significantly affects quality of life and life expectancy. By some estimates, 40% of patients with chronic liver diseas	2022	/	Indian Journal of Endocrinology and Metabolism	26	Supplement 8	S79	640069173			#20597	Sharma 2022
Transient thrombocytopenia in an adult patient with TAR-syndrome efficiently treated with prednisone	Rolles B.; Crysandt M.; Brummendorf T.H.; Jost E.; Beier F.	Introduction: The 'thrombocytopenia absent radius (TAR)-Syndrome'is a rare inherited disorder characterized by bilateral radius aplasia and (transient) thrombocytopenia especially in the first years of life. Until now, only a few hundred cases are describ	2019	/	Oncology Research and Treatment	42	Supplement 4	97-98	640065794	https://dx.doi.org/10.1159/000502425		#20598	Rolles 2019
Effects and Long-Term Outcomes of a Modified Triple-P Procedure in Patients With Severe PAS: A Retrospective Cohort Study	Zhao H.; Zhao X.; Chen C.; Tao Y.; Guo R.	Background: The distinguished Triple-P procedure has been reported as a conservative surgical alternative to peripartum hysterectomy for placental accreta spectrum (PAS). In this study, we modified the procedure combined with prophylactic abdominal aorta	2022	/	Frontiers in Medicine	9	(Zhao, Zhao, Chen, Tao, Guo) Department of Obstetrics and Gynecology, The First Affiliated Hospital of Zhengzhou University, Zhengzhou, China(Zhao, Zhao, Chen, Tao) Obstetric Emergency and Critical Care Medicine of Henan Province, Zhengzhou, China	839716	2015604662	https://dx.doi.org/10.3389/fmed.2022.839716		#20599	Zhao 2022
The views of women with bleeding disorders: Results from the Cinderella study	Khair K.; Pollard D.; Steadman L.; Jenner K.; Chaplin S.	Introduction: Despite therapeutic advances in bleeding disorder treatment, over the past 20 years women with bleeding disorders have reported delayed diagnosis, impaired quality of life, dismissive attitudes from health professionals and inappropriate car	2022	/	Haemophilia	28	2	316-325	2015027904	https://dx.doi.org/10.1111/hae.14514	35152515 [https://www.ncbi.nlm.nih.gov/pubmed/?term=35152515]	#20600	Khair 2022
Role of spices in Phytomedicine - An overview	Dhanapal K.; Saju K.A.; Manju G.; Rema Shree A.B.	Phytomedicines are plant derived substances used for medicinal purposes with great potential and abundance. Spices have a traditional history of use as natural products that have been extensively used worldwide in healthrelated problems as well as medicin	2023	/	Medicinal Plants	15	Supplement 1	71-72	640051931			#20601	Dhanapal 2023
Mexican consensus on the diagnosis and treatment of Glanzmann thrombasthenia	Garcia-Chavez J.; Hernandez-Juarez J.; Sanchez-Jara B.; Garcia-Lee M.T.; Rodriguez-Castillejos C.; Montiel-Cervantes L.; Moreno-Hernandez M.; Ramos-Blas G.J.; Soto-Padilla J.M.; Flores-Villegas L.V.; Perez-Zuniga J.M.; Lopez-Arroyo J.L.; Villarreal-Martin	Platelets have a central role in several physiological scenarios including hemostasis. Platelets bind each other during platelet aggregation allowing the proper formation of the clot; to be appropriate, platelet aggregation requires the glycoproteic compl	2022	/	Gaceta Medica de Mexico	158	Monographic4	2017-01-01	2018910878	https://dx.doi.org/10.24875/GMM.M22000691		#20602	Garcia-Chavez 2022
Association of single nucleotide polymorphisms on ironregulating genes with iron metabolising parameters	Rou L.J.; Wei L.K.; Kuan T.L.	Background Anaemia is a condition with haemoglobin concentration below the established cut-off level of 12 g/dL and insufficient to meet individual's physiological demands of oxygen. This condition has become a worldwide public health problem. Other than	2022	/	BMC Proceedings	16	Supplement 7		640004760	https://dx.doi.org/10.1186/s12919-022-00237-8		#20603	Rou 2022
Prevalence of bleeding symptoms among young adults in Saudi Arabia, a national survey	Alsaleh K.A.; Al-Numair N.S.; Alsuaiman A.; Zolaly M.; Khojah O.T.; Alzahrani F.M.; Siddiqui K.; Al-Allaf F.A.; Almomen A.; Sajid R.; Owaidah T.M.; Khasawneh F.	Prevalence of bleeding disorders vary due to several factors including geographical location. Mild bleeding disorders can lead to iron deficiency, morbidity, and in severe cases mortality. Quantification of haemorrhagic symptoms is a key component in mana	2021	/	Medicine (United States)	100	43	E27513	2022120545	https://dx.doi.org/10.1097/MD.0000000000027513	34713827 [https://www.ncbi.nlm.nih.gov/pubmed/?term=34713827]	#20604	Alsaleh 2021
The need to screen for anemia in exercising women	Dugan C.; Scott C.; Abeysiri S.; Baikady R.R.; Richards T.	Anemia is common, affecting 1 in 3 women in their lifetime. Despite high prevalence rates, awareness is poor. This is relevant for women undertaking sport as anemia can lead to reduced physical performance. There is no current screening program for testin	2021	/	Medicine (United States)	100	39	E27271	2022120392	https://dx.doi.org/10.1097/MD.0000000000027271	34596123 [https://www.ncbi.nlm.nih.gov/pubmed/?term=34596123]	#20605	Dugan 2021
Clinical, biological, and genetic features in an afibrinogenemia patient series in Algeria	Hadjali-Saichi S.; de Mazancourt P.; Tapon-Bretaudiere J.; Mirault T.; Guenounou K.; Frigaa I.; Fischer A.-M.; Chafa O.; Helley D.	Introduction: The incidence of afibrinogenemia had not been previously reported in Algeria. Afibrinogenemia patients are prone to both haemorrhagic and thrombotic complications. Predictive markers of thrombosis in afibrinogenemia patients are not existent	2022	/	Haemophilia	28	5	822-831	2016133128	https://dx.doi.org/10.1111/hae.14579	35488806 [https://www.ncbi.nlm.nih.gov/pubmed/?term=35488806]	#20606	Hadjali-Saichi 2022
Comprehensive Anaemia Programme and Personalized Therapies (CAPPT): protocol for a cluster-randomised controlled trial testing the effect women's groups, home counselling and iron supplementation on haemoglobin in pregnancy in southern Nepal	Saville N.M.; Kharel C.; Morrison J.; Harris-Fry H.; James P.; Copas A.; Giri S.; Arjyal A.; Beard B.J.; Haghparast-Bidgoli H.; Skordis J.; Richter A.; Baral S.; Hillman S.	Background: Anaemia in pregnancy remains prevalent in Nepal and causes severe adverse health outcomes. Method(s): This non-blinded cluster-randomised controlled trial in the plains of Nepal has two study arms: (1) Control: routine antenatal care (ANC); (2	2022	/	Trials	23	1	183	2015168604	https://dx.doi.org/10.1186/s13063-022-06043-z	35232469 [https://www.ncbi.nlm.nih.gov/pubmed/?term=35232469]	#20607	Saville 2022
Challenging clinical scenarios for therapeutic anticoagulation: A practical approach	Martens K.L.; Dekker S.E.; Crowe M.; DeLoughery T.G.; Shatzel J.J.	Therapeutic anticoagulation remains a fundamental backbone in the treatment and prevention of venous thromboembolism. However, while modern therapies are increasingly safe, anticoagulation is not without risks, particularly in those at high risk for or wi	2022	/	Thrombosis Research	218	(Martens, DeLoughery, Shatzel) Division of Hematology-Oncology, Knight Cancer Institute, Oregon Health & Science University, Portland, OR, United States(Dekker, Crowe) Division of Internal Medicine, Oregon Health & Science University, Portland, OR, United	72-82	2019867056	https://dx.doi.org/10.1016/j.thromres.2022.08.015	36027629 [https://www.ncbi.nlm.nih.gov/pubmed/?term=36027629]	#20610	Martens 2022
Von Willebrand Disease in Older Patients: A Retrospective Electronic Health Record Review	Seaman C.D.	Von Willebrand disease (VWD) is often diagnosed as a consequence of symptoms experienced with hemostatic stressors, such as menstruation and childbirth. Thus, patients seeking medical care for VWD are generally younger. As a result, the natural course of	2022	/	Clinical and Applied Thrombosis/Hemostasis	28	(Seaman) Department of Medicine, Division of Hematology/Oncology, University of Pittsburgh, Pittsburgh, PA, United States(Seaman) Hemophilia Center of Western Pennsylvania, Pittsburgh, PA, United States		2020699723	https://dx.doi.org/10.1177/10760296221146740	36536550 [https://www.ncbi.nlm.nih.gov/pubmed/?term=36536550]	#20611	Seaman 2022
Evaluation and Management of Heavy Vaginal Bleeding (Noncancerous)	Kelly B.; Buttigieg E.		2022	/	Obstetrics and Gynecology Clinics of North America	49	3	591-606	2020224369	https://dx.doi.org/10.1016/j.ogc.2022.02.021	36122987 [https://www.ncbi.nlm.nih.gov/pubmed/?term=36122987]	#20612	Kelly 2022
Medich Giant Platelet Syndrome: An Evolving Qualitative and Quantitative Platelet Disorder	Massey G.; Tyrrell L.; Diab Y.; Gunning W.T.	Qualitative platelet disorders remain rare and varied. We describe here 2 additional patients with giant platelets, thrombocytopenia, deficiency in alpha granules and the presence of membranous inclusions within the cytoplasm. Collectively known as Medich	2022	/	Hematology Reports	14	4	349-357	2020730213	https://dx.doi.org/10.3390/hematolrep14040049		#20613	Massey 2022
Primary umbilical endometriosis revealed by tender and hemorrhagic umbilical swelling during menstruation	Zebbakh H.; Imrani K.; Retal H.; Nassar I.; MoatassimBillah N.	Endometriosis is a relatively uncommon benign pathology that accounts for 0.5%-1% of all extra-pelvic endometriosis. This pathology is characterized by the presence of ectopic endometrial tissue outside the endometrial cavity and is accompanied by the cli	2023	/	Radiology Case Reports	18	2	685-688	2021664259	https://dx.doi.org/10.1016/j.radcr.2022.10.094		#20614	Zebbakh 2023
Role of haemostatic disorders in abnormal uterine bleeding	Tassies Penella M.D.	Abnormal uterine bleeding is a haemorrhagic manifestation that affects women's quality of life by limiting their work and social activities. It is often the first manifestation of an underlying bleeding disorder, so its early identification is essential t	2023	/	Clinica e Investigacion en Ginecologia y Obstetricia	50	1	100820	2021115480	https://dx.doi.org/10.1016/j.gine.2022.100820		#20615	TassiesPenella 2023
Patient Blood Management in gynaecology	Magaldi M.; de Santos P.; Basora M.	Patient Blood Management (PBM) is a systematic, evidence-based, patient-centred approach aimed at improving patient outcomes through the management and preservation of their own blood. It consists of three classic pillars performed in a multidisciplinary	2023	/	Clinica e Investigacion en Ginecologia y Obstetricia	50	1	100796	2020861853	https://dx.doi.org/10.1016/j.gine.2022.100796		#20616	Magaldi 2023
Interventional radiology techniques for the management of abnormal uterine bleeding (AUB)	Serrano E.; Vas D.; Matute M.; Gomez F.M.	Abnormal uterine bleeding is one of the most common gynaecological pathologies in women of reproductive age. The classification system of the International Federation of Gynaecology and Obstetrics (PALM-COEIN) harmonizes the definitions of normal and abno	2023	/	Clinica e Investigacion en Ginecologia y Obstetricia	50	1	100797	2020832815	https://dx.doi.org/10.1016/j.gine.2022.100797		#20617	Serrano 2023
Evaluation of the Safety and Efficacy of Ormeloxifene, a Selective Estrogen Receptor Modulator and Medroxyprogesterone Acetate in Women with Non-Structural Abnormal Uterine Bleeding: A Randomized Clinical Trial	Mir S.A.; Ara R.; Amin F.; Malik A.; Hamid L.; Ali T.; Bader G.N.; Wani S.U.D.; Almuqbil M.; Alshehri S.; Alshehri A.M.; Shakeel F.	Background and objectives: Abnormal uterine bleeding is a significant clinical and gynaecological concern that necessitates its safe and effective treatment. The present study aims to compare the cost-effectiveness, safety, efficacy, and health-related qu	2022	/	Medicina (Kaunas, Lithuania)	58	11		639499116	https://dx.doi.org/10.3390/medicina58111503	36363460 [https://www.ncbi.nlm.nih.gov/pubmed/?term=36363460]	#20618	Mir 2022
Urinary Bladder Schistosomiasis Mimicking Neoplasm: A Case Report	Darraj M.	Schistosomiasis is a neglected disease that is prevalent in tropical and subtropical areas. A 20-year-old woman presented to the emergency room with a history of right flank pain and lower abdominal discomfort for one day, which coincided with the onset o	2022	/	Medicina (Kaunas, Lithuania)	58	8		638847840	https://dx.doi.org/10.3390/medicina58081001	36013468 [https://www.ncbi.nlm.nih.gov/pubmed/?term=36013468]	#20619	Darraj 2022
Congenital factor X deficiency: a retrospective analysis of 11 cases	Li R.W.; Liu X.F.; Xue F.; Chen Y.F.; Liu W.; Fu R.F.; Zhang L.; Yang R.C.	Objective: To analyze the clinical characteristics, laboratory examination, diagnosis, treatment, and outcome of hereditary factor X (FX) deficiency. Method(s): Clinical data of 11 patients with congenital FX deficiency were retrospectively analyzed from	2022	/	Zhonghua xue ye xue za zhi = Zhonghua xueyexue zazhi	43	1	26-30	637400415	https://dx.doi.org/10.3760/cma.j.issn.0253-2727.2022.01.006	35231989 [https://www.ncbi.nlm.nih.gov/pubmed/?term=35231989]	#20620	Li 2022
Nano-formulations in treatment of iron deficiency anaemia: An overview	Singh K.; Sethi Chopra D.; Singh D.; Singh N.	Background: Iron deficiency anaemia (IDA) is a significant challenge to global health. The absorption and bioavailability depend on the delivery vehicle being used. Ferrous sulphate is a drug of choice for IDA but leads to frequent gastrointestinal tract	2022	/	Clinical Nutrition ESPEN	52	(Singh, Sethi Chopra, Singh, Singh) Department of Pharmaceutical Sciences and Drug Research, Punjabi University, Patiala 147002, India	2019-12-01	2020667943	https://dx.doi.org/10.1016/j.clnesp.2022.08.032	36513444 [https://www.ncbi.nlm.nih.gov/pubmed/?term=36513444]	#20621	Singh 2022
Prevalence, burden and treatment effects of vaginal bleeding in women with (suspected) congenital platelet disorders throughout life: a cross-sectional study	Punt M.C.; Ruigrok N.D.; Bloemenkamp K.W.M.; Uitslager N.; Urbanus R.T.; Groot E.; Kremer Hovinga I.C.L.; Kruip M.J.H.A.; Beckers E.A.M.; Coppens M.; Eikenboom J.; van Galen K.P.M.; Tamminga R.Y.J.; Schutgens R.E.G.	Congenital platelet disorders (CPDs) are rare bleeding disorders that are associated with mucocutaneous bleeds. However, data on vaginal bleeding in women with CPDs are scarce. A set of generic and bleeding-specific questionnaires were used to evaluate th	2022	/	British Journal of Haematology	196	1	215-223	2013727701	https://dx.doi.org/10.1111/bjh.17791	34536019 [https://www.ncbi.nlm.nih.gov/pubmed/?term=34536019]	#20622	Punt 2022
Analysis of clinical data associated with Essure sterilization devices: An expanded case series	Sanchez-Cuerda C.; Cuadra M.; Cabrera Y.; Duch S.; Fabra S.; Peay-Pinacho J.; Alvarez P.; Rubio J.; Alvarez Bernardi J.; Lobo P.	Objectives: To evaluate clinical data in women who underwent Essure hysteroscopic sterilization and to determine whether this sterilization technique plays a role in developing new-onset symptoms. Study design: An observational, retrospective, single-cent	2022	/	European Journal of Obstetrics and Gynecology and Reproductive Biology	278	(Sanchez-Cuerda, Cuadra, Cabrera, Duch, Fabra, Peay-Pinacho, Alvarez, Rubio, Alvarez Bernardi, Lobo) Department of Obstetrics and Gynecology, Infanta Sofia University Hospital, Paseo de Europa 34, 28703 San Sebastian de los Reyes, Madrid, Spain(Sanchez-Cu	125-130	2020356456	https://dx.doi.org/10.1016/j.ejogrb.2022.09.018	36166976 [https://www.ncbi.nlm.nih.gov/pubmed/?term=36166976]	#20623	Sanchez-Cuerda 2022
Tranexamic acid - A narrative review for the emergency medicine clinician	Wang K.; Santiago R.	Introduction: Over the last decade, tranexamic acid (TXA) has been incorporated into treatment algorithms for a multitude of emergent conditions and the evidence surrounding its role in emergency medicine continues to evolve. Objective(s): The objective o	2022	/	American Journal of Emergency Medicine	56	(Wang) Department of Pharmacy, Sarasota Memorial Health Care System, 1700 S Tamiami Trail, Sarasota, FL, United States(Santiago) Department of Pharmacy, Jackson Memorial Hospital, 1611 NW 12th Avenue, Miami, FL, United States	33-44	2017485004	https://dx.doi.org/10.1016/j.ajem.2022.03.027	35364476 [https://www.ncbi.nlm.nih.gov/pubmed/?term=35364476]	#20624	Wang 2022
Using Twitter for the identification of COVID-19 vaccine-associated haematological adverse events	Bennett C.L.; Gundabolu K.; Kwak L.W.; Djulbegovic B.; Champigneulle O.; Josephson B.; Martin L.; Rosen S.T.		2022	/	The Lancet Haematology	9	1	e12-e13	2016043533	https://dx.doi.org/10.1016/S2352-3026%2821%2900378-1	34971576 [https://www.ncbi.nlm.nih.gov/pubmed/?term=34971576]	#20625	Bennett 2022
RELATIONSHIP BETWEEN CLINICAL FEATURES OF MYELODYSPLASTIC SYNDROME AND ITS CLASSIFICATION, DIAGNOSIS AND PROGRESSION, AND PATIENT PROGNOSIS	Liu J.; Shi R.; Wang J.; Guo Y.; Han Z.; Guan R.; Li Y.	Objective: To analyze the relationship between the clinical features of myelodysplastic syndrome (MDS) and the classification, diagnosis and progression, and patient prognosis of MDS. Method(s): A total of 169 patients with MDS admitted to our hospital fr	2022	/	Acta Medica Mediterranea	38	6	4187-4191	2021619965	https://dx.doi.org/10.19193/0393-6384_2022_6_609		#20626	Liu 2022
Direct oral anticoagulants for the treatment of cerebral vein thrombosis	Capecchi M.; Abbattista M.; De Simone P.; Artoni A.; Gianniello F.; Bucciarelli P.; Paolucci A.; Martinelli I.		2022	/	Thrombosis Research	220	(Capecchi, Abbattista, Artoni, Gianniello, Bucciarelli, Martinelli) Fondazione IRCCS Ca' Granda Ospedale Maggiore Policlinico, Angelo Bianchi Bonomi Hemophilia and Thrombosis Center, Milan, Italy(Capecchi) Universita degli Studi di Milano, Department of B	153-155	2021115219	https://dx.doi.org/10.1016/j.thromres.2022.11.001	36371924 [https://www.ncbi.nlm.nih.gov/pubmed/?term=36371924]	#20627	Capecchi 2022
Methylphenidate-Induced Menorrhagia in Twin Girls	Ozdagi V.; Koyuncu O.; Ozdemir Y.E.; Tanir Y.	Objective: Methylphenidate, a psychostimulant agent, is used in first-line psychopharmacological treatment in children and adolescents with attention-deficit/hyperactivity disorder. Common side effects associated with methylphenidate use in children and a	2022	/	Iranian Journal of Psychiatry	17	4	476-479	2020816849	https://dx.doi.org/10.18502/ijps.v17i4.10698		#20628	Ozdagi 2022
Intrauterine Device Outcomes in Young Women with Heavy Menstrual Bleeding: Comparing Patients with and without Inherited Bleeding Disorders	Kendel N.E.; Zia A.; Rosenbaum L.E.; Stanek J.R.; Haamid F.W.; Christian-Rancy M.; O'Brien S.H.	Study Objective: To evaluate the use of intrauterine devices (IUDs) in two young women's hematology clinics and compare adverse events in adolescents with and without inherited bleeding disorders (BDs) Design: Retrospective multicenter cohort study from F	2022	/	Journal of Pediatric and Adolescent Gynecology	35	6	653-658	2020544294	https://dx.doi.org/10.1016/j.jpag.2022.07.003	35820606 [https://www.ncbi.nlm.nih.gov/pubmed/?term=35820606]	#20629	Kendel 2022
Epistaxis duration predicts bleeding in immune thrombocytopenia: a cohort study	Reynolds L.; Williams B.D.; Grainger J.	Objective To test for an association between duration of epistaxis and clinically relevant bleeding in the following 12 months in children with immune thrombocytopenia (ITP). Design Prospective cohort study. Setting The national UK Paediatric ITP registry	2022	/	Archives of Disease in Childhood	107	12	1117-1121	2020392364	https://dx.doi.org/10.1136/archdischild-2021-323064	36396166 [https://www.ncbi.nlm.nih.gov/pubmed/?term=36396166]	#20630	Reynolds 2022
Bernard-Soulier syndrome in pregnancy with retinal detachment: A rare phenomenon	Igbokwe N.; Benson G.; Waireri J.	Bernard-Soulier syndrome (BSS) is a rare congenital bleeding disorder of the platelet, and it is mainly inherited as an autosomal recessive trait. It is caused by both qualitative and quantitative deficiency of the platelet membrane glycoprotein (GP) Ib-I	2022	/	BMJ Case Reports	15	8	e250405	2020161613	https://dx.doi.org/10.1136/bcr-2022-250405	36129357 [https://www.ncbi.nlm.nih.gov/pubmed/?term=36129357]	#20631	Igbokwe 2022
High Prevalence of Congenital Factor VII (FVII) Deficiency in Adolescent Females with Heavy Menstrual Bleeding and Iron Deficiency Anemia	Trillo A.; Kronenfeld R.; Simms-Cendan J.; Davis J.A.; Corrales-Medina F.F.	Study Objective: To examine the clinical characteristics and prevalence of congenital bleeding disorders (CBDs), with emphasis on congenital factor VII (FVII) deficiency and other rare bleeding disorders, in adolescent and young adult females referred to	2022	/	Journal of Pediatric and Adolescent Gynecology	35	6	647-652	2020085158	https://dx.doi.org/10.1016/j.jpag.2022.07.013	35917902 [https://www.ncbi.nlm.nih.gov/pubmed/?term=35917902]	#20633	Trillo 2022
Gonadotropin-releasing hormone agonist for the preservation of ovarian function in survivors of haematopoietic stem cell transplantation for haematological diseases	Wang Z.; An J.; Wang C.	Objective: Administration of GnRH agonist (GnRHa) prior to chemotherapy may decreases the risk of gonadal dysfunction in patients with tumors. However, relevant data in haematopoietic stem cell transplantation (HSCT) recipients has not yet been establishe	2022	/	BMC Women's Health	22	1	436	2019990952	https://dx.doi.org/10.1186/s12905-022-02039-8	36345026 [https://www.ncbi.nlm.nih.gov/pubmed/?term=36345026]	#20634	Wang 2022
Reproductive Tract Bleeding in Adolescent and Young Adult Females with Inherited Bleeding Disorders: An Underappreciated Problem	Swaminathan N.; Sharathkumar A.; Dowlut-McElroy T.	Reproductive tract bleeding is an underappreciated health care problem among adolescent and young adult (AYA) females with inherited bleeding disorders (IBDs) comprising von Willebrand disease, platelet disorders, hemophilia carriership, and rare factor d	2022	/	Journal of Pediatric and Adolescent Gynecology	35	6	614-623	2019633287	https://dx.doi.org/10.1016/j.jpag.2022.07.006	35830928 [https://www.ncbi.nlm.nih.gov/pubmed/?term=35830928]	#20635	Swaminathan 2022
Challenges and knowledge gaps facing hemophilia carriers today: Perspectives from patients and health care providers	Chaigneau M.; Botros M.; Grabell J.; Hopman W.; James P.	Background: Hemophilia carriers experience abnormal bleeding symptoms; however, a lack of awareness about this topic coupled with additional knowledge gaps and barriers leads to suboptimal care for this population. Objective(s): The primary objective was	2022	/	Research and Practice in Thrombosis and Haemostasis	6	6	e12783	2019345859	https://dx.doi.org/10.1002/rth2.12783		#20636	Chaigneau 2022
24-Year-Old Woman With Menorrhagia, Mucosal Bleeding, and Easy Bruising	Abdou M.M.; Forey K.P.; Padrnos L.		2022	/	Mayo Clinic Proceedings	97	7	1375-1379	2019013980	https://dx.doi.org/10.1016/j.mayocp.2022.01.032	35787865 [https://www.ncbi.nlm.nih.gov/pubmed/?term=35787865]	#20637	Abdou 2022
Successful Treatment of Refractory Uterine Bleeding in a Female Patient with Type 3 Von Willebrand Disease and Inhibitor	Dasdemir S.; Kaya Z.; Akdulum F.C.; Kirkiz S.; Karamercan S.; Yagci M.		2022	/	Journal of Obstetrics and Gynecology of India	72	Supplement 2	455-457	2018982857	https://dx.doi.org/10.1007/s13224-022-01676-1		#20638	Dasdemir 2022
Investigation and management of abnormal uterine bleeding in reproductive-aged women: a descriptive review of national and international recommendations	Tsakiridis I.; Giouleka S.; Koutsouki G.; Kostakis N.; Kalogiannidis I.; Kourtis A.; Athanasiadis A.; Goulis D.G.; Dagklis T.	Purpose: To review and compare the most recently published recommendations on the investigation and management of abnormal uterine bleeding (AUB). Material(s) and Method(s): A descriptive review of recommendations from the American College of Obstetrician	2022	/	European Journal of Contraception and Reproductive Health Care	27	6	504-517	2018877780	https://dx.doi.org/10.1080/13625187.2022.2112169	36053280 [https://www.ncbi.nlm.nih.gov/pubmed/?term=36053280]	#20639	Tsakiridis 2022
Acute pancreatitis from a delayed haemolytic transfusion reaction	Yan C.L.; Costa P.A.; Wu Y.		2022	/	Transfusion Medicine	32	6	522-524	2018869648	https://dx.doi.org/10.1111/tme.12912	36056461 [https://www.ncbi.nlm.nih.gov/pubmed/?term=36056461]	#20640	Yan 2022
Knowledge, experiences, and practices of women affected by female genital schistosomiasis in rural Madagascar: A qualitative study on disease perception, health impairment and social impact	Schuster A.; Randrianasolo B.S.; Rabozakandraina O.O.; Ramarokoto C.E.; Bronnum D.; Feldmeier H.	Background Female genital schistosomiasis (FGS) is a neglected manifestation of urogenital schistoso-miasis caused by S. haematobium. The disease presents with symptoms such as pelvic pain, vaginal discharge and bleeding and menstruation disorders, and mi	2022	/	PLoS Neglected Tropical Diseases	16	11	e0010901	2018803555	https://dx.doi.org/10.1371/journal.pntd.0010901	36342912 [https://www.ncbi.nlm.nih.gov/pubmed/?term=36342912]	#20641	Schuster 2022
Comparison Between Bleeding and Clotting Time During Menstrual Cycle in Healthy Females: Is There Any Variation?	Qamar M.; Tauseef A.; Tahir M.; Shahbaz R.Y.; Shafiq M.; Fatima S.A.	Background: Hormonal levels vary during different phases of menstrual cycle which is under the control of hypothalamic pituitary ovarian axis. Estrogen has genomic and non-genomic effects on fibrinolysis and platelet functions respectively. This study was	2022	/	NeuroQuantology	20	16	2496-2502	2018715289	https://dx.doi.org/10.48047/NQ.2022.20.16.NQ880252		#20642	Qamar 2022
Reactogenicity and Immunogenicity of the ChAdOx1 nCOV-19 Coronavirus Disease 2019 Vaccine in South Korean Healthcare Workers	Hyun J.; Park Y.; Song Y.G.; Han S.H.; Park S.Y.; Kim S.H.; Park J.S.; Jeon S.Y.; Lee H.S.; Lee K.H.	Purpose: The association between reactogenicity and immunogenicity of the ChAdOx1 nCOV-19 is controversial. We aimed to evaluate this association among South Korean healthcare workers (HCWs). Material(s) and Method(s): Participants received two doses of t	2022	/	Yonsei Medical Journal	63	12	1078-1087	2018688745	https://dx.doi.org/10.3349/ymj.2022.0298	36444543 [https://www.ncbi.nlm.nih.gov/pubmed/?term=36444543]	#20643	Hyun 2022
Acquired Hemophilia A in a Female: A Case Report	Azis F.A.; Hardjianti T.; Benyamin A.F.; Saleh S.; Minhajat R.; Bayu D.	INTRODUCTION: Coagulation factor deficit is a very uncommon hemostatic condition in which a single component or numerous factors are lacking. Hereditary coagulation factor defects are autosomal recessive, meaning that they can affect both men and women. H	2022	/	Open Access Macedonian Journal of Medical Sciences	10	(Azis) Department of Internal Medicine, Faculty of Medicine, Hasanuddin University, Makassar, Indonesia(Hardjianti, Benyamin, Saleh, Minhajat, Bayu) Division of Hematology Oncology, Department of Internal Medicine, Faculty of Medicine, Hasanuddin Universi	285-289	2018675595	https://dx.doi.org/10.3889/oamjms.2022.9920		#20644	Azis 2022
Drug safety in thyroid eye disease-a systematic review	Wolf J.; Mitka K.I.; Hubalewska-Dydejczyk A.; Kramer I.; Kahaly G.J.	Introduction: The autoimmune-induced thyroid eye disease (TED) is a frequent extrathyroidal manifestation of Graves' disease and less frequently of Hashimoto's thyroiditis. Pathognomonic clinical signs, i.e. exophthalmos, double vision, and inflammation o	2022	/	Expert Opinion on Drug Safety	21	7	881-912	2018645905	https://dx.doi.org/10.1080/14740338.2022.2069239	35447047 [https://www.ncbi.nlm.nih.gov/pubmed/?term=35447047]	#20645	Wolf 2022
Short Term Effect of Corona Virus Diseases Vaccine on the Menstrual Cycles	Al-Mehaisen L.M.M.; Mahfouz I.A.; Khamaiseh K.; Al-Beitawe S.N.; Al-Kuran O.A.	Background: The latest threat to world health is coronavirus disease-2019 (COVID-19), and the exact death rate of SARS-CoV-2 infection is still to be explored and varies widely throughout the world. Inactivated virus vaccines, recombinant viral vaccines,	2022	/	International Journal of Women's Health	14	(Al-Mehaisen, Mahfouz, Khamaiseh) Faculty of Medicine, Al Balqa Applied University, Al Salt, Jordan(Al-Beitawe) Faculty of Medicine, Al-Yarmouk University, Irbid, Jordan(Al-Kuran) Faculty of Medicine, Jordan University Hospital, Amman, Jordan	1385-1394	2018031485	https://dx.doi.org/10.2147/IJWH.S376950		#20647	Al-Mehaisen 2022
Phenotypic and Genotypic Signatures of VWF Exon 18 in Eastern Saudi Patients Previously Diagnosed with Type 1 von Willebrand Disease	Alzahrani F.M.; Al Faris A.A.; Bashawri L.A.; Hassan F.M.; El-Masry O.S.; Aldossary M.A.; Al Sultan O.; Borgio J.F.; Alsahli M.A.; Goodeve A.	Introduction: von Willebrand disease (VWD) is the most prevalent bleeding disease, which is associated with either low levels of von Willebrand factor (VWF) or abnormality in its structure. Three types of the disease have been described; type 1 (VWD1) and	2022	/	International Journal of General Medicine	15	(Alzahrani, Al Faris, Bashawri, El-Masry, Aldossary) Department of Clinical Laboratory Sciences, College of Applied Medical Sciences, Imam Abdulrahman Bin Faisal University, Dammam, Saudi Arabia(Hassan) Department of Hematology and Immunohematology, Colle	5385-5394	2017092974	https://dx.doi.org/10.2147/IJGM.S364818		#20648	Alzahrani 2022
Real-world, single-center experience of SARS-CoV-2 vaccination in immune thrombocytopenia	Woolley P.; Tailor A.; Shah R.; Westwood J.-P.; Scully M.	Background: Immune thrombocytopenic purpura (ITP) relapse following vaccination remains poorly reported in the adult population. Objective(s): This report details real world data from the largest single-center cohort of ITP relapse following severe acute	2022	/	Journal of Thrombosis and Haemostasis	20	6	1476-1484	2015537489	https://dx.doi.org/10.1111/jth.15704	35313390 [https://www.ncbi.nlm.nih.gov/pubmed/?term=35313390]	#20649	Woolley 2022
Outcomes of long-term von Willebrand factor prophylaxis use in von Willebrand disease: A systematic literature review	El Alayli A.; Brignardello Petersen R.; Husainat N.M.; Kalot M.A.; Aljabiri Y.; Turkmani H.; Britt A.; El-Khechen H.; Shahid S.; Roller J.; Motaghi S.; Mansour R.; Tosetto A.; Abdul-Kadir R.; Laffan M.; Weyand A.; Leebeek F.W.G.; Arapshian A.; Kouides P.;	Background: Von Willebrand Disease (VWD) is a common inherited bleeding disorder. Patients with VWD suffering from severe bleeding may benefit from the use of secondary long-term prophylaxis. Aim(s): Systematically summarize the evidence on the clinical o	2022	/	Haemophilia	28	3	373-387	2015413677	https://dx.doi.org/10.1111/hae.14550	35339117 [https://www.ncbi.nlm.nih.gov/pubmed/?term=35339117]	#20650	ElAlayli 2022
Chronic venous disease, platelet and haemostatic abnormalities contribute to the pathogenesis of pigmented purpuric dermatoses	Parsi K.; Kim B.; O'Connor A.A.; Kadam P.; Connor D.	Background: To investigate the aetiology of pigmented purpuric dermatoses (PPD). Method(s): 63 patients with a provisional diagnosis of PPD were assessed. Skin biopsies were performed to confirm the clinical diagnosis. Haemostasis was assessed using plate	2022	/	Phlebology	37	5	348-360	2015402404	https://dx.doi.org/10.1177/02683555221075813	35319303 [https://www.ncbi.nlm.nih.gov/pubmed/?term=35319303]	#20651	Parsi 2022
Patient-reported outcomes in autosomal inherited bleeding disorders: A systematic literature review	van Hoorn E.S.; Houwing M.E.; Al Arashi W.; Leebeek F.W.G.; Hazelzet J.A.; Gouw S.C.; Schutgens R.E.G.; Schols S.E.M.; Lingsma H.F.; Cnossen M.H.	Aim: Currently, it is unknown which patient-reported outcomes are important for patients with autosomal inherited bleeding disorders. Therefore, the purpose of this study is to systematically review the available literature assessing patient-reported outc	2022	/	Haemophilia	28	2	197-214	2014737602	https://dx.doi.org/10.1111/hae.14492		#20652	vanHoorn 2022
Diversity of medicinal plant traditionally used by Baiga tribes in District Umaria, Madhya Pradesh, India	Ahirwar R.K.	The conventional source of medicinal plants is an important way for daily curative uses in rural area throughout Madhya Pradesh. Folk medicinal specialists or traditional healer (Medicine men), assume an indispensable part in a medicinal services arrangem	2022	/	Advances in Traditional Medicine	22	4	797-808	2014653761	https://dx.doi.org/10.1007/s13596-021-00625-z		#20653	Ahirwar 2022
Rituximab for acute plasma-refractory thrombotic thrombocytopenic purpura: A case report	Chaurasiya P.S.; Khatri A.; Gurung S.; Karki S.; Shahi S.; Aryal L.	Introduction and importance: Thrombotic thrombocytopenic purpura (TTP) is a rare disease due to deficiency of ADAMTS13 which can present with anemia and thrombocytopenia. The study highlights the role of PLASMIC score in diagnosis and rituximab in the tre	2022	/	Annals of Medicine and Surgery	82	(Chaurasiya) Kaliaya Hospital, Bara, Nepal(Khatri) Civil Service Hospital, Kathmandu, Nepal(Gurung) Shivanagar Primary Health Care Center, Chitwan, Nepal(Karki) Military Hospital Itahari, Sunsari, Nepal(Shahi) Military Hospital Nepalgunj, Banke, Nepal(Ary	104789	2020460010	https://dx.doi.org/10.1016/j.amsu.2022.104789		#20654	Chaurasiya 2022
Purpura fulminans in probable scrub typhus group of rickettsioses from hilly region in Nepal - A case report	Nepal D.; Aryal E.; Parajuli S.; Bhattarai A.M.; Nepal K.; Himanshu; Shah B.	Introduction: Purpura fulminans is an acute and fatal condition presenting with acute progressive hemorrhagic infarction of the skin and disseminated intravascular coagulation. Scrub typhus, is an emerging disease of Nepal, despite being a rickettsioses h	2022	/	Annals of Medicine and Surgery	82	(Nepal) National Academy of Medical Sciences, Bir Hospital, Kathmandu, Nepal(Aryal, Bhattarai) Nepalese Army Institute of Health Sciences, College of Medicine, Kathmandu, Nepal(Parajuli) Department of Internal Medicine, Metro Kathmandu Hospital, Maharajgu	104701	2020318089	https://dx.doi.org/10.1016/j.amsu.2022.104701		#20655	Nepal 2022
Management of caesarean scar pregnancy with ultrasound guided suction curettage followed by foley balloon catheter placement	Velipasaoglu M.; Arslan S.	Objective: Caesarean scar pregnancy (CSP), which is a direct consequence of caesarean delivery, can lead to serious complications such as placenta acreta spectrum (PAS). The aim of this study is to assess the effectiveness of ultrasound-guided suction cur	2022	/	Journal of Gynecology Obstetrics and Human Reproduction	51	10	102471	2020197512	https://dx.doi.org/10.1016/j.jogoh.2022.102471	36087926 [https://www.ncbi.nlm.nih.gov/pubmed/?term=36087926]	#20656	Velipasaoglu 2022
INVESTIGATING THYROID DYSFUNCTION IN CASES OF ABNORMAL UTERINE BLEEDING AMONG GESTATIONAL PATIENTS	Hussain S.	Introduction: A prevalent diagnosis with significant social and economic consequences, abnormal uterine bleeding (AUB) accounts for 20-30% of patients in the outpatient clinic. Heavy menstrual bleeding complaints have a large negative impact on quality of	2022	/	European Journal of Molecular and Clinical Medicine	9	4	2964-2971	2019847162			#20657	Hussain 2022
TO INVESTIGATE THE USE OF ULTRASOUND IN DIAGNOSING PATIENTS WITH FIRST TRIMESTER BLEEDING AND TO PROGNOSIS AND FORECAST THE OUTCOME OF ABNORMAL PREGNANCIES	Mallya S.; Mann M.; Sanga S.; Pharande P.	Aim: To investigate the use of ultrasound in diagnosing patients with first trimester bleeding and to prognosis and forecast the outcome of abnormal pregnancies Methods: The research included all consecutive individuals having a history of vaginal bleedin	2022	/	European Journal of Molecular and Clinical Medicine	9	4	2844-2849	2019847149			#20658	Mallya 2022
A PROSPECTIVE STUDY OF ENDOMETRIUM IN LEIOMYOMA UTERUS	Manasa R.; Jyostnalatha P.; Veesam M.	Background: Leiomyoma (fibroid) is the commonest neoplasm accounting for 75% of benign tumours affecting women in reproductive age group. They are dependent upon the steroid hormones for their growth and maintenance. As the endometrium and leiomyoma (fibr	2022	/	European Journal of Molecular and Clinical Medicine	9	4	2656-2662	2019847132			#20659	Manasa 2022
HISTOMORPHOLOGICAL SPECTRUM OF ENDOMETRIAL AND CERVICAL LESIONS FOLLOWING CURETTAGE AND BIOPSY- A RETROSPECTIVE STUDY	Rashmikumari T.R.; Arvind P.P.; Srivastava A.	Background: Abnormal uterine bleeding (AUB) is the most common clinical presentation in premenopausal and postmenopausal period which could be due to either endometrial or cervical lesions. Early detection of precursor lesions and exclusion of malignancy	2022	/	European Journal of Molecular and Clinical Medicine	9	4	2121-2128	2019657617			#20660	Rashmikumari 2022
EVALUATION OF PLASMA ELASTASE ALPHA-1-PROTEINASE INHIBITOR LEVELS IN IRAQI PREGNANT WOMEN WITH URINARY TRACT INFECTION	Naser S.J.; Abdullah B.H.; Waheed H.J.	The objective of the current study is to examine and evaluate the levels of elastase alpha -1-proteinase inhibitor (Ealpha-1-PI complex) in the plasma of pregnant with UTI as a diagnostic marker of urinary tract infection (UTI) in pregnancy. Urinary Tract	2022	/	Biochemical and Cellular Archives	22	1	3045-3050	2019611922			#20661	Naser 2022
A PROSPECTIVE OBSERVATIONAL STUDY ON DRUG-RELATED PROBLEMS AND POTENTIAL RISK FACTORS IN PEDIATRIC PATIENTS OF TERTIARY CARE HOSPITAL	Shereen S.; Hussainy S.A.	The aim and objective of the study are to determine the nature, frequency, and potential risk factors of drug-related problems in pediatric patients. For three months, a prospective observational study was carried on 56 pediatric patients at Niloufer Hosp	2022	/	International Journal of Pharmaceutical Sciences and Research	13	7	2935-2943	2019338077	https://dx.doi.org/10.13040/IJPSR.0975-8232.13%287%29.2935-43		#20662	Shereen 2022
Diagnosis of Bleeding Disorders in Adolescents Hospitalized for Heavy Menstrual Bleeding	Amos L.E.; Sherman A.K.; Carpenter S.L.	Hundreds of adolescents are hospitalized in the United States yearly with anemia due to heavy menstrual bleeding (HMB). Limited data exist regarding how these patients are evaluated and how many are diagnosed with a bleeding disorder. The aim of this stud	2022	/	TH Open	6	3	E291-E298	2019282418	https://dx.doi.org/10.1055/a-1892-1987		#20663	Amos 2022
COVID-19-Associated Thrombotic Thrombocytopenic Purpura: A Case Report and Systematic Review	Chaudhary H.; Nasir U.; Syed K.; Labra M.; Reggio C.; Aziz A.; Shah P.; Reddy R.; Sangha N.	Introduction: The proliferation of literature regarding the COVID-19 pandemic has served to highlight a wide spectrum of disease manifestations and complications, such as thrombotic microangiopathies. Our review with a brief case presentation highlights t	2022	/	Hematology Reports	14	3	253-260	2019208287	https://dx.doi.org/10.3390/hematolrep14030035		#20664	Chaudhary 2022
Study of Histopathological Pattern of Endometrial Lesion in Abnormal Uterine Bleeding	Singh N.; Dwivedi O.P.	Background: One of the most frequent presenting symptoms in the gynaecology out-patient department is abnormal uterine bleeding (AUB). When there is aberrant uterine bleeding without a known reason, it is referred to as dysfunctional uterine haemorrhage.	2022	/	International Journal of Pharmaceutical and Clinical Research	14	10	419-425	2018329525			#20665	Singh 2022
A novel estetrol-containing combined oral contraceptive: European expert panel review	Gemzell-Danielsson K.; Cagnacci A.; Chabbert-Buffet N.; Douxfils J.; Foidart J.-M.; Kubba A.; Lete Lasa L.I.; Mansour D.; Neulen J.; Neves J.; Palma F.; Romer T.; Spaczynski R.; Toth V.	Purpose: Despite considerable advances in recently developed combined oral contraceptives (COCs), resulting in lower rates of adverse events while maintaining contraceptive efficacy, there is interest in further innovation. Material(s) and Method(s): Este	2022	/	European Journal of Contraception and Reproductive Health Care	27	5	373-383	2018291701	https://dx.doi.org/10.1080/13625187.2022.2093850	35862627 [https://www.ncbi.nlm.nih.gov/pubmed/?term=35862627]	#20666	Gemzell-Danielsson 2022
Symptom Burden in Patients on Maintenance Haemodialysis: Magnitude, Associated Factors, Patients' attitude and Practice	Georges T.D.; Mbeng A.C.-S.; Mahamat M.; Bandolo V.N.; Acha M.K.; Francois K.; Gloria A.	Background: Despite the enormous strides in haemodialysis technology and patient care in high-income countries, patients still experience a lot of symptoms which impair their quality of life (QoL). Data on symptom burden is lacking in low-income countries	2022	/	Open Urology and Nephrology Journal	15	1	e1874303X2207050	2018034607	https://dx.doi.org/10.2174/1874303X-v15-e2207050		#20667	Georges 2022
Combined Factor V and VIII Deficiency with LMAN1 Mutation: A Report of 3 Saudi Siblings	Alsheikh S.; Alghamdi R.; Alqatari A.; Alfareed A.; Alsaleh M.	Objective: Rare disease Background: Combined factor V and factor VIII deficiency (F5F8D) is a rare bleeding disorder with an incidence of 1: 1 000 000. The identified mutations were observed in LMAN1 and MCFD2 genes. This case report presents the cases of	2022	/	American Journal of Case Reports	23	(Alsheikh, Alghamdi, Alqatari, Alfareed, Alsaleh) College of Medicine, Imam Abdulrahman Bin Faisal University, Dammam, Saudi Arabia(Alqatari, Alfareed, Alsaleh) Hematology and Oncology Unit, Department of Paediatrics, King Fahad University Hospital, Al Kh	e937312	2018028458	https://dx.doi.org/10.12659/AJCR.937312	36116005 [https://www.ncbi.nlm.nih.gov/pubmed/?term=36116005]	#20668	Alsheikh 2022
Bleeding disorders in childhood and adolescence	Delisle B.	Menstrual cycle irregularities are a frequent problem in adolescent gynecology, but rarely in prepubertal girls. Vaginal bleeding before the age of 9 years is usually caused by local lesions, a genital tumor or precocious puberty. Clinicians may consider	2022	/	Gynakologische Endokrinologie	20	3	186-196	2017963930	https://dx.doi.org/10.1007/s10304-022-00453-7		#20669	Delisle 2022
Caesarean section operation is not associated with myometrial hypertrophy-a prospective cohort study	Ewies A.A.A.; Qadri S.; Awasthi R.; Zanetto U.	Maternity statistics of England in 2020 showed rise in Caesarean Section (CS) rate to 31%. Some studies correlated adverse gynaecological symptoms e.g. menstrual irregularities and pelvic pain to 'niche' formation at CS scar site. Niche formation was spec	2022	/	Journal of Obstetrics and Gynaecology	42	6	2474-2479	2017867274	https://dx.doi.org/10.1080/01443615.2022.2074787	35687352 [https://www.ncbi.nlm.nih.gov/pubmed/?term=35687352]	#20670	Ewies 2022
A Case Report on Transvaginal Septum Manifested by Haematocolpus	Abbagoni R.S.; Sujala A.	Transvaginal septum is a rare congenital vaginal anomaly in which a thick fibrous tissue runs transversely in vagina, dividing Vagina into upper and lower cavities. Haematocolpus is a gynaecological condition and is usually referred to as vaginal accumula	2022	/	International Journal of Pharmaceutical Sciences Review and Research	75	2	53-56	2017853671	https://dx.doi.org/10.47583/ijpsrr.2022.v75i02.008		#20671	Abbagoni 2022
Pediatric standardized bleeding assessment tool for screening bleeding disorder in school-age children	Laoaroon N.; Empremsilapa S.; Sirachainan N.		2022	/	Hematology, Transfusion and Cell Therapy	44	3	453-455	2016697789	https://dx.doi.org/10.1016/j.htct.2021.11.020		#20672	Laoaroon 2022
Comparison of Conventional Methods with Newer Diagnostic Modalities to Detect Genital Tuberculosis in Infertile Women	Sethi A.; Bajaj B.; Nair D.; Pachauri D.; Gupta M.; Mahajan A.	Background: Genital tuberculosis is one of the leading causes of female infertility. Paucibacillary nature of the disease in the female genital system often makes its diagnosis difficult. No single test has been able to accurately diagnose genital tubercu	2022	/	Journal of Obstetrics and Gynecology of India	72	5	426-432	2015865885	https://dx.doi.org/10.1007/s13224-022-01629-8		#20673	Sethi 2022
von Willebrand disease (VWD) and BATs: How do they connect and why should I care?	Valentino L.A.; Hardy M.L.; James P.; Connell N.T.; Flood V.; Scappe N.; Frick N.		2022	/	Haemophilia	28	3	e89-e90	2015321595	https://dx.doi.org/10.1111/hae.14549	35294992 [https://www.ncbi.nlm.nih.gov/pubmed/?term=35294992]	#20674	Valentino 2022
Bleeding patterns in patients before and after diagnosis of von Willebrand disease: Analysis of a US medical claims database	Roberts J.C.; Malec L.M.; Halari I.; Hale S.A.; Oladapo A.; Sidonio R.F.	Introduction: Von Willebrand disease (VWD) is the most common inherited bleeding disorder. The bleeding phenotype is variable, and some individuals have persistent symptoms post-diagnosis. Aim(s): To characterize bleeding patterns in patients with VWD bef	2022	/	Haemophilia	28	1	97-108	2014174653	https://dx.doi.org/10.1111/hae.14448	34761486 [https://www.ncbi.nlm.nih.gov/pubmed/?term=34761486]	#20675	Roberts 2022
Hybrid natural orifice transluminal endoscopic surgery splenectomy: A case report	Bansal R.; Dhillon K.; Kaushal G.	Laparoscopic splenectomy has become an established standard of care in managing surgical diseases of the normal-sized spleen. Natural orifice transluminal endoscopic surgery (NOTES) is a step forward in making laparoscopic surgery even less invasive. In a	2022	/	Journal of Minimal Access Surgery	18	3	466-468	638371041	https://dx.doi.org/10.4103/jmas.jmas_245_21		#20676	Bansal 2022
Parathyroid Adenoma in a Young Girl with Type 3 von Willebrand Disease: Comment on Cancers in Patients with von Willebrand Disease	Dasdemir S.; Kaya Z.		2022	/	Seminars in Thrombosis and Hemostasis	48	5	625-626	637222257	https://dx.doi.org/10.1055/s-0042-1742435	35108742 [https://www.ncbi.nlm.nih.gov/pubmed/?term=35108742]	#20677	Dasdemir 2022
Morphological Spectrum of Endometrium in Patients with Abnormal Uterine Bleeding	Noor N.; Javed S.; Shah R.Z.; Sahrish F.; Hafeez A.; Niazi M.	Background: Abnormal uterine bleeding (AUB) is one of the major problems requiring gynecological consultation. Biopsy proved to be gold standard for the accurate diagnosis of abnormal bleeding. It is more frequently observed in perimenopausal females. Aim	2022	/	Pakistan Journal of Medical and Health Sciences	16	7	59-60	2019592085	https://dx.doi.org/10.53350/pjmhs2216759		#20678	Noor 2022
Heavy Menstrual Bleeding in Adolescent: Normal or a Sign of an Underlying Disease?	Luiro K.; Holopainen E.	Heavy, and often irregular, menstrual bleeding (HMB) is a common gynecologic complaint among adolescents. During the first few post-menarcheal years, anovulatory cycles related to immaturity of the hypothalamic-pituitary-ovarian axis are the most common e	2022	/	Seminars in Reproductive Medicine	40	102	23-31	2019292422	https://dx.doi.org/10.1055/s-0041-1739309	34734398 [https://www.ncbi.nlm.nih.gov/pubmed/?term=34734398]	#20679	Luiro 2022
Epistaxis in a Pediatric Outpatient Clinic: Could It be an Alarming Sign?	ElAlfy M.S.; Tantawy A.A.G.; Eldin B.E.M.B.; Mekawy M.A.; Elaziz Mohammad Y.A.; Ebeid F.S.E.	Introduction Epistaxis is a common presentation among children. Objective To investigate the suitability of a simple tool of assessment for patients with epistaxis that could guide in subgrouping those with possible bleeding tendencies who may need furthe	2022	/	International Archives of Otorhinolaryngology	26	2	183-190	2019173211	https://dx.doi.org/10.1055/s-0041-1726040		#20680	ElAlfy 2022
"A new hemophilia carrier nomenclature to define hemophilia in women and girls: Communication from the SSC of the ISTH": Comment	Bercovitz R.S.		2022	/	Journal of Thrombosis and Haemostasis	20	7	1744-1745	2018028976	https://dx.doi.org/10.1111/jth.15727	35754016 [https://www.ncbi.nlm.nih.gov/pubmed/?term=35754016]	#20682	Bercovitz 2022
JTH in Clinic - Obstetric bleeding: VWD and other inherited bleeding disorders	Johnsen J.M.; MacKinnon H.J.	Individuals with inherited bleeding disorders (IBDs) have higher bleeding risk during pregnancy, childbirth, and the postpartum period. Clinical management requires recognition of the IBD as high risk for postpartum hemorrhage and a personalized multidisc	2022	/	Journal of Thrombosis and Haemostasis	20	7	1568-1575	2017808741	https://dx.doi.org/10.1111/jth.15770	35621921 [https://www.ncbi.nlm.nih.gov/pubmed/?term=35621921]	#20683	Johnsen 2022
Laparoscopic Hysterectomy for Benign Conditions a Hospital Based Cross Sectional Study	Kumari S.; Sinha A.; Jha A.	Background: Hysterectomy is one of the most common surgical procedures performed in women. It is a 'signature' procedure for all gynaecologist. As a frequently done surgery the best route is imperative in the interest of the patients. Aim(s): The aim of t	2022	/	International Journal of Pharmaceutical and Clinical Research	14	7	333-340	2017617029			#20684	Kumari 2022
Evaluation and management of abnormal uterine bleeding	Siva Achanna K.; Nanda J.	Abnormal uterine bleeding (AUB) is one of the commonest complaints of women in reproductive age and non-gravid state that brings them to the attention of the primary care doctor or the gynaecologist. Anovulation without any medical illness or pelvic patho	2022	/	Medical Journal of Malaysia	77	3	374-383	2017107991		35638495 [https://www.ncbi.nlm.nih.gov/pubmed/?term=35638495]	#20685	SivaAchanna 2022
A case of unexplained amaurosis fugax: the teamwork between clinic and laboratory physicians	Pistelli L.; Micaglio E.; Corsi-Romanelli M.M.		2022	/	Journal of Biological Regulators and Homeostatic Agents	36	2	233-238	2016849877	https://dx.doi.org/10.23812/22-18-A		#20686	Pistelli 2022
A new high-prevalence LW antigen detected by an antibody in an Indigenous Australian homozygous for LW*A c.309C>A variant	Lopez G.H.; Wilson B.; Millard G.M.; Cawthorne T.L.; Grey D.E.; Fong E.A.; Flower R.L.; Hyland C.A.; Liew Y.-W.	Background and Objectives: The LW gene encodes the LW glycoprotein that carries the antigens of the LW blood group system. LW antigens are distinct from D antigen, however, they are phenotypically related and anti-LW antibodies are often mistaken as anti-	2022	/	Vox Sanguinis	117	7	958-965	2015599396	https://dx.doi.org/10.1111/vox.13276	35412682 [https://www.ncbi.nlm.nih.gov/pubmed/?term=35412682]	#20687	Lopez 2022
Melasma treatment: a systematic review	Neagu N.; Conforti C.; Agozzino M.; Marangi G.F.; Morariu S.H.; Pellacani G.; Persichetti P.; Piccolo D.; Segreto F.; Zalaudek I.; Dianzani C.	Melasma is a common chronic refractory disorder of pigmentation affecting people with darker skin types. Overall prevalence varies between 8.8% and 40%, depending on the ethnicity of the population and the geographical area. Therapeutic management of mela	2022	/	Journal of Dermatological Treatment	33	4	1816-1837	2015399027	https://dx.doi.org/10.1080/09546634.2021.1914313	33849384 [https://www.ncbi.nlm.nih.gov/pubmed/?term=33849384]	#20688	Neagu 2022
Clinical analysis of 2152 cases of abnormal uterine bleeding treated by NovaSure endometrial ablation	Xie H.; Wan Y.; Yi S.; Zeng F.; Sun X.; Yang Y.; Xiao S.	Objective: To evaluate the efficiency, postoperative hysterectomy rate, and influencing factors for therapeutic effect of the NovaSure endometrial ablation procedure in abnormal uterine bleeding (AUB). Method(s): We conducted a retrospective cohort study	2022	/	International Journal of Gynecology and Obstetrics	158	2	301-307	2014196724	https://dx.doi.org/10.1002/ijgo.13983	34653258 [https://www.ncbi.nlm.nih.gov/pubmed/?term=34653258]	#20689	Xie 2022
Commentary: surviving sexism in bleeding disorders affecting women	Sholzberg M.; James P.D.		2022	/	British Journal of Haematology	196	1	15-16	2013890322	https://dx.doi.org/10.1111/bjh.17881	34618910 [https://www.ncbi.nlm.nih.gov/pubmed/?term=34618910]	#20690	Sholzberg 2022
Platelet storage pool disorder in pregnancy: Utilising thromboelastography to guide a risk-based delivery plan	Snow T.A.C.; Abdul-Kadir R.A.; Gomez K.; England A.	We present a case of a 33-year-old woman in her third pregnancy diagnosed with platelet storage pool disorder who had previously suffered two postpartum major obstetric haemorrhages. Platelet storage pool disorder is a rare bleeding disorder where the pla	2022	/	Obstetric Medicine	15	2	133-135	2007785435	https://dx.doi.org/10.1177/1753495X20980254		#20691	Snow 2022
Robert's uterus (asymmetric septate uterus): A rare congenital Mullerian duct anomaly	Dunphy L.; Taylor S.; Whitby E.H.; Agarwal U.; Alfirevic Z.	Mullerian anomalies such as Robert's uterus, which was first described by the French gynaecologist Dr Helene Robert in 1969, are rare clinical entities and have been reported in <3% of the female population. Robert's uterus is a rare phenomenon with a rel	2022	/	BMJ Case Reports	15	5	e244237	638076802	https://dx.doi.org/10.1136/bcr-2021-244237	35523517 [https://www.ncbi.nlm.nih.gov/pubmed/?term=35523517]	#20692	Dunphy 2022
Prevalence of adenomyosis in women undergoing hysterectomy for abnormal uterine bleeding, pelvic pain or uterine prolapse - A retrospective cohort study	Krentel H.; De Wilde R.L.	Background: Adenomyosis can cause symptoms like dysmenorrhea, dyspareunia, pelvic pain and bleeding disorders and is related to subfertility and obstetrical complications. The disease is probably underestimated and underdiagnosed because of difficulties i	2022	/	Annals of Medicine and Surgery	78	(Krentel) Clinic of Gynecology, Obstetrics and Gynecological Oncology, Bethesda Hospital Duisburg, Academic Teaching Hospital, Duisburg, Germany(De Wilde) Clinic of Gynecology, Obstetrics and Gynecological Oncology, University Hospital for Gynecology, Piu	103809	2018400618	https://dx.doi.org/10.1016/j.amsu.2022.103809		#20694	Krentel 2022
Acute recurrent cerebral infarction caused by moyamoya disease complicated with adenomyosis: A case report	Zhang S.; Zhao L.-M.; Xue B.-Q.; Liang H.; Guo G.-C.; Liu Y.; Wu R.-Y.; Li C.-Y.	BACKGROUND Moyamoya disease is essentially an ischemic cerebrovascular disease. Here, we describe a case of acute recurrent cerebral infarction caused by moyamoya disease with concurrent adenomyosis which, to our knowledge, is the first in the literature.	2022	/	World Journal of Clinical Cases	10	14	4617-4624	2018135638	https://dx.doi.org/10.12998/wjcc.v10.i14.4617		#20695	Zhang 2022
SUBDURAL HAEMORRAHGE DUE TO IDIOPATHIC THROMBOCYTOPENIC PURPURA - A CASE REPORT	Gowri Parvathy S.R.; Sailan A.; Anusreeraj R.S.	A 22 years old female patient was admitted in the general medicine department, NIMS, Trivandrum, Kerala 2018 with complaints of headache and paralysis on both legs. Patient was previously diagnosed with idiopathic thrombocytopenic purpura (ITP) with evide	2022	/	Journal of Global Trends in Pharmaceutical Sciences	13	1	9764-9766	2018058998			#20696	GowriParvathy 2022
A Rare Case of Massive Hematocolpos Due to Imperforate Hymen	Meher-Un-Nisa; Arshad A.; Iqbal S.; Mannan K.; Ali S.S.; Saeed B.	Imperforate hymen is a very rare anomaly of female reproductive system due to failure of complete canalization of endoderm of urogenital sinus thus obstructing the vaginal opening1, The condition is often diagnosed late due to its low incidence, nonspecif	2022	/	Pakistan Journal of Medical and Health Sciences	16	4	199-200	2017995154	https://dx.doi.org/10.53350/pjmhs22164199		#20697	Meher-Un-Nisa 2022
How I manage pregnancy in women with Glanzmann thrombasthenia	Fiore M.; Sentilhes L.; d'Oiron R.	Glanzmann thrombasthenia (GT) is a rare inherited platelet function disorder caused by a quantitative and/or qualitative defect of the alphaIIbbeta3 integrin. Pregnancy and delivery are recognized risk periods for bleeding in women with GT. The newborn ma	2022	/	Blood	139	17	2632-2641	2017861979	https://dx.doi.org/10.1182/blood.2021011595	35286390 [https://www.ncbi.nlm.nih.gov/pubmed/?term=35286390]	#20698	Fiore 2022
Medical Management of a Mural Thrombus Inducing Repeated Ischemic Strokes in a Patient with Congenital Afibrinogenemia	Nishihori M.; Araki Y.; Suzuki N.; Tamura S.; Hattori M.; Izumi T.; Goto S.; Yokoyama K.; Uda K.; Matsushita T.; Saito R.	Objectives: Congenital afibrinogenemia is an autosomal recessive inherited disorder that can cause thrombotic as well as hemorrhagic events. We describe a case of repeated mild ischemic strokes due to a mural thrombus in the carotid artery and our medical	2022	/	Journal of Stroke and Cerebrovascular Diseases	31	7	106526	2017861336	https://dx.doi.org/10.1016/j.jstrokecerebrovasdis.2022.106526	35489183 [https://www.ncbi.nlm.nih.gov/pubmed/?term=35489183]	#20699	Nishihori 2022
Real-world impact of primary immune thrombocytopenia and treatment with thrombopoietin receptor agonists on quality of life based on patient-reported experience: Results from a questionnaire conducted in Switzerland, Austria, and Belgium	Rovo A.; Cantoni N.; Samii K.; Rufer A.; Koenen G.; Ivic S.; Cavanna D.; Benz R.	Aims of the study Thrombopoietin receptor agonists (TPO-RAs) are approved for immune thrombocytopenia (ITP), but their impact on health-related quality of life (HRQoL) remains poorly investigated in clinical practice. This observational study aimed to gai	2022	/	PLoS ONE	17	2024-04-04	e0267342	2017809828	https://dx.doi.org/10.1371/journal.pone.0267342	35446925 [https://www.ncbi.nlm.nih.gov/pubmed/?term=35446925]	#20700	Rovo 2022
Study to Assess the Efficacy of Wheatgrass Juice Therapy Intervention on Haemoglobin Level in Adolescent Anaemic Females	Deepak; Lakshmeesha D.R.	Background and Objectives: Wheatgrass juice is rich in various minerals like iron, magnesium, calcium, phosphorus, antioxidants like beta carotene, and insoluble dietary fibers. It has a significant amount of medicinal value with a rich source of Chloroph	2022	/	Indo Global Journal of Pharmaceutical Sciences	12	(Deepak) Government Nature cure and Yoga Medical College, Karnataka, Mysuru, India(Lakshmeesha) Sri Pathanjali Maharshi Naturopathy and Yoga Medical College, Anantapur(D),Andra Pradesh, Guntakal, India	30-35	2017805300	https://dx.doi.org/10.35652/IGJPS.2022.12003		#20701	Deepak 2022
Management of Contraception in Adolescent Females With Hormone-Related Venous Thromboembolism	Maher K.N.; Quint E.H.; Weyand A.C.	Purpose: Management of contraception in adolescent females with hormone-related venous thromboembolism (VTE) is challenging. We examined the characteristics of this patient population and outcomes, including recurrent VTE, heavy menstrual bleeding, and pr	2022	/	Journal of Adolescent Health	71	1	127-131	2017692187	https://dx.doi.org/10.1016/j.jadohealth.2022.02.009	35428559 [https://www.ncbi.nlm.nih.gov/pubmed/?term=35428559]	#20702	Maher 2022
Causes of Abnormal Uterine Bleeding in Females of Reproductive Age Group attending Gynaecology Department of University of Lahore Teaching Hospital	Saleem A.; Anjum S.; Mahmood A.; Kosar R.; Naveed F.; Noor H.	Background: Abnormal uterine bleeding is aprevalent problem that prompts a female to seek medical help. The most common symptom of abnormal uterine bleeding is heavy menstrual bleeding. The impact of abnormal uterine bleeding on one's quality of life is i	2022	/	Pakistan Journal of Medical and Health Sciences	16	3	39-41	2017655977	https://dx.doi.org/10.53350/pjmhs2216339		#20703	Saleem 2022
Successful treatment of thrombotic thrombocytopenic purpura with plasmapheresis and anti-CD20 antibodies in a patient with immune thrombocytopenia and systemic lupus erythematosus: Case report	Jung J.-Y.; Kim J.-W.; Suh C.-H.; Kim H.-A.	Rationale:Systemic lupus erythematosus (SLE) is an autoimmune disease of unknown etiology with diverse clinical and laboratory manifestations, including thrombocytopenia. About 25% of patients with SLE may be affected by thrombocytopenia, many of whom are	2022	/	Medicine (United States)	101	7	E28908	2017655003	https://dx.doi.org/10.1097/MD.0000000000028908	35363211 [https://www.ncbi.nlm.nih.gov/pubmed/?term=35363211]	#20704	Jung 2022
Study of Endometrium's Histopathological Pattern in Abnormal Uterine Bleeding	Karim Z.; Afridi A.; Khan M.; Sabah S.; Orakzai S.A.; Ahmad S.	Background: Women of all ages may experience AUB, which is one of the most common and difficult conditions to diagnose. The diagnosis and treatment of endometrial etiology of AUB are primarily reliant on endometrial histopathology. The study's main purpos	2022	/	Pakistan Journal of Medical and Health Sciences	16	2	732-735	2017574446	https://dx.doi.org/10.53350/pjmhs22162732		#20705	Karim 2022
Thoracic Endometriosis: A Presentation of an Uncommon Disease in a Black African Woman	Ogunkoya J.O.; Solaja T.O.; Ogunlade A.F.; Ogunmola M.I.	Introduction. Endometriosis is defined as a chronic gynecologic disease which is characterized by the presence of endometrial glands and stroma in anatomical sites and organs outside the uterine cavity. The exact prevalence of endometriosis is difficult t	2022	/	Case Reports in Medicine	2022	(Ogunkoya, Ogunlade, Ogunmola) Division of Respiratory Medicine and Allergy, Babcock University Teaching Hospital, Ogun State, Ilishan Remo, Nigeria(Ogunkoya, Solaja) Benjamin Carson Senior College of Health and Medical Sciences, Babcock University, Ogun	2380700	2017554510	https://dx.doi.org/10.1155/2022/2380700		#20706	Ogunkoya 2022
Latest Evidence in the Pathogenesis of Uterine Fibroids	Vilien Y.; Dharmendra K.; Rajagopal M.; Selvaraja M.	Uterine fibroids (UF) are extremely common neoplasm affecting in up to 8 out of 10 women during middle or late reproductive years leading to significant morbidity. Some of the serious complications associated with UF including abortion, abnormal foetal fo	2022	/	Current Trends in Biotechnology and Pharmacy	16	2	260-287	2016943118	https://dx.doi.org/10.5530/ctbp.2022.2.24		#20707	Vilien 2022
Presentation, Management and Outcomes of Pediatric Pulmonary Embolus A Retrospective Review	Lucas A.; Rosovsky R.; Clark M.; Grabowski E.; Yager P.	Objectives: To review the presentation, management, and outcomes of pediatric pulmonary embolism (PE) patients treated at a single institution over 10 years to determine whether laboratory findings and clinical presentation predict disease severity. Metho	2022	/	Pediatric Emergency Care	38	2	E475-E481	2016779956	https://dx.doi.org/10.1097/PEC.0000000000002417	33848094 [https://www.ncbi.nlm.nih.gov/pubmed/?term=33848094]	#20708	Lucas 2022
Assessment of Helicobacter pylori Eradication Treatment on Platelet Count in Patients with Immune Thrombocytopenic Purpura	Hosseini S.; Khamesee M.B.	The impact of H. pylori eradication on the platelet count in patients with Immune Thrombocytopenic Purpura is controversial. In this clinical trial, the effects of HP eradication on platelet count was assessed and analyzed. Forty Iranian patients with ITP	2022	/	International Journal of Tropical Medicine	17	2	20-28	2016563468	https://dx.doi.org/10.36478/ijtmed.2022.20.28		#20709	Hosseini 2022
Complex family planning and pediatric hematology oncology integrated clinic for young people with blood disorders and heavy or abnormal menstrual bleeding	Hou M.Y.; Davis S.L.; Ponzini M.D.; Wilson M.D.; Pawar A.; Melo J.; Chen M.J.	Objectives: To describe practice patterns of an integrated complex family planning-pediatric hematology oncology clinic for patients with blood disorders Study design: We retrospectively evaluated the outcomes of patients who had an initial consultation f	2022	/	Contraception	108	(Hou, Melo, Chen) Department of Obstetrics and Gynecology, Family Planning, University of California, Davis, Sacramento, CA, United States(Davis) University of California, Davis School of Medicine, Sacramento, CA, United States(Ponzini, Wilson) Department	69-72	2016536917	https://dx.doi.org/10.1016/j.contraception.2021.12.014	35031306 [https://www.ncbi.nlm.nih.gov/pubmed/?term=35031306]	#20710	Hou 2022
Nephrogenic metaplasia in a female person with spinal cord injury: chronic irritation caused by Foley balloon was aggravated by a large uterine fibroid pressing upon the bladder wall for several years: a case report	Subramanian V.; Hasan N.; Khadr R.; Hughes P.; Soni B.	Introduction: Chronic irritation caused by urinary catheter may predispose to metaplastic changes in the bladder and very rarely, nephrogenic metaplasia. Case presentation: A 53-year-old lady with T-2 paraplegia and urethral catheter drainage for 27 years	2022	/	Spinal Cord Series and Cases	8	1	51	2016477112	https://dx.doi.org/10.1038/s41394-022-00521-x	35534465 [https://www.ncbi.nlm.nih.gov/pubmed/?term=35534465]	#20711	Subramanian 2022
Health issues in women and girls affected by haemophilia with a focus on nomenclature, heavy menstrual bleeding, and musculoskeletal issues	Weyand A.C.; Sidonio R.F.; Sholzberg M.	Introduction: Women and girls affected by haemophilia, including haemophilia carriers (WGH) are at risk of bleeding symptoms that may go unrecognized, including heavy menstrual bleeding (HMB) and musculoskeletal bleeding. Terminology continues to evolve.	2022	/	Haemophilia	28	S4	18-25	2016426451	https://dx.doi.org/10.1111/hae.14535	35521724 [https://www.ncbi.nlm.nih.gov/pubmed/?term=35521724]	#20712	Weyand 2022
Big picture initiatives in bleeding disorders	Rauch A.; Valentino L.A.; Mills K.; Witkop M.L.; Santaella M.E.; DiMichele D.; Recht M.; Susen S.	Introduction: The inherited bleeding disorders (IBD) community has witnessed significant therapeutic advances recently, yet important gaps persist, particularly for those with rare disorders and historically underserved populations. Aim(s): -To create a n	2022	/	Haemophilia	28	S4	53-60	2016426445	https://dx.doi.org/10.1111/hae.14532	35521733 [https://www.ncbi.nlm.nih.gov/pubmed/?term=35521733]	#20713	Rauch 2022
Clinical utility of the CD10+/HLA-DR+ population in bone marrow mononuclear cells from adults with immune thrombocytopenia	Tabata R.; Tabata C.	Several patients with immune thrombocytopenia show good clinical courses without any major complications. However, severe bleeding complications, such as hemoptysis, gastrointestinal bleeding, and intracranial hemorrhages, are occasionally observed in som	2022	/	International Immunopharmacology	104	(Tabata) Department of Hematology and Rheumatology, Saiseikai Noe Hospital, Osaka, Japan(Tabata) Department of Pharmacy, School of Pharmacy, Hyogo University of Health Sciences, Hyogo, Japan	108519	2016413253	https://dx.doi.org/10.1016/j.intimp.2022.108519	35026658 [https://www.ncbi.nlm.nih.gov/pubmed/?term=35026658]	#20715	Tabata 2022
Presence of Ascites at Presentation is Associated With Absence of Long-Term Response Amongst Patients With Budd-Chiari Syndrome When Treated With Medical Therapy Alone: A Single Centre Real-Life Experience	Agrawal D.; Gupta D.; Nathani R.; Dhore P.; Meshram M.; Bhatia S.J.; Shukla A.	Background: There is lack of data on long-term outcomes of patients with Budd-Chairi Syndrome (BCS) treated with medical therapy including anticoagulation alone. Method(s): Consecutive patients (N = 138, mean [standard deviation, SD] age 29.3 [12.9] years	2022	/	Journal of Clinical and Experimental Hepatology	12	3	861-870	2015912864	https://dx.doi.org/10.1016/j.jceh.2021.10.148		#20716	Agrawal 2022
European Stroke Organisation guidelines on stroke in women: Management of menopause, pregnancy and postpartum	Kremer C.; Gdovinova Z.; Bejot Y.; Heldner M.R.; Zuurbier S.; Walter S.; Lal A.; Epple C.; Lorenzano S.; Mono M.-L.; Karapanayiotides T.; Krishnan K.; Jovanovic D.; Dawson J.; Caso V.	Pregnancy, postpartum and menopause are regarded as periods women are more vulnerable to ischaemic events. There are conflicting results regarding stroke risk and hormone replacement therapy (HRT) during menopause. Stroke in pregnancy is generally increas	2022	/	European Stroke Journal	7	2	I-XIX	2015544562	https://dx.doi.org/10.1177/23969873221078696		#20717	Kremer 2022
Indications for sex steroid hormone therapy in girls during adolescence	Goeckenjan M.; Hirchenhain C.; Gabrys M.; Tittel B.	Even though treatment with sexual steroids during adolescence is rare, many different indications exist. Possible indications for hormone therapy in children and adolescents include puberty induction and long-term replacement therapy in children with hypo	2022	/	Gynakologe	55	4	269-278	2015518780	https://dx.doi.org/10.1007/s00129-022-04920-x		#20718	Goeckenjan 2022
Partial splenic artery embolization (PSE) in a patient with grey platelet syndrome (GPS): a case report	Zaitoun M.M.A.; Abdullah R.M.; Zaitoun N.A.; Shahin S.; Basha M.A.A.	Background: Grey platelet syndrome (GPS) is a rare cause of mild-to-severe bleeding. Up till now, there has been no definite treatment for GPS. Case presentation: We reported a case diagnosed as GPS and presented with menorrhagia, metrorrhagia, gingival b	2022	/	Egyptian Journal of Radiology and Nuclear Medicine	53	1	80	2015517008	https://dx.doi.org/10.1186/s43055-022-00760-w		#20719	Zaitoun 2022
Extreme gonococcal susceptibility associated with acquired complement deficiency secondary to hypocomplementemic urticarial vasculitis and systemic lupus erythematosus	Belfeki N.; Zayet S.; Hamrouni S.; Diamantis S.; Boutboul D.	Gonococcal infection is rarely associated with septic shock. We describe a recurrent case of septic shock related to disseminated gonococcemia in a patient with systemic lupus erythematosus and hypocomplementemic urticarial vasculitis, and discuss the imp	2022	/	Journal of Infection and Chemotherapy	28	2	308-310	2015466162	https://dx.doi.org/10.1016/j.jiac.2021.10.020	34736815 [https://www.ncbi.nlm.nih.gov/pubmed/?term=34736815]	#20720	Belfeki 2022
Coexistence of thrombotic thrombocytopenic purpura and immune thrombocytopenic purpura in an Asian woman: a case report	Ge H.; Shi Z.; Zheng Z.; Zhu Q.; Hong L.; Zhang Y.; Shen J.; Deng S.	A 33-year-old Chinese woman with a history of immune thrombocytopenic purpura presented with heavy menstrual bleeding. She was found to have thrombocytopenia, plasma ADAMTS13 activity of 0%, and positivity for the plasma ADAMTS13 inhibitor. She was diagno	2022	/	Journal of International Medical Research	50	3		2015453477	https://dx.doi.org/10.1177/03000605221085127	35352601 [https://www.ncbi.nlm.nih.gov/pubmed/?term=35352601]	#20721	Ge 2022
Case Report: Free-Floating Intracoronary Thrombus: Who Is the Convict?	Mantovani F.; Paolini A.; Barbieri A.; Boriani G.	In young patients, especially with no traditional coronary risk factors, hypercoagulable states may always be considered as an alternative cause of acute coronary syndromes. The concomitant thrombotic and bleeding risk associated with myeloproliferative d	2022	/	Frontiers in Oncology	12	(Mantovani) Dipartimento di Medicine Specialistiche, Azienda USL-IRCCS di Reggio Emilia, Reggio Emilia, Italy(Paolini) Department of Medical and Surgical Sciences, Haematology Unit, Policlinico Hospital, Modena and Reggio Emilia University, Modena, Italy(	825711	2015416177	https://dx.doi.org/10.3389/fonc.2022.825711		#20722	Mantovani 2022
Uterine bleeding: how understanding endometrial physiology underpins menstrual health	Jain V.; Chodankar R.R.; Maybin J.A.; Critchley H.O.D.	Menstruation is a physiological process that is typically uncomplicated. However, up to one third of women globally will be affected by abnormal uterine bleeding (AUB) at some point in their reproductive years. Menstruation (that is, endometrial shedding)	2022	/	Nature Reviews Endocrinology	18	5	290-308	2014999303	https://dx.doi.org/10.1038/s41574-021-00629-4	35136207 [https://www.ncbi.nlm.nih.gov/pubmed/?term=35136207]	#20723	Jain 2022
Imaging spectrum of acquired uterine vascular abnormalities with angiographic correlates, a pictorial review	Masood L.; Rana A.I.; Khan Z.A.; Nosheen S.; Ali H.; Anwar J.	Background: Acquired uterine arterial anomalies, including uterine artery pseudoaneurysms (UAP), arteriovenous malformations (AVMs) and arteriovenous fistulae (AFVs), are rare presenting causes of abnormal uterine bleeding. Timely diagnosis is essential f	2022	/	Egyptian Journal of Radiology and Nuclear Medicine	53	1	6	2014648308	https://dx.doi.org/10.1186/s43055-021-00683-y		#20724	Masood 2022
Utilization of a surgical database to provide care and assess perioperative treatment and outcomes in patients with bleeding disorders	Olasupo O.O.; Haddix C.; Nakar C.; Maahs J.; Greist A.; Ghafoor A.; Donfield S.M.; Iorio A.; Shapiro A.D.	Objectives: To describe the Indiana Hemophilia and Thrombosis Center (IHTC) surgical database, its key components, and exploratory analyses of surgeries conducted between 1998 and 2019. Method(s): Surgical data across bleeding disorders collected retrospe	2022	/	European Journal of Haematology	108	3	232-243	2014633492	https://dx.doi.org/10.1111/ejh.13731	34878676 [https://www.ncbi.nlm.nih.gov/pubmed/?term=34878676]	#20725	Olasupo 2022
A Novel Homozygous Frameshift Mutation in ITGB3 Causes Glanzmann's Thrombasthenia	Li X.; Xu J.; Li Z.; Song Y.; Fei Y.; Yang G.; Tang A.	The objective of this study was to elucidate the molecular characteristics of a Chinese family with Glanzmann's thrombasthenia (GT). The proband was diagnosed with GT based on clinical manifestations, platelet aggregation, and the expression of CD41 and C	2022	/	Acta Haematologica	145	1	78-83	2014289089	https://dx.doi.org/10.1159/000517050	34404052 [https://www.ncbi.nlm.nih.gov/pubmed/?term=34404052]	#20726	Li 2022
Iron deficiency and fatigue among adolescents with bleeding disorders	Zia A.; Stanek J.; Christian-Rancy M.; Savelli S.; O'Brien S.H.	Iron deficiency anemia is associated with heavy menstrual bleeding (HMB) and, by extension, a bleeding disorder (BD). It is unknown if iron deficiency without anemia is associated with a BD in adolescents. Moreover, the threshold of ferritin associated wi	2022	/	American Journal of Hematology	97	1	60-67	2014142311	https://dx.doi.org/10.1002/ajh.26389	34710246 [https://www.ncbi.nlm.nih.gov/pubmed/?term=34710246]	#20727	Zia 2022
Rare inherited coagulation disorders in young children in Oman	Tony S.; Mevada R.; Al Rawas A.; Wali Y.; Elshinawy M.	Background: Rare coagulation disorders represent 3-5% of all inherited coagulation deficiencies and are usually inherited as autosomal recessive. Oman has high rate of consanguineous marriages; we aimed to study the prevalence, presentation and management	2022	/	Pediatric Hematology and Oncology	39	1	48-61	2011580219	https://dx.doi.org/10.1080/08880018.2021.1928801	34016020 [https://www.ncbi.nlm.nih.gov/pubmed/?term=34016020]	#20728	Tony 2022
Appendiceal Neuroendocrine Tumor Is a Rare Cause of Ectopic Adrenocorticotropic Hormone Syndrome With Cyclic Hypercortisolism: A Case Report and Literature Review	Zhao Y.X.; Ma W.L.; Jiang Y.; Zhang G.N.; Wang L.J.; Gong F.Y.; Zhu H.J.; Lu L.	Objective: Ectopic adrenocorticotropic hormone (ACTH) syndrome (EAS) is a condition of hypercortisolism caused by non-pituitary tumors secreting ACTH. Appendiceal neuroendocrine tumor as a rare cause of ectopic ACTH syndrome was reported scarcely. We aime	2022	/	Frontiers in Endocrinology	13	(Zhao, Ma, Jiang, Wang, Gong, Zhu, Lu) Key Laboratory of Endocrinology of National Health Commission, Department of Endocrinology, Peking Union Medical College Hospital, Chinese Academy of Medical Science and Peking Union Medical College, Beijing, China(Z	808199	637413782	https://dx.doi.org/10.3389/fendo.2022.808199		#20729	Zhao 2022
Visible haematuria	Madaan A.; Gandhi N.; Madaan S.		2022	/	The BMJ	376	(Madaan) Faculty of Medicine, Imperial College London, London, United Kingdom(Gandhi) Jubilee Medical Centre, Kent House Surgery, Longfield, United Kingdom(Madaan) Department of Urology and Nephrology, Dartford and Gravesham NHS Trust, Institute of Medica	a3021	637134827	https://dx.doi.org/10.1136/bmj-2021-067395	35105541 [https://www.ncbi.nlm.nih.gov/pubmed/?term=35105541]	#20730	Madaan 2022
Iron deficiency anaemia: Pathophysiology, assessment, practical management	Kumar A.; Sharma E.; Marley A.; Samaan M.A.; Brookes M.J.	The WHO has recognised iron deficiency anaemia (IDA) as the most common nutritional deficiency in the world, with 30% of the population being affected with this condition. Although the most common causes of IDA are gastrointestinal bleeding and menstruati	2022	/	BMJ Open Gastroenterology	9	1	e000759	636888558	https://dx.doi.org/10.1136/bmjgast-2021-000759		#20731	Kumar 2022
Massive Haemoperitoneum Postovulation: A Rare Complication of Unmonitored Anticoagulant Therapy	Joshi K.S.; Acharya N.S.; Acharya S.; Joshi S.V.	Derangements in coagulation profile due to on-going anticoagulant medication can complicate the most primitive physiology in a woman, ovulation. Unmonitored anticoagulant therapy can lead to an array of complications, one of which is intraperitoneal haemo	2022	/	Journal of Clinical and Diagnostic Research	16	3	QD01-QD04	2017105700	https://dx.doi.org/10.7860/JCDR/2022/50491.16046		#20732	Joshi 2022
Whole-exome analysis of adolescents with low VWF and heavy menstrual bleeding identifies novel genetic associations	Sadler B.; Minard C.G.; Haller G.; Gurnett C.A.; O'Brien S.H.; Wheeler A.; Jain S.; Sharma M.; Zia A.; Kulkarni R.; Mullins E.; Ragni M.V.; Sidonio R.; Dietrich J.E.; Kouides P.A.; Di Paola J.; Srivaths L.	Adolescents with low von Willebrand factor (VWF) levels and heavy menstrual bleeding (HMB) experience significant morbidity. There is a need to better characterize these patients genetically and improve our understanding of the pathophysiology of bleeding	2022	/	Blood Advances	6	2	420-428	2016609616	https://dx.doi.org/10.1182/bloodadvances.2021005118	34807970 [https://www.ncbi.nlm.nih.gov/pubmed/?term=34807970]	#20733	Sadler 2022
Immune Thrombocytopenia as the Initial Manifestation of Pediatric Systemic Lupus Erythematosus: Case Reports	Ringoringo H.P.	BACKGROUND: Immune thrombocytopenia (ITP) can precede the onset of systemic lupus erythematosus (SLE) by months to years. CASE PRESENTATION: A 12-year-old girl weighing 46 kg came to the hospital with the complaint of 12 daysmenstrual bleeding. The patien	2022	/	Open Access Macedonian Journal of Medical Sciences	10	C	46-49	2015574335	https://dx.doi.org/10.3889/oamjms.2022.8174		#20735	Ringoringo 2022
New thematic calls for science at Research and Practice in Thrombosis and Haemostasis	Cushman M.		2022	/	Research and Practice in Thrombosis and Haemostasis	6	1	e12664	2015031299	https://dx.doi.org/10.1002/rth2.12664		#20736	Cushman 2022
The lived experience of women with a bleeding disorder: A systematic review	Sanigorska A.; Chaplin S.; Holland M.; Khair K.; Pollard D.	Background: Research studies have described the morbidity associated with inherited bleeding disorders such as hemophilia and von Willebrand disease in women, but their effect on daily living has long been underrecognized. This systematic review sought to	2022	/	Research and Practice in Thrombosis and Haemostasis	6	1	e12652	2015031275	https://dx.doi.org/10.1002/rth2.12652		#20737	Sanigorska 2022
Spotlight on... haemorrhage	Sekar H.; Berg L.; Yoong W.		2022	/	Obstetrician and Gynaecologist	24	1	2024-06-04	2014874134	https://dx.doi.org/10.1111/tog.12782		#20738	Sekar 2022
Accessory cavitated uterine malformations (ACUMs): an unfamiliar cause of dysmenorrhoea	Setty T.; Naftalin J.; Jurkovic D.	Key Content: Accessory cavitated uterine malformations (ACUMs) are isolated cavitated lesions within the lateral aspect of the myometrium, inferior to the attachment of the round ligament. They are a rare Mullerian anomaly and are increasingly recognised	2022	/	Obstetrician and Gynaecologist	24	1	40-49	2014737816	https://dx.doi.org/10.1111/tog.12787		#20739	Setty 2022
A familial case of MYH9 gene mutation associated with multiple functional and structural platelet abnormalities	Safiullina S.I.; Evtugina N.G.; Andrianova I.A.; Khismatullin R.R.; Kravtsova O.A.; Khabirova A.I.; Nagaswami C.; Daminova A.G.; Peshkova A.D.; Litvinov R.I.; Weisel J.W.	Mutations in the MYH9 gene result in macrothrombocytopenia often associated with hemorrhages. Here, we studied the function and structure of platelets in three family members with a heterozygous mutation R1933X in the MYH9 gene, characteristic of closely	2022	/	Scientific reports	12	1	19975	639576113	https://dx.doi.org/10.1038/s41598-022-24098-5	36404341 [https://www.ncbi.nlm.nih.gov/pubmed/?term=36404341]	#20741	Safiullina 2022
Catamenial pneumothorax	Kardaman N.; Nizami M.; Marciniak S.; Hogan J.; Aresu G.	Thoracic endometriosis syndrome is an under-recognised manifestation of endometriosis and includes catamenial pneumothorax, catamenial haemothorax, catamenial haemoptysis and pulmonary nodules. Catamenial pneumothorax presents as recurrent spontaneous pne	2022	/	Annals of the Royal College of Surgeons of England	104	4	e109-e112	636803765	https://dx.doi.org/10.1308/rcsann.2021.0164	34825583 [https://www.ncbi.nlm.nih.gov/pubmed/?term=34825583]	#20742	Kardaman 2022
Novel use of menstrual blood for monitoring glycaemic control in patients with diabetes: a proof-of-concept study	Naseri S.; Brewster R.C.L.; Blumenthal P.D.	BACKGROUND: Glycated haemoglobin (HbA1c) is the diagnostic and prognostic standard for clinical management of diabetes mellitus (DM). Unfortunately, patient adherence to guidelines for routine testing can be poor and there are significant gender-based dis	2022	/	BMJ sexual & reproductive health	48	2	123-127	636725998	https://dx.doi.org/10.1136/bmjsrh-2021-201211	34759003 [https://www.ncbi.nlm.nih.gov/pubmed/?term=34759003]	#20743	Naseri 2022
Hepcidin and interleukin-6 responses to endurance exercise over the menstrual cycle	Barba-Moreno L.; Alfaro-Magallanes V.M.; de Jonge X.A.K.J.; Diaz A.E.; Cupeiro R.; Peinado A.B.	The aim of the current study was to investigate iron metabolism in endurance trained women through the interleukin-6, hepcidin and iron responses to exercise along different endogenous hormonal states. Fifteen women performed 40 min treadmill running tria	2022	/	European journal of sport science	22	2	218-226	633807592	https://dx.doi.org/10.1080/17461391.2020.1853816	33317411 [https://www.ncbi.nlm.nih.gov/pubmed/?term=33317411]	#20744	Barba-Moreno 2022
Providing medication alternatives during intranasal desmopressin recall	Koon A.; Perciavalle K.; Oleis J.; Arnall J.		2022	/	Journal of Oncology Pharmacy Practice	28	1	190-193	2013863792	https://dx.doi.org/10.1177/10781552211037860	34605322 [https://www.ncbi.nlm.nih.gov/pubmed/?term=34605322]	#20745	Koon 2022
Effects of Acute Estradiol or Progesterone Administration on Perimenstrual Exacerbation of Suicidal Ideation, Depression, and Perceived Stress: Preliminary Analysis of a Three-Period Crossover Randomized Controlled Trial	Barone J.; Peters J.; Eisenlohr-Moul T.	Background: Suicide appears routinely among the top five causes of death worldwide among females of reproductive age. Perimenstrual (around menses) withdrawal from the ovarian steroids estradiol (E2) and progesterone (P4) correlates with suicidal ideation	2022	/	Neuropsychopharmacology	47	Supplement 1	194-195	639855724	https://dx.doi.org/10.1038/s41386-022-01484-1		#20746	Barone 2022
Rate of Menstruation History Taking and Counselling Before, During and After Anticancer Treatments	Chadwick V.; Kim M.; Mills G.; Tang C.; Anazodo A.; Dear R.; Rodgers R.; Lavee O.; Milliken S.; Mccaughn G.; Moore J.; Hamad N.	Introduction: Chemotherapy predisposes women to abnormal uterine bleeding, including potentially life-threatening menorrhagia and irregular menses, potentially leading to premature ovarian failure and infertility. Aim(s): The purpose of this study was to	2022	/	Australian and New Zealand Journal of Obstetrics and Gynaecology	62	Supplement 1	14	639822569	https://dx.doi.org/10.1111/ajo.13631		#20747	Chadwick 2022
Rates of Fertility Discussion and Counselling Before, During and After Anticancer Treatments	Chadwick V.	Introduction: Cancer treatment can significantly reduce reproductive potential in female patients. Despite best-practice recommendations, not all women are offered fertility preservation referrals. Aim(s): To examine the incidence of fertility counselling	2022	/	Australian and New Zealand Journal of Obstetrics and Gynaecology	62	Supplement 1	84-85	639822497	https://dx.doi.org/10.1111/ajo.13615		#20748	Chadwick 2022
Rates of fertility discussions and counselling before, during and after anticancer treatments: Women deserve gender specific care	Chadwick V.; Kim M.; Mills G.; Tang C.; Anazodo A.; Dear R.; Rodgers R.; Lavee O.; Milliken S.; McCaughan G.; Moore J.; Hamad N.; Hurwitz J.	Introduction: Cancer treatment can significantly reduce reproductive potential in female patients. Despite best-practice recommendations, women are not commonly offered fertility preservation referrals. Aim(s): To examine the incidence of fertility counse	2022	/	Asia-Pacific Journal of Clinical Oncology	18	Supplement 3	175	639586200	https://dx.doi.org/10.1111/ajco.13869		#20749	Chadwick 2022
Rate of menstruation history taking and counselling before, during and after anticancer treatments	Chadwick V.; Kim M.; Mills G.; Tang C.; Anazodo A.; Dear R.; Rodgers R.; Lavee O.; Milliken S.; Moore J.; McCaughan G.; Hamad N.; Hurwitz J.	Introduction: Chemotherapy predisposes women to abnormal uterine bleeding, such as potentially life-threatening menorrhagia and irregular menses, which may be associated with premature ovarian failure and infertility. Aim(s): The purpose of this study was	2022	/	Asia-Pacific Journal of Clinical Oncology	18	Supplement 3	174-175	639586181	https://dx.doi.org/10.1111/ajco.13869		#20750	Chadwick 2022
REAL WORLD ESCALATED BEACOPDAC DELIVERS SIMILAR OUTCOMES TO ESCALATED BEACOPP WHILE POTENTIALLY REDUCING HAEMATOPOIETIC AND REPRODUCTIVE TOXICITY	Santarsieri A.; Sturgess K.; Brice P.; Menne T.F.; Osborne W.; Creasey T.; Ardeshna K.M.; Behan S.; Bhuller K.; Booth S.; Chavda N.; Collins G.P.; Culligan D.; Cwynarski K.; Davies A.; Dutton D.; Furtado M.; Gallop-Evans E.; Hodson A.; Hopkins D.; Hsu H.;	When treating advanced stage Hodgkin lymphoma, it is common UK practice to modify escalated BEACOPP (eBPP) by removing oral procarbazine and replacing it with intravenous dacarbazine (250mg/m2 D2-3). This is a retrospective study of patients treated with	2022	/	HemaSphere	6	Supplement 5	2024-08-07	639542838			#20751	Santarsieri 2022
Case report: Transient postpartum hypopituitarism	Neely A.; McKenna E.; Addley J.; McHenry C.M.; Maxwell J.	We report a case of acute hypopituitarism following profound hypotension during crash caesarean section for acute fatty liver disease in pregnancy (AFLP). Background was of infertility with cabergoline for idiopathic hyperprolactinaemia. This 39-year-old	2022	/	Irish Journal of Medical Science	191	Supplement 4	S94	639219163	https://dx.doi.org/10.1007/s11845-022-03125-4		#20752	Neely 2022
PUBERTY MENORRHAGIA IN A CHILD WITH PLATELET FUNCTIONAL DEFECT	Withana A.; Liyanage U.	Aims Puberty menorrhagia is excessive bleeding >80ml or >7 days within a menstrual cycle between menarche and 19 years of age. The common physiological reason is immaturity of hypothalamo-pituitary ovarian axis, leading to inadequate positive feedback and	2022	/	Archives of Disease in Childhood	107	Supplement 2	A419-A420	639202107	https://dx.doi.org/10.1136/archdischild-2022-rcpch.679		#20753	Withana 2022
IRON DEFICIENCY IN PAEDIATRIC SICKLE CELL DISEASE: DIAGNOSTIC AND THERAPEUTIC CHALLENGES	Tsouana E.; Ominu-Evbota K.; Kitromilidou K.; Tuffin N.	Aims Iron deficiency is considered rare in non-transfused children with Sickle Cell Disease (SCD), although studies on this subject, particularly in the UK, are limited. We aimed to investigate the prevalence, diagnosis and management of iron deficiency i	2022	/	Archives of Disease in Childhood	107	Supplement 2	A418	639202082	https://dx.doi.org/10.1136/archdischild-2022-rcpch.677		#20754	Tsouana 2022
A Rare Case of Catamenial Pneumothorax (CP) in a Middle-Aged Patient with Liver Herniation	Bushra R.	Catamenial pneumothorax (CP) is the recurrent accumulation of air in the pleural cavity in reproductive-age women without concomitant respiratory disease. We report a forty-year-old lady with no past medical history first presented to her local hospital w	2022	/	British Journal of Surgery	109	Supplement 6	vi46	639032008	https://dx.doi.org/10.1093/bjs/znac268		#20755	Bushra 2022
SAFE ADMINISTRATION OF SECOND DOSE OF MRNA COVID-19 VACCINE FOLLOWING DEVELOPMENT OF IDIOPATHIC THROMBOCYTOPENIC PURPURA	Barfejani A.H.; Prasad S.; Henry D.	Background: Multiple cases of immune thrombocytopenia (ITP) occurring after SARS-CoV-2 mRNA vaccines have recently reached public attention. It has been reported in patients with previous ITP or other autoimmune diseases and in individuals with no associa	2022	/	HemaSphere	6	Supplement 3	3993-3994	638939163	https://dx.doi.org/10.1097/01.HS9.0000852292.38263.b8		#20756	Barfejani 2022
VALUE OF PLATELET SURFACE GP IIB-IIIA AND BLEEDING QUESTIONNAIRE IN IDENTIFICATION OF EGYPTIAN PATIENTS WITH GLANZMANN'S THROMBASTHENIA	Saleh L.; Ali D.; Sarhan M.; Azzam H.	Background: Patients with inherited platelets disorders are characterized by a prolonged clinical history of mucocutaneous bleeding. Glanzmann's Thrombasthenia (GT) is an autosomal recessive inherited platelet disorder, characterized by prolonged bleeding	2022	/	HemaSphere	6	Supplement 3	3974-3975	638938552	https://dx.doi.org/10.1097/01.HS9.0000852292.38263.b8		#20757	Saleh 2022
A CASE OF REFRACTORY CHRONIC LYMPHOCYTIC LEUKEMIA INDUCED IMMUNE THROMBOCYTOPENIC PURPURA SUCCESSFULLY TREATED WITH VENETOCLAX	Yavuz B.; Fatma Karatas A.; Yucel E.E.; Seker O.; Guven S.; Kakci M.; Ozsan G.H.; Alacacioglu I.; Demirkan F.	Background: Chronic lymphocytic leukemia (CLL) is the most common adult leukemia. Approximately 2% of patients with CLL develop immune thrombocytopenic purpura (ITP) during the course of the disease. When resistant to steroids, this constitutes as indicat	2022	/	HemaSphere	6	Supplement 3	3291-3292	638938265	https://dx.doi.org/10.1097/01.HS9.0000852292.38263.b8		#20758	Yavuz 2022
Fieldwork opportunities and challenges in Palestinian refugee camps in the West Bank, occupied Palestinian territory, and in Jordan: lessons learned from a Palestinian adolescent reproductive health cross-sectional study	Ghandour R.; Massoud D.; Ladadwa R.; Hammoudeh W.; Ottesen G.H.; Fjeld H.; Husseini A.; Giacaman R.	Background: Palestinian refugee camps have lasted for more than 70 years. Generally the residents are poor and the camps are crowded and politically unstable, with a range of social, cultural, and economic constraints. Studying the adolescent reproductive	2022	/	The Lancet	399	Supplement 1	S27	2019027334	https://dx.doi.org/10.1016/S0140-6736%2822%2901162-X		#20759	Ghandour 2022
Management of Acute Vaginal Bleeding in the Adolescent Patient: A Case Report	Rao V.; Reitan R.; Holman S.; Scheib S.	Background: Adolescent heavy menstrual bleeding can be the presenting feature of structural or functional bleeding disorders, which have long-term health and psycho-social consequences. Determining etiology can be delayed, but efficiency in immediate mana	2022	/	Journal of Pediatric and Adolescent Gynecology	35	2	212	2017298518	https://dx.doi.org/10.1016/j.jpag.2022.01.050		#20760	Rao 2022
PRE- AND POST-OPERATIVE TREATMENT FOR A PATIENT WITH FACTOR XI DEFICIENCY	Mckay C.; Mattour A.	CASE: We present the case of a 35-year-old Yemeni female with a past medical history of factor XI deficiency, iron deficiency anemia and thrombocytopenia, who presented with an acute onset of severe abdominal pain. Physical exam demonstrated right lower q	2022	/	Journal of General Internal Medicine	37	Supplement 2	S503	638738813	https://dx.doi.org/10.1007/s11606-022-07653-8		#20761	Mckay 2022
A rare case of liver transplant: the panacea for a connundrum of Budd Chiari syndrome and congenital afibrinogenemia	Gore P.; Mehta G.; Chattopadhyay S.; Raut A.; tulpule S.	Background and Aim: We describe a rare case of liver transplant with the panacea for a conunum of budd chiari syndrome and congenital afibrinogenemia Case summary: A 25-year-old girl was referred with symptoms of abdominal pain, abdominal distension, mild	2022	/	Journal of Clinical and Experimental Hepatology	12	Supplement 2	S61	2019551741	https://dx.doi.org/10.1016/j.jceh.2022.07.154		#20762	Gore 2022
An Embedded Vaginal Sea Sponge: A Complex Case of "Natural" Substance Used for Menstrual Hygiene	Golub S.; Pham D.-Q.; Oelschlager A.-M.A.	Background: Irregular menstrual bleeding is common in young adolescents and is usually due to anovulation and bleeding disorders. A diagnosis of vaginal foreign body may initially be overlooked. We describe a case of an adolescent female presenting with o	2022	/	Journal of Pediatric and Adolescent Gynecology	35	2	227-228	2017298440	https://dx.doi.org/10.1016/j.jpag.2022.01.092		#20764	Golub 2022
Long-term efficacy of single, standardized dose intravenous iron therapy among menorrhagic patients	Chiu G.W.-Y.; Hung C.M.-W.; Leung T.-W.	Objective: In recent years, intravenous (IV) iron therapy has been well established as an effective, safe treatment for patients with severe iron-deficiency anaemia. Nevertheless, when compared to treating other anaemic patients, it is uncertain for how l	2022	/	BJOG: An International Journal of Obstetrics and Gynaecology	129	Supplement 1	15-16	638513295	https://dx.doi.org/10.1111/1471-0528.2_17178		#20765	Chiu 2022
Barbed suture versus Smooth suture for cuff closure in Total laparoscopic hysterectomy	Agrawal S.; Borse M.; Barsode S.; Taralekar V.	Objectives: (1) To compare intraoperative vaginal cuff suturing time and intraoperative blood loss between barbed suture and smooth suture during total laparoscopic hysterectomy. (2) To compare immediate postoperative complications like postoperative feve	2022	/	BJOG: An International Journal of Obstetrics and Gynaecology	129	Supplement 1	64	638513237	https://dx.doi.org/10.1111/1471-0528.9_17178		#20766	Agrawal 2022
051 Heavy menstrual bleeding in teenagers: Haematological issues	van Galen K.	Up to one in three adolescent girls who present to the gynecologist with heavy menstrual bleeding (HMB) may have an underlying bleeding disorder [1]. Unfortunately, this often remains unrecognized evidenced by an average diagnostic delay of 14-16 years fo	2022	/	European Journal of Obstetrics and Gynecology and Reproductive Biology	273	(van Galen) Van Creveldkliniek, University Medical Center Utrecht, Utrecht University, Netherlands	e20	2018724850	https://dx.doi.org/10.1016/j.ejogrb.2022.02.080		#20767	vanGalen 2022
104 Menstrual tracking applications in gynaecology: A systematic review	Chatziioannou S.; Kalampalikis A.; Protopapas A.; Gerakini A.; Michala L.	Introduction and aims of the study: Over the last decade, mobile health (mHealth) applications have gained popularity as a means for tracking medical conditions, aiding patients in lifestyle changes, and health promotion in general. Despite an increasing	2022	/	European Journal of Obstetrics and Gynecology and Reproductive Biology	270	(Chatziioannou, Gerakini) School of Medicine, European University of Cyprus, Nicosia, Cyprus(Kalampalikis, Protopapas, Michala) 1st Department of Obstetrics and Gynaecology, National and Kapodistrian University of Athens, Athens, Greece	e59-e60	2017208863	https://dx.doi.org/10.1016/j.ejogrb.2021.11.207		#20768	Chatziioannou 2022
143 An audit of indications, complication and justification of hysterectomies at prince charles hospital, merthyr tydfil	Munjal P.; Soe T.; Sivasuriam A.	Objective-Aim: of this audit was to analyse indications, complications, correlation of preoperative diagnosis with final histopathology report and justification of all hysterectomies at Prince Charles hospital. Method(s): It is a retrospective study of 57	2022	/	European Journal of Obstetrics and Gynecology and Reproductive Biology	270	(Munjal, Soe, Sivasuriam) Department of Obstetrics and Gynaecology, Cwm Taf Morgannwg University Health Board, Merthyr Tydfil, United Kingdom	e64	2017208860	https://dx.doi.org/10.1016/j.ejogrb.2021.11.221		#20769	Munjal 2022
SEVERE IRON DEFICIENCY ANAEMIA SECONDARY TO UTERINE FIBROIDS CAUSING CEREBRAL VENOUS SINUS THROMBOSIS	Lau K.M.; Ali Sheikh A.	Background and aims: Cerebral venous sinus thrombosis (CVST) is a rare cause of stroke, contributing to less than 1%. We report an unusual case of severe iron deficiency anaemia (IDA) causing CVST in a young woman with menorrhagia. Method(s): Case report:	2022	/	European Stroke Journal	7	1 SUPPL	515-516	638374640	https://dx.doi.org/10.1177/23969873221087559		#20771	Lau 2022
Dysfunctional Uterine bleeding and Sars-Cov-2 infection: a possible correlation	Schillizzi M.; Vandelli C.A.; Boffini B.; Pasquale F.M.; Riavis M.; Ferrucci E.	Infection due to Sars-CoV-2 is known to present with a wide range of signs and symptoms, ranging from mild symptoms [1] to severe respiratory ill-ness and inflammatory response, systemic dysfunctions even until death [2]. However, coagulation-related abno	2022	/	Swiss Medical Weekly	152	SUPPL 258	20S	638322729			#20772	Schillizzi 2022
Immune thrombocytopenia secondary to COVID-19 vaccine: a rare case	Wasnik M.; Pandit V.; Sahu D.	Background: SARS-CoV-2 associated COVID-19 was declared as pandemic in March'20.It led to accelerated scientific development leading to production of several vaccines.In India,first vaccine used was ChAdOx1 nCoV-19.Reports of pro-thrombotic and hemorrhagi	2022	/	Vox Sanguinis	117	SUPPL 1	264	638326765	https://dx.doi.org/10.1111/vox.13285		#20773	Wasnik 2022
Iron status in Dutch and Finnish blood donor and general populations	Karregat J.; Ekroos S.; Castren J.; Van Den Hurk K.; Arvas M.	Background: During whole blood donation, donors lose around 250 mg of iron. This loss increases the risk of developing clinical iron deficiency (ferritin <15 mug/l) and/or anaemia. Iron deficiency can cause debilitating symptoms and as such impact the hea	2022	/	Vox Sanguinis	117	SUPPL 1	78	638325948	https://dx.doi.org/10.1111/vox.13285		#20774	Karregat 2022
Ferric derisomaltose: New generation of parenteral iron used in implementation of patient blood management in hospital Sultanah Nur Zahirah	Engku Muhammad Azmi E.; Kambali M.	Background: Patient Blood Management (PBM) aims to improve patient outcomes by managing and preserving a patient's own blood. A key component of PBM is appropriate treatment of anaemia and its underlying cause(s). Iron deficiency (ID) remains a leading ca	2022	/	Vox Sanguinis	117	SUPPL 1	244	638325432	https://dx.doi.org/10.1111/vox.13285		#20775	EngkuMuhammadAzmi 2022
RISK FACTORS OF DIABETIC NEPHROPATHY AMONG NEWLY DETECTED TYPE 2 DIABETIC SUBJECTS: PRELIMINARY REPORT FROM A TERTIARY CARE HOSPITAL OF BANGLADESH	Rahim M.A.; Habib S.H.; Haque W.M.D.M.U.L.; Afsana F.; Zaman S.; Iqbal S.	BACKGROUND AND AIMS: Patients with type 2 diabetes mellitus may present with different macro-and micro-vascular complications including diabetic nephropathy. This preliminary study was designed to evaluate the risk factors for diabetic nephropathy among t	2022	/	Nephrology Dialysis Transplantation	37	SUPPL 3	i456	638263864	https://dx.doi.org/10.1093/ndt/gfac076.016		#20776	Rahim 2022
There is something growing inside of me: A case of Giant Cystic Pheochromocytoma (GPCCS)	Ximbi S.; Rampul A.	Background-aim: Giant Cystic Pheochromocytomas are rare neuroendocrine tumours that arise from the chromaffin cells of the renal medulla or in ectopic tissue sites. These may or may not secrete catecholamines making their diagnosis much more difficult to	2022	/	Clinica Chimica Acta	530	Supplement 1	S126	2018709693	https://dx.doi.org/10.1016/j.cca.2022.04.627		#20777	Ximbi 2022
THE IRON LADIES: HIGH PREVALENCE OF IRON DEFICIENCY IN WOMEN WITH BLEEDING DISORDERS	McCormick M.; Manuel M.; Chandler M.; Recht M.; Ragni M.	Background: Iron deficiency (ID) is a major public health problem with physical and cognitive impairment in adolescent and adult women. Women with heavy menstrual bleeding (HMB) are at higher risk for ID, with HMB in over half of WBD, yet ID prevalence in	2022	/	Pediatric Blood and Cancer	69	SUPPL 2	S20	638171121	https://dx.doi.org/10.1002/pbc.29735		#20778	McCormick 2022
PLATELET FUNCTION DISORDER IN A PATIENT WITH CONGENITAL HEART DISEASE AND MULTIPLE THROMBOTIC EVENTS	Kronenfeld R.; Corrales-Medina F.; Rusconi P.; Andrews D.; Davis J.	Background: Platelet function disorders are characterized by abnormal adhesion, aggregation, or activation of platelets. These disorders are challenging to diagnose, especially in patients with complex hemostatic profiles. Children with congenital heart d	2022	/	Pediatric Blood and Cancer	69	SUPPL 2	S141-S142	638171101	https://dx.doi.org/10.1002/pbc.29735		#20779	Kronenfeld 2022
Platelet function abnormalities are common among women with menorrhagia referred for surgical intervention	Delaney A.; Maclean R.; Makris M.; Horner K.; Kitchen S.; Sedcole J.; Baxter T.; Samuelson C.	Menorrhagia may be the first presenting symptom for women with a bleeding disorder. In a prospective study, we sought to establish the prevalence of bleeding disorders among women who have failed conservative treatment and were referred for surgical manag	2022	/	British Journal of Haematology	197	SUPPL 1	149	638004153	https://dx.doi.org/10.1111/bjh.18134		#20780	Delaney 2022
A retrospective review of the role of platelet aggregometry in the diagnosis of platelet disorders in a single Comprehensive care centre	Gray B.; Harrison K.; Haemophilia S.M.	Basingstoke and North Hampshire hospital is part of the Southern Haemophilia Network (SHN) and is the Comprehensive Care Centre for the network. It spans a wide area and also receives regional referrals for further investigations of suspected platelet dis	2022	/	British Journal of Haematology	197	SUPPL 1	213-214	638004061	https://dx.doi.org/10.1111/bjh.18135		#20781	Gray 2022
EFFICACY and SAFETY of HIGH RATIO HVWF/FVIII CONCENTRATE (VONCENTO) for the TREATMENT of BLEEDING EPISODES in PATIENTS with von WILLEBRAND DISEASE: The OPALE FRENCH EXPERIENCE	D'Oiron R.; Rugeri L.; Harroche A.; Fournel A.; Hassoun A.; Combe S.; Castet S.; Proulle V.; Desprez D.; De Raucourt E.; Bracquart D.; Catovic H.; Martin C.; Trossaert M.; Guillet B.	Introduction: A French national post-marketing observational study (OPALE) evaluated the use of high ratio human von Willebrand factor (hVWF) factor VIII (FVIII) concentrate (Voncento) in prophylaxis, treatment of bleeding episodes and surgeries in patien	2022	/	Haemophilia	28	SUPPL 1	107-108	637337078	https://dx.doi.org/10.1111/hae.14479		#20782	D'Oiron 2022
ASSESSMENT of PATIENTS with von WILLEBRAND DISEASE with ISTH-BAT in SOUTHERN TUNISIA	Mallek R.; Kassar O.; Kallel F.; Megdich F.; Charfi M.; Krichen I.; Medhaffer M.; Hdiji S.; Kallel C.; Elloumi M.	Introduction: The evaluation of bleeding symptoms is a crucial step in diagnosis of von Willebrand disease (VWD). However, those manifestations are variable and difficult to evaluate. The ISTH-BAT (International Society on Thrombosis and Haemostasis - ble	2022	/	Haemophilia	28	SUPPL 1	107	637337040	https://dx.doi.org/10.1111/hae.14479		#20783	Mallek 2022
VON WILLEBRAND DISEASE (VWD) INCIDENCE among PATIENTS with BLEEDING MANIFESTATIONS from MULTI HAEMOPHILIA TREATMENT CENTERS (HTCS) in EGYPT: DATA from VWD REGISTRY	Rakha M.; Adolf S.; Elekiaby M.; Sobhy G.; Morad I.; El-Beshlawy A.; Mokhtar G.; Elalfy M.; Tantawy A.; Mattar M.; Talat M.; Hamdy M.; Sherief L.M.; Hassab H.; Tawfik N.; Shaheen N.; Ragab S.; El-Hawy M.; Omar N.; Eid K.; Ragab E.; Zakria M.; Attia E.	Introduction: The prevalence of VWD is approximately 1% of the population and most of the patients show mild bleeding symptoms, from mucosal origin. The Egyptian VWD Registry included 583 patients in 2018, indicating the need to identify undiagnosed patie	2022	/	Haemophilia	28	SUPPL 1	104	637336881	https://dx.doi.org/10.1111/hae.14479		#20784	Rakha 2022
MENSTRUAL PROBLEMS in CHRONIC IMMUNE THROMBOCYTOPENIA: A MONTHLY CHALLENGE - A COHORT STUDY and REVIEW	Van Dijk W.E.M.; Punt M.C.; Van Galen K.P.M.; Van Leeuwen J.; Lely A.T.; Schutgens R.E.G.	Introduction: Immune thrombocytopenia (ITP) may cause menstrual problems. Our aim was to assess the extent of menstrual problems in chronic ITP women and to review the existing literature. Method(s): This cross-sectional study assessed menstrual problems	2022	/	Haemophilia	28	SUPPL 1	118	637336495	https://dx.doi.org/10.1111/hae.14479		#20785	VanDijk 2022
COEXISTENCE of PLATELET GLYCOPROTEIN IV DEFICIENCY and von WILLEBRAND DISEASE: UNIQUE CLINICAL and MOLECULAR CHARACTERISTICS	Elshinawy M.	Introduction: Autosomal recessive disorders are more prevalent in communities with high rate of consanguinity. Due to segregation of multiple alleles, combinations of abnormal variants causing unique clinical presentations can occur. Method(s): Clinical a	2022	/	Haemophilia	28	SUPPL 1	114	637336348	https://dx.doi.org/10.1111/hae.14479		#20786	Elshinawy 2022
ACQUIRED HAEMOPHILIA A ASSOCIATED to POSTPARTUM PERIOD: A CASE REPORT of A DELAYED DIAGNOSIS	Jurado Tapiador R.; Martinez Garcia M.F.; Benitez Hidalgo O.	Introduction: Pregnancy associated acquired haemophilia A (AHA) is a rare entity. Most cases appear between the second to fourth month after the first pregnancy with subcutaneous, mucosal and musculoskeletal hematomas. Method(s): We report a case of a wom	2022	/	Haemophilia	28	SUPPL 1	113	637336273	https://dx.doi.org/10.1111/hae.14479		#20787	JuradoTapiador 2022
ACCESS to PREGNANCY for WOMEN with TYPE 1 GLANZMANN'S THROMBASTHENIA: A SYSTEMATIC APPROACH	Morelle G.; Maynadie H.; Gallot V.; Lavenu-Bombled C.; Lambert T.; Fernandez H.; D'Oiron R.	Introduction: Pregnancies are rare in women with type 1 Glanzmann's Thrombasthenia (GT), an inherited platelet function disorder due to a severe defect of the alphaIIbbeta3 integrin. The bleeding events are indeed challenging for pregnant GT women especia	2022	/	Haemophilia	28	SUPPL 1	111-112	637336197	https://dx.doi.org/10.1111/hae.14479		#20788	Morelle 2022
THE PROGNOSTIC VALUE of the APPLICATION of the ISTH-BAT CLINICAL SCORE in von WILLEBRAND DISEASE: SERIES of 20 PATIENTS FOLLOWED at the UNIVERSITY HOSPITAL of ORAN	Messaoudi R.	Introduction: Von-Willebrand disease is the most common of the constitutional bleeding disorders. Its diagnosis is based on the presence of clinical bleeding symptoms, the notion of heredity and specific laboratory investigations. The ISTH-BAT score is a	2022	/	Haemophilia	28	SUPPL 1	109	637336061	https://dx.doi.org/10.1111/hae.14479		#20789	Messaoudi 2022
Corrigendum to: Rare missense variants in Tropomyosin-4 (TPM4) are associated with platelet dysfunction, cytoskeletal defects, and excessive bleeding (Journal of Thrombosis and Haemostasis, (2022), 20, 2, (478-485), 10.1111/jth.15584)	Anonymous.	In Stapley et al.,1 Figure 1, part A was published incorrectly. The updated Figure is given below. (Figure presented.) The third sentence in the first paragraph of Results and Discussion is also corrected as follows. The index case (F1: P1) was a 11-year-	2022	/	Journal of Thrombosis and Haemostasis	20	6	1511	2017055104	https://dx.doi.org/10.1111/jth.15719		#20790	Anonymous 2022
Fingerprint and multi-index content determination of ethyl acetate extract of Sedum emarginatum Migo	Meng X.; Qiu Q.; Zhen H.S.; Huang F.; Zhen D.; Jiang L.J.; Ye M.; Liu Y.	Sedum emarginatum Migo (Aoyejingtian) is a perennial succulent herb of the sedum genus in the family Crassulaceae, which has the fountion of treating furuncle, swelling and haematemesis, hematochezia, menorrhagia and hepatitis. Preliminary studies of our	2021	/	Pakistan journal of pharmaceutical sciences	34	5	2009-2020	636845389		34862867 [https://www.ncbi.nlm.nih.gov/pubmed/?term=34862867]	#20791	Meng 2021
A Study of Thyroid Dysfunctions in cases with Abnormal Uterine Bleeding Reporting to RIMS, Adilabad	Anjum N.; Porika K.; Laxmi G.	Introduction: Dysfunctional uterine bleeding is the term used to describe abnormal bleeding from the uterus in absence of organic genital tract disease or extragenital causes. It is a common presentation in Gynecology practice. This study aimed to evaluat	2021	/	International Journal of Pharmaceutical and Clinical Research	13	5	215-220	2015759712			#20792	Anjum 2021
Use of Long Term Low Dose Mifepristone in Treatment of Fibroid: Its Efficacy	Sahay V.	Aim and Objective: To study the effect of Mifepristone on the symptoms and size of fibroids, specially using a low-dose regimen for 6 months. Material(s) and Method(s): It was an observational prospective "Before-After" study. 50 women attending OPD of De	2021	/	International Journal of Pharmaceutical and Clinical Research	13	4	308-311	2015753004			#20793	Sahay 2021
Short-time Safety of the Sinopharm COVID-19 Vaccine in Patients with Hemophilia	Yousefi M.; Sinaei R.; Zadeh A.S.; Farrokhnia M.; Dalfardi B.	Background: The COVID-19 pandemic, caused by SARS-Cov-2, has affected the care of patients with hemophilia, indicating the necessity of their vaccination. Nevertheless, there are concerns about using anti-SARS-Cov-2 virus vaccines for hemophilic patients,	2021	/	Archives of Clinical Infectious Diseases	16	6	e122097	2013234661	https://dx.doi.org/10.5812/archcid-122097		#20794	Yousefi 2021
Two different power high-intensive focused ultrasound for cesarean scar pregnancy: comparison of curative effect	Yan B.; Li P.; Xu X.; Nie N.; Liu C.	Objective To compare the safety and efficacy of two different power high-intensity focused ultrasound (HIFU) in treating cesarean scar pregnancy (CSP). Methods The clinical data of 62 CSP patients, who were admitted to Changsha Wangwang Hospital of China	2021	/	Journal of Interventional Radiology (China)	30	6	580-584	637927734	https://dx.doi.org/10.3969/j.issn.1008-794X.2021.06.012		#20795	Yan 2021
Rare Occurrence of Inhibitors in Von Willebrand Disease: A Case Report	Kulkarni B.P.; Ghargi K.; Shanmukhaiah C.; Shetty S.D.	Introduction: Type 3 Von Willebrand Disease (VWD) is the least common but the most severe form of a disease, with a prevalence of about 0. 5 to 1 per million in Western countries. The prevalence of type 3 VWD in the developing countries, with a high degre	2021	/	Frontiers in Medicine	8	(Kulkarni, Ghargi, Shetty) ICMR- National Institute of Immunohaematology, KEM Hospital Campus, Mumbai, India(Shanmukhaiah) Department of Haematology, KEM Hospital, Mumbai, India	807664	637024828	https://dx.doi.org/10.3389/fmed.2021.807664		#20796	Kulkarni 2021
Catamenial pneumothorax due to heterotopic endometriosis in the pericardium	Takigawa Y.; Mizuno D.; Iga N.; Fujimoto N.	A 46-year-old woman presented with a right pneumothorax at a regular medical examination during menstruation. The pneumothorax resolved without intervention; however, 6 months later, she was referred to our hospital due to chest pain and dyspnoea. A chest	2021	/	BMJ Case Reports	14	2	e240335	2019541971	https://dx.doi.org/10.1136/bcr-2020-240335	33541955 [https://www.ncbi.nlm.nih.gov/pubmed/?term=33541955]	#20797	Takigawa 2021
Two case reports of acquired haemophilia A as complications of alemtuzumab treatment for multiple sclerosis	Gounder K.; Batt T.; Dreyer M.	Objective To describe the case histories of two patients who developed acquired haemophilia A following treatment with alemtuzumab for multiple sclerosis. Results Two patients, a 48-year-old woman and a 31-year-old woman, developed acquired haemophilia A	2021	/	BMJ Neurology Open	3	1	e000095	2019469423	https://dx.doi.org/10.1136/bmjno-2020-000095		#20798	Gounder 2021
Regulation and importance of factor VIII levels in hemophilia A carriers	Cygan P.H.; Kouides P.A.	Purpose of reviewTo summarize the recent literature related to female hemophilia A carriers with respect to prevalence in the population, the impact of baseline factor VIII levels and other influences on bleeding phenotype, and clinical management needs.R	2021	/	Current Opinion in Hematology	28	5	315-322	2018772256	https://dx.doi.org/10.1097/MOH.0000000000000667	34397591 [https://www.ncbi.nlm.nih.gov/pubmed/?term=34397591]	#20799	Cygan 2021
Novel splicing (c.6529-1G>T) and missense (c.1667G>A) mutations causing factor v deficiency	Maharaj S.; Saenz Ayala S.; Hu X.; Chang S.; Sharma V.; Majerus J.; Pruthi R.	Congenital factor V deficiency (FVD) is a rare bleeding disorder. In this study, we investigated the genetic basis in an African American patient with factor V activity 3%. Custom sequence capture and targeted next-generation (NGS) sequencing of the F5 ge	2021	/	Blood Coagulation and Fibrinolysis	32	5	344-348	2018362155	https://dx.doi.org/10.1097/MBC.0000000000001036	33769317 [https://www.ncbi.nlm.nih.gov/pubmed/?term=33769317]	#20800	Maharaj 2021
Screening hemostatic defects in Saudi University students with unexplained menorrhagia: A diagnosis, which could be missed	Bakr S.; Almutairi A.A.; Dawalibi A.; Owaidah M.; Almughiyri A.A.; Owaidah T.	Bleeding disorders are a common cause of unexplained menorrhagia in adolescents. However, there is lack of information provided on Arab girls. To estimate the prevalence of coagulation factor deficiencies and platelet dysfunction among Saudi university st	2021	/	Blood Coagulation and Fibrinolysis	32	4	278-284	2018362143	https://dx.doi.org/10.1097/MBC.0000000000001033	33741756 [https://www.ncbi.nlm.nih.gov/pubmed/?term=33741756]	#20801	Bakr 2021
EFFECT OF COMBINATION OF FRUIT OF BADARA [Ziziphus jujuba (L). Lam] AND PALM JAGGERY IN DYSFUNCTIONAL UTERINE BLEEDING	Nampoothiri S.K.; Sreedhar A.; Hameed A.S.	Dysfunctional uterine bleeding (DUB) is a state of abnormal uterine bleeding. It is a diagnosis of excluding any clinically detectable organic, systemic and iatrogenic cause. Current treatments available have many side effects, including hormonal imbalanc	2021	/	International Journal of Research in Ayurveda and Pharmacy	13	1	32-36	2017215383	https://dx.doi.org/10.7897/2277-4343.1206166		#20802	Nampoothiri 2021
A pharmacovigilance study of covishield in a tertiary care teaching hospital in Tamil Nadu	Goldlin T.; Kalyanaraman S.; Ravichandran M.; Ramya J.	Objective: To study the adverse events following immunization (AEFI) with Covishield, a coronavirus disease- 2019 (COVID-19) vaccine. Material(s) and Method(s): A prospective observational study was conducted among 422 Covishield vaccinees based on the in	2021	/	Journal of Pharmacology and Pharmacotherapeutics	12	3	131-136	636608973	https://dx.doi.org/10.4103/jpp.jpp_63_21		#20803	Goldlin 2021
Monotherapy Anticoagulation to Expedite Home Treatment of Patients Diagnosed With Venous Thromboembolism in the Emergency Department: A Pragmatic Effectiveness Trial	Kline J.A.; Adler D.H.; Alanis N.; Bledsoe J.R.; Courtney D.M.; D'Etienne J.P.; Diercks D.B.; Garrett J.S.; Jones A.E.; MacKenzie D.C.; Madsen T.; Matuskowitz A.J.; Mumma B.E.; Nordenholz K.E.; Pagenhardt J.; Runyon M.S.; Stubblefield W.B.; Willoughby C.B	Background: The objective was to test if low-risk emergency department patients with vitamin K antagonist (venous thromboembolism [VTE]; including venous thrombosis and pulmonary embolism [PE]) can be safely and effectively treated at home with direct act	2021	/	Circulation: Cardiovascular Quality and Outcomes	14	7	E007600	635567280	https://dx.doi.org/10.1161/CIRCOUTCOMES.120.007600	34148351 [https://www.ncbi.nlm.nih.gov/pubmed/?term=34148351]	#20804	Kline 2021
COVID-19 induced immune thrombocytopenic purpura: case report	Ashraf S.; Alsharedi M.	Immune thrombocytopenic purpura (ITP) is an autoimmune state of decreased platelets caused by antibody or T-cell mediated destruction of platelets through the reticuloendothelial system and impairment of their production. Symptoms of ITP include bleeding	2021	/	Stem Cell Investigation	8	(Ashraf, Alsharedi) Joan C Edwards School of Medicine, Marshall University, Huntington, WV, United States	14	2017542054	https://dx.doi.org/10.21037/sci-2020-060		#20805	Ashraf 2021
Usefulness of Routine Coagulation Tests in Healthy Children Undergoing Elective Minor Surgery: A 12-Year Retrospective Study	Song J.; Jung H.W.; Lee E.H.; Chang H.K.; Yoon H.S.	Background: Although routine coagulation tests, such as prothrombin time (PT) and activated partial thrombo-plastin time (aPTT) are performed before surgery to identify the risk of perioperative bleeding, bleeding compli-cations are rare in minor surgerie	2021	/	Clinical Laboratory	67	12	2658-2665	2016543813	https://dx.doi.org/10.7754/Clin.Lab.2021.210307	34910442 [https://www.ncbi.nlm.nih.gov/pubmed/?term=34910442]	#20806	Song 2021
Blood management strategies in congenital Glanzmann thrombasthenia at a hematology referral center	Kasinathan G.; Sathar J.	Background Glanzmann thrombasthenia is associated with abnormalities in the glycoprotein IIb/IIIa receptor. This study, conducted at Ampang Hospital, Malaysia, aimed to assess outcomes of blood management strategies for Glanzmann thrombasthenia. Methods T	2021	/	Blood Research	56	4	315-321	2016541768	https://dx.doi.org/10.5045/BR.2021.2021165		#20807	Kasinathan 2021
Use of Direct Oral Anticoagulants in Patients With Antiphospholipid Syndrome: A Systematic Review and Comparison of the International Guidelines	Pastori D.; Menichelli D.; Cammisotto V.; Pignatelli P.	Antiphospholipid antibody syndrome (APS) requires long-term anticoagulation to prevent recurrent thrombosis. Direct oral anticoagulants (DOACs) have been increasingly used in APS patients, but contradictory guidelines recommendations on their use do exist	2021	/	Frontiers in Cardiovascular Medicine	8	(Pastori, Menichelli, Cammisotto, Pignatelli) Department of Clinical, Internal, Anesthesiological and Cardiovascular Sciences, Sapienza University of Rome, Rome, Italy	715878	2016459462	https://dx.doi.org/10.3389/fcvm.2021.715878		#20808	Pastori 2021
Hematidrosis and Hemolacria: Report of Two Cases From Indonesia	Octavius G.S.; Koleta T.; Garniasih D.; Yanto T.A.	Hematidrosis and hemolacria are both extremely rare clinical entities with different etiologies. The authors herein report two cases of both hematidrosis and hemolacria in an 11-year-old girl and a 21-year-old man. While the etiology of these disorders ar	2021	/	Iranian Journal of Blood and Cancer	13	3	98-101	2015975931			#20809	Octavius 2021
Rare Coagulation Factor Deficiencies (Factors VII, X, V, and II)	Batsuli G.; Kouides P.		2021	/	Hematology/Oncology Clinics of North America	35	6	1181-1196	2014042482	https://dx.doi.org/10.1016/j.hoc.2021.07.010	34389198 [https://www.ncbi.nlm.nih.gov/pubmed/?term=34389198]	#20810	Batsuli 2021
Inherited Platelet Disorders	Tsai F.D.; Battinelli E.M.		2021	/	Hematology/Oncology Clinics of North America	35	6	1069-1084	2014041659	https://dx.doi.org/10.1016/j.hoc.2021.07.003	34391603 [https://www.ncbi.nlm.nih.gov/pubmed/?term=34391603]	#20811	Tsai 2021
Clinical and laboratory diagnosis of heritable platelet disorders in adults and children: a British Society for Haematology Guideline	Gomez K.; Anderson J.; Baker P.; Biss T.; Jennings I.; Lowe G.; Platton S.		2021	/	British Journal of Haematology	195	1	46-72	2013536474	https://dx.doi.org/10.1111/bjh.17690	34435350 [https://www.ncbi.nlm.nih.gov/pubmed/?term=34435350]	#20812	Gomez 2021
European principles of care for women and girls with inherited bleeding disorders	van Galen K.; Lavin M.; Skouw-Rasmussen N.; Fischer K.; Noone D.; Pollard D.; Mauser-Bunschoten E.; Khair K.; Gomez K.; van Loon E.; Bagot C.N.; Elfvinge P.; d'Oiron R.; Abdul-Kadir R.	Introduction: Despite increasing awareness of issues faced by women and girls with inherited BDs (WGBD), standards of care are lacking, with disparities in diagnosis and treatment for WGBD across Europe. We aimed to develop practical principles of care (P	2021	/	Haemophilia	27	5	837-847	2013337620	https://dx.doi.org/10.1111/hae.14379	34343384 [https://www.ncbi.nlm.nih.gov/pubmed/?term=34343384]	#20813	vanGalen 2021
Haematohidrosis in a 12-year-old boy: blood, sweat and tears	Talwar M.; Chidambaram A.C.; Mekala S.; Parameswaran N.; Delhikumar C.G.	A 12-year-old boy presented with a 1-year history of episodes of spontaneous bleeding from multiple sites lasting for a few minutes. His medical history was unremarkable and all the episodes of bleeding began after he was separated from his aunt to whom h	2021	/	Paediatrics and International Child Health	41	4	300-302	2013181886	https://dx.doi.org/10.1080/20469047.2021.1951555	34278983 [https://www.ncbi.nlm.nih.gov/pubmed/?term=34278983]	#20815	Talwar 2021
Sudden-onset haemolacria in an adolescent girl	Akca Caglar A.; Akca H.; Kurt F.; Akcan Yildiz L.; Nalcacioglu P.; Buyukkoc O.; Dibek Misirlioglu E.	Haemolacria, also known as bloody tears, is a physical condition in which a person produces tears partially composed of blood. Multiple disorders can cause haemolacria, including trauma, inflammation, vascular lesions, vicarious menstruation, blood disord	2021	/	Paediatrics and International Child Health	41	4	295-299	2013176405	https://dx.doi.org/10.1080/20469047.2021.1949563	34275424 [https://www.ncbi.nlm.nih.gov/pubmed/?term=34275424]	#20816	AkcaCaglar 2021
Validation of the pictorial blood loss assessment chart using modern sanitary products	Spence M.; de Repentigny K.; Bowman M.; Hopman W.; Thibeault L.; James P.		2021	/	Haemophilia	27	5	e632-e635	2012932692	https://dx.doi.org/10.1111/hae.14373	34185363 [https://www.ncbi.nlm.nih.gov/pubmed/?term=34185363]	#20817	Spence 2021
Acute Nonatherosclerotic Coronary Thromboembolism Presenting with an Inferior STEMI in a Patient on Oral Contraception	Braiteh N.; Chaudhry R.; Rehman I.; Breiteh J.; Yarkoni A.	Background. Direct coronary embolism in the setting of oral contraceptive pill (OCP) use is a rare adverse effect. It is known for OCP to increase the risk of thrombosis; however, leading to an inferior ST elevated myocardial infarction (STEMI) due to an	2021	/	Case Reports in Cardiology	2021	(Braiteh, Yarkoni) Department of Cardiology, United Health Services Hospitals, Wilson Regional Medical Center, NY, United States(Chaudhry) Department of Internal Medicine, United Health Services Hospitals, Wilson Regional Medical Center, NY, United States	5450376	2016458640	https://dx.doi.org/10.1155/2021/5450376		#20818	Braiteh 2021
Cryptogenic oozers and bruisers	Smock K.J.; Moser K.A.	Bleeding disorders with normal, borderline, or nondiagnostic coagulation tests represent a diagnostic challenge. Disorders of primary hemostasis can be further evaluated by additional platelet function testing modalities, platelet electron microscopy, rep	2021	/	Hematology (United States)	2021	1	85-91	2016392219	https://dx.doi.org/10.1182/hematology.2021000236	34889362 [https://www.ncbi.nlm.nih.gov/pubmed/?term=34889362]	#20819	Smock 2021
Prevalence of von Willebrand Disease in Patients with Heavy Menstrual Bleeding: An Indian Perspective	Jain S.; Agrawal N.R.; Tilak V.; Jain M.; Singh T.B.; Piplani K.S.	Aim: The von Willebrand disease (vWD) is said to be the most common hemostatic disorder among the nonstructural causes of heavy menstrual bleeding (HMB). This study was carried out to find prevalence of vWD and its subtypes in patients with HMB referred t	2021	/	Journal of SAFOG	13	6	369-373	2015926808	https://dx.doi.org/10.5005/jp-journals-10006-1968		#20820	Jain 2021
How I treat dysfibrinogenemia	Casini A.; de Moerloose P.	Congenital dysfibrinogenemia (CD) is caused by structural changes in fibrinogen that modify its function. Diagnosis is based on discrepancy between decreased fibrinogen activity and normal fibrinogen antigen levels and is confirmed by genetic testing. CD	2021	/	Blood	138	21	2021-2030	2015709348	https://dx.doi.org/10.1182/blood.2020010116	33895794 [https://www.ncbi.nlm.nih.gov/pubmed/?term=33895794]	#20821	Casini 2021
Pictorial Blood Loss Assessment Chart for evaluating heavy menstrual bleeding in Asian women	Ko J.K.Y.; Lao T.T.; Cheung V.Y.T.	Introduction: Heavy menstrual bleeding is a common gynaecological problem, but some women may prefer not to articulate their menstrual problems. The objective of this study was to evaluate the usefulness and acceptability of the Pictorial Blood Loss Asses	2021	/	Hong Kong Medical Journal	27	6	399-404	2015646136	https://dx.doi.org/10.12809/hkmj208743	34949729 [https://www.ncbi.nlm.nih.gov/pubmed/?term=34949729]	#20822	Ko 2021
Prophylactic management of patients with von Willebrand disease	Franchini M.; Seidizadeh O.; Mannucci P.M.	Von Willebrand disease, the most common inherited bleeding disorder that affects both males and females, is due to quantitative or qualitative defects of the multimeric glycoprotein von Willebrand factor, which cause mucous membrane bleeding but also soft	2021	/	Therapeutic Advances in Hematology	12	(Franchini) Department of Hematology and Transfusion Medicine, Carlo Poma Hospital, Mantova 46100, Italy		2014596180	https://dx.doi.org/10.1177/20406207211064064		#20823	Franchini 2021
Study of medical management of aub cases in respect with palm coein classification at tertiary care center	Raghuwanshi N.; Karode H.; Wahane A.; Dhakane M.; Deshmukh S.	Introduction: Abnormal uterine bleeding (AUB) is the most common problem among patients coming to gynaecology outpatient department. There are various pathologies which can lead to AUB. History, blood investigations, ultrasonography, hysteroscopy and endo	2021	/	European Journal of Molecular and Clinical Medicine	8	4	193-203	2013978241			#20824	Raghuwanshi 2021
Significance of the p.Phe218Ser and p.Gly304Glu F5 Variants in Hereditary Factor v Deficiency	Dong R.; Chen G.; Jin Y.; Wang M.; Cheng X.; Chen Y.	Hereditary factor V (FV) deficiency is a rare autosomal recessive bleeding disorder caused by F5 gene mutations. The objective of this study was to investigate the p.Phe218Ser and p.Gly304Glu variants found in 2 families with hereditary FV deficiency. The	2021	/	Acta Haematologica	144	6	712-716	2013836970	https://dx.doi.org/10.1159/000512363	34280927 [https://www.ncbi.nlm.nih.gov/pubmed/?term=34280927]	#20825	Dong 2021
A novel mutation in gp1bb reveals the role of the cytoplasmic domain of gpibbeta in the pathophysiology of bernard-soulier syndrome and gpib-ix complex assembly	Barozzi S.; Bozzi V.; De Rocco D.; Giangregorio T.; Noris P.; Savoia A.; Pecci A.	Bernard-Soulier syndrome (BSS) is an autosomal-recessive bleeding disorder caused by biallelic variants in the GP1BA, GP1BB, and GP9 genes encoding the subunits GPIbalpha, GPIbbeta, and GPIX of the GPIb-IX complex. Pathogenic variants usually affect the e	2021	/	International Journal of Molecular Sciences	22	19	10190	2013836294	https://dx.doi.org/10.3390/ijms221910190	34638529 [https://www.ncbi.nlm.nih.gov/pubmed/?term=34638529]	#20826	Barozzi 2021
Thrombus formation and ischemic necrosis of the uterus and adnexa due to purpura fulminans: A case report	Maebayashi A.; Hayashi N.; Kamata S.; Sugita A.; Tang X.; Kawana K.	Purpura fulminans (PF) is a syndrome characterized by the sudden onset of progressive skin hemorrhage, necrosis of the extremities, and thrombotic occlusion. Although the cause is believed to be protein C deficiency, many aspects of this syndrome have yet	2021	/	Journal of Obstetrics and Gynaecology Research	47	12	4478-4483	2013694266	https://dx.doi.org/10.1111/jog.15027	34525489 [https://www.ncbi.nlm.nih.gov/pubmed/?term=34525489]	#20827	Maebayashi 2021
Long-term oral blonanserin treatment for schizophrenia: a review of Japanese long-term studies	Murasaki M.; Inoue Y.; Nakamura H.; Kinoshita T.	In general, the course of schizophrenia is chronic accompanied not only by positive and negative symptoms but also by cognitive dysfunction associated with psychosocial disability, and thus treatment combining antipsychotics and psychological therapy is c	2021	/	Annals of General Psychiatry	20	1	41	2013646942	https://dx.doi.org/10.1186/s12991-021-00361-3		#20828	Murasaki 2021
Clinical and molecular characterization of Iranian patients with congenital fibrinogen disorders	Mohsenian S.; Seidizadeh O.; Mirakhorli M.; Jazebi M.; Azarkeivan A.	Introduction: Congenital fibrinogen disorders (CFDs) are caused by mutations in the FGA, FGB and FGG genes and are classified as quantitative and qualitative fibrinogen defects. This study sought to determine the genetic background of CFDs in Iran and to	2021	/	Transfusion and Apheresis Science	60	6	103203	2013605227	https://dx.doi.org/10.1016/j.transci.2021.103203	34275736 [https://www.ncbi.nlm.nih.gov/pubmed/?term=34275736]	#20829	Mohsenian 2021
Oral tranexamic acid and thrombosis risk in women	Meaidi A.; Morch L.; Torp-Pedersen C.; Lidegaard O.	Background: Oral tranexamic acid is effective for heavy menstrual bleeding, but the thrombosis risk with this treatment is largely not studied. Method(s): Using nationwide registries, we assessed associations between use of oral tranexamic acid and risk o	2021	/	eClinicalMedicine	35	(Meaidi, Lidegaard) Department of Gynaecology, Rigshospitalet, Faculty of Health and Medical Sciences, University of Copenhagen, Copenhagen, Denmark(Meaidi, Lidegaard) Department of Clinical Medicine, Faculty of Health and Medical Sciences, University of	100882	2011967259	https://dx.doi.org/10.1016/j.eclinm.2021.100882		#20830	Meaidi 2021
Drug-drug interactions with warfarin: A systematic review and meta-analysis	Wang M.; Zeraatkar D.; Obeda M.; Lee M.; Garcia C.; Nguyen L.; Agarwal A.; Al-Shalabi F.; Benipal H.; Ahmad A.; Abbas M.; Vidug K.; Holbrook A.	Aims: The objective of this paper is to systematically review the literature on drug-drug interactions with warfarin, with a focus on patient-important clinical outcomes. Method(s): MEDLINE, EMBASE and the International Pharmaceutical Abstract (IPA) datab	2021	/	British Journal of Clinical Pharmacology	87	11	4051-4100	2011519684	https://dx.doi.org/10.1111/bcp.14833	33769581 [https://www.ncbi.nlm.nih.gov/pubmed/?term=33769581]	#20831	Wang 2021
Bleeding disorders: Are gynaecologists testing women at risk?	Dkeidek A.; Mattinson R.; Grover S.R.		2021	/	Haemophilia	27	4	e534-e536	2010611084	https://dx.doi.org/10.1111/hae.14283	33645859 [https://www.ncbi.nlm.nih.gov/pubmed/?term=33645859]	#20832	Dkeidek 2021
Inhibitor development in patients with type 3 Von Willebrand disease, a comprehensive study on 99 Iranian patients	Jazebi M.; Baghaipour M.R.; Bahoush G.R.; Ala F.; Dorgalaleh A.; Moazezi Nekoei Asl S.S.; Bahraini M.; Baghaipour N.; Tabibian S.		2021	/	Haemophilia	27	4	0520-e524	2010400642	https://dx.doi.org/10.1111/hae.14266	33550685 [https://www.ncbi.nlm.nih.gov/pubmed/?term=33550685]	#20833	Jazebi 2021
Management of a hemispherotomy for Rasmussen encephalitis in a patient with mild factor 10 deficiency and low von Willebrand factor levels	Dargan C.; Kaufman C.B.; Oroszi G.; Miller C.P.K.; Carter-Reardon L.; Blue E.; Wicklund B.M.		2021	/	Haemophilia	27	4	e513-e516	2010399933	https://dx.doi.org/10.1111/hae.14249	33548145 [https://www.ncbi.nlm.nih.gov/pubmed/?term=33548145]	#20834	Dargan 2021
Von willebrand factor activity and activated partial thromboplastin time as proxy biomarkers for coagulopathies in women with menorrhagia in zambia: A case-control study	Munsanje M.M.; Kaile T.; Kowa S.; Sinkala M.; Simakando M.; Ndhlovu J.; Chiluba B.C.	Introduction: von Willebrand Disease (vWD) is the most prevalent bleeding disorder. Women are more likely to manifest abnormal bleeding symptoms due to physiologic events and menorrhagia is the most common presenting symptom. Method(s): this case-control	2021	/	Pan African Medical Journal	39	(Munsanje) Lusaka Apex Medical University, Faculty of Medicine, Department of Pathology, Lusaka, Zambia(Munsanje, Sinkala, Simakando) University of Zambia, School of Medicine, Department of Biomedical Sciences, Lusaka, Zambia(Kaile) University of Zambia,	13	2007840289	https://dx.doi.org/10.11604/pamj.2021.39.13.13742	34394804 [https://www.ncbi.nlm.nih.gov/pubmed/?term=34394804]	#20835	Munsanje 2021
Congenital factor XI deficiency: a retrospective analysis of 80 cases	Wang X.Y.; Zhang D.L.; Liu X.F.; Xue F.; Liu W.; Chen Y.F.; Fu R.F.; Zhang L.; Yang R.C.	Objective: To analyze the clinical manifestation, laboratory examination, treatment and prognosis of congenital factor XI (FXI) deficiency. Method(s): The clinical data of 80 patients with congenital FXI deficiency in our hospital from September 2006 to O	2021	/	Zhonghua xue ye xue za zhi = Zhonghua xueyexue zazhi	42	3	205-209	634919054	https://dx.doi.org/10.3760/cma.j.issn.0253-2727.2021.03.005	33910305 [https://www.ncbi.nlm.nih.gov/pubmed/?term=33910305]	#20837	Wang 2021
Effect Of Justicia Adhatoda (Malabar Nut) Leaf Extract On Drug-Induced Coagulopathy In Mice And In-Vitro Platelet Aggregation Of Human Blood	Zaffar S.; Malik M.; Rehan A.M.; Rashid N.; Chiragh S.; Zaman K.	Background: Justicia adhatoda is widely used in traditional medicine for treatment of menorrhagia, piles and bleeding disorders. Oral antiplatelet and anticoagulant drugs are routinely prescribed to patients with cardiovascular diseases. These drugs have	2021	/	Journal of Ayub Medical College, Abbottabad : JAMC	33	1	2024-08-03	634679822		33774945 [https://www.ncbi.nlm.nih.gov/pubmed/?term=33774945]	#20838	Zaffar 2021
Postpartum Hemorrhage in Heterozygote Factor XIII Deficient Women Compared With Healthy Women. A Cross-Sectional Experience From Iran	Naderi M.; Mirzaei I.; Yaghoubi S.; Milani I.; Cohan N.	Postpartum hemorrhage (PPH) is a major cause of maternal mortality, which is a common clinical manifestation in women with rare bleeding disorders. In this study, we compare PPH and its complications in heterozygote factor XIII (FXIII) deficient women wit	2021	/	Clinical and Applied Thrombosis/Hemostasis	27	(Naderi, Mirzaei, Yaghoubi, Milani) Zahedan University of Medical Sciences, Zahedan, Iran, Islamic Republic of(Cohan) Shiraz University of Medical Sciences, Shiraz, Iran, Islamic Republic of		2014028604	https://dx.doi.org/10.1177/10760296211051714	34697946 [https://www.ncbi.nlm.nih.gov/pubmed/?term=34697946]	#20839	Naderi 2021
A study from eastern India on the role of dapsone therapy in patients of persistent and chronic immune thrombocytopenia; where do we stand?	Karthika S.; Mandal P.K.; Baul S.; Dolai T.K.	Background: Immune thrombocytopenia (ITP) is a heterogeneous disorder and remains a diagnosis of exclusion of other causes of thrombocytopenia. Even though response to first line therapy is around 75-80%, almost 60-70% of adult patients experience relapse	2021	/	Journal of the Indian Medical Association	119	6	16-21	2013382447			#20840	Karthika 2021
Cyclical haematological changes in a case of hypopituitarism	Nema R.; Sengupta A.; Kumar A.; Wig N.	A 40-year-old woman presented to our emergency department in an altered state following a generalised tonic-clonic seizure. On regaining consciousness, she gave a history of bleeding tendencies and menorrhagia, fatigue, nausea, vomiting and appetite loss	2021	/	BMJ Case Reports	14	8	e243421	635654406	https://dx.doi.org/10.1136/bcr-2021-243421	34353830 [https://www.ncbi.nlm.nih.gov/pubmed/?term=34353830]	#20841	Nema 2021
Immune thrombocytopenic purpura and acute liver injury after COVID-19 vaccine	Hines A.; Shen J.G.; Olazagasti C.; Shams S.	A 26-year-old woman was sent to the emergency room by her primary care physician for a new petechial rash and thrombocytopenia 2 weeks after receiving the Moderna mRNA-1273 SARS-CoV-2 vaccine. Her hospital course was complicated by transaminitis. Her plat	2021	/	BMJ Case Reports	14	7	e242678	635602458	https://dx.doi.org/10.1136/bcr-2021-242678	34330722 [https://www.ncbi.nlm.nih.gov/pubmed/?term=34330722]	#20842	Hines 2021
Mutations in RASGRP2 gene identified in patients misdiagnosed as Glanzmann thrombasthenia patients	Rosenberg N.; Dardik R.; Hauschner H.; Nakav S.; Barel O.; Luboshitz J.; Yacobovich J.; Tamary H.; Kenet G.	Introduction: Glanzmann thrombasthenia (GT) is a severe inherited platelet function disorder (IPFD), presenting with bleeding diathesis and impaired platelet aggregation, is caused by mutations in the genes ITGA2B or ITGB3. Aim(s): We aimed to study the g	2021	/	Blood Cells, Molecules, and Diseases	89	(Rosenberg, Dardik, Hauschner, Luboshitz, Kenet) The Israeli National Hemophilia Center and Thrombosis Institute, Sheba Medical Center, Tel Hashomer, Israel(Rosenberg, Luboshitz, Yacobovich, Tamary, Kenet) Sackler School of Medicine, Tel Aviv University,	102560	2011278371	https://dx.doi.org/10.1016/j.bcmd.2021.102560	33711653 [https://www.ncbi.nlm.nih.gov/pubmed/?term=33711653]	#20843	Rosenberg 2021
The pathogenesis of abnormal uterine bleeding in myopathic uteri	Turner B.M.; Cramer S.F.; Heller D.S.	It has been suggested that impaired venous drainage and endometrial vascular ectasia (EMVE), secondary to increased intramural pressure, explains abnormal bleeding in fibroid uteri. Striking EMVE with extravasated red blood cells (ecchymosis) has also bee	2021	/	Annals of Diagnostic Pathology	52	(Turner, Cramer) Departments of Pathology, Highland Hospital and Rochester General Hospital, University of Rochester School of Medicine, Rochester, NY, United States(Heller) Department of Pathology, Rutgers New Jersey Medical School, Newark, NJ, United St	151726	2011271974	https://dx.doi.org/10.1016/j.anndiagpath.2021.151726	33706160 [https://www.ncbi.nlm.nih.gov/pubmed/?term=33706160]	#20844	Turner 2021
Giving von Willebrand disease the attention it deserves	The Lancet Haematology		2021	/	The Lancet Haematology	8	3	e161	2011108053	https://dx.doi.org/10.1016/S2352-3026%2821%2900031-4	33636138 [https://www.ncbi.nlm.nih.gov/pubmed/?term=33636138]	#20845	TheLancetHaematology 2021
Women with haemophilia also exist	Pascual A.		2021	/	The Lancet Haematology	8	1	e18	2010436107	https://dx.doi.org/10.1016/S2352-3026%2820%2930409-9	33357476 [https://www.ncbi.nlm.nih.gov/pubmed/?term=33357476]	#20846	Pascual 2021
Systemic lupus erythematosus presenting as autoimmune myelofibrosis and acquired hemophilia A	Abdulla M.		2021	/	Indian Journal of Rheumatology	16	2	236-237	635454079	https://dx.doi.org/10.4103/injr.injr_279_20		#20847	Abdulla 2021
Hypovolaemic shock due to intra-abdominal haemorrhage from multiple uterine fibroids	Takaki E.; Goto M.; Hori K.; Ito K.	Intra-abdominal bleeding due to uterine fibroids is extremely rare, and preoperative diagnosis is difficult. Herein, we report a case of preoperatively diagnosed hypovolaemic shock due to intra-abdominal haemorrhage, in which fatal sequelae were prevented	2021	/	BMJ Case Reports	14	5	e241782	635146922	https://dx.doi.org/10.1136/bcr-2021-241782	34049894 [https://www.ncbi.nlm.nih.gov/pubmed/?term=34049894]	#20848	Takaki 2021
Spectrum of non-traumatic bleeding complaints among women with bleeding disorders	Khan M.S.; Aamir K.; Ramzan A.; Naz A.; Memon K.A.; Ahmed I.	Objective: To study the spectrum of bleeding complaints among women with bleeding disorders. Methodology: This observational study was done at Dept. of Pathology - Liaquat University Hospital, Hyderabad from January 2019 to July 2019 upon a sample of 121	2021	/	Pakistan Journal of Medical and Health Sciences	15	9	2955-2957	2015721551	https://dx.doi.org/10.53350/pjmhs211592955		#20849	Khan 2021
Bleeding Disorders among women Presenting with Menorrhagia at Tertiary Care Hospital	Khan M.S.; Aamir K.; Ramzan A.; Naz A.; Memon K.A.; Ahmed I.	Objective: To study the spectrum of bleeding disorders among women, presenting to the study setting with complaints of menorrhagia. Methodology: This observational cross-sectional study was conducted up on 121 women, during a period of 6 months, who were	2021	/	Pakistan Journal of Medical and Health Sciences	15	9	2851-2853	2015721526	https://dx.doi.org/10.53350/pjmhs211592851		#20850	Khan 2021
Association of restless leg syndrome with iron deficiency anaemia	Mujeeb-Ul-Rehman; Mujtaba G.; Ahmed Z.; Shah S.; Shah S.Q.; Ali A.	Background: Iron deficiency anaemia (IDA) and rest leg syndrome (RLS) are two common medical conditions in our population. There is etiologic association between the two pathologies which however; has not been investigated in our local population. Objecti	2021	/	Pakistan Journal of Medical and Health Sciences	15	9	2534-2537	2015398832	https://dx.doi.org/10.53350/pjmhs211592534		#20851	Mujeeb-Ul-Rehman 2021
Analysis of clinical manifestations, risk factors and diagnostic procedures in children with urolithiasis	Haze N.; Wojciechowska A.; Granat M.; Motyka A.; Sobolewski B.; Halinski A.; Zaniew M.	The incidence of urolithiasis in the paediatric population has grown in recent years. Aim(s): The aim of this study was to analyse clinical symptoms, risk factors and diagnostic procedures in children with urolithiasis. Material(s) and Method(s): We condu	2021	/	Pediatria i Medycyna Rodzinna	17	3	234-238	2015242980	https://dx.doi.org/10.15557/PiMR.2021.0036		#20852	Haze 2021
Successful treatment of factor x deficiency in a patient with lymphoplasmacytic lymphoma with bendamustine plus rituximab regimen: A case report and literature review	Rungjirajittranon T.; Chinthammitr Y.; Hantaweepant C.	Background: Acquired factor X deficiency is an uncommon condition, and affected indi-viduals have severe and spontaneous bleeding. The associated conditions include malig-nancy, infection, burn, and inflammatory bowel disease. Many previous studies report	2021	/	Journal of Blood Medicine	12	(Rungjirajittranon, Chinthammitr, Hantaweepant) Division of Hematology, Department of Medicine, Faculty of Medicine Siriraj Hospital, Mahidol University, Bangkok, Thailand	875-881	2014628792	https://dx.doi.org/10.2147/JBM.S336635		#20853	Rungjirajittranon 2021
A comparative study between light transmission aggregometry and flow cytometric platelet aggregation test for the identification of platelet function defects in patients with bleeding	Sharma P.; Singh Sachdeva M.U.; Kumar N.; Bose S.; Bose P.; Uppal V.; Malhotra P.; Bansal D.; Varma N.; Ahluwalia J.	Background Platelet aggregation studies using conventional light transmission aggregometry (LTA) have several disadvantages and require strict pre-analytical measures for reliable results. We aimed to examine the utility of flow cytometric platelet aggreg	2021	/	Blood Research	56	2	109-118	2013606404	https://dx.doi.org/10.5045/BR.2021.2020232		#20854	Sharma 2021
Bilateral tubal incarceration into the broad ligaments caused by pelvic endometriosis: A case report	Massimello F.; Giannini A.; Tebache L.; Nisolle M.; Simoncini T.	Introduction: Endometriosis is characterised by the presence of functional endometrial tissue outside the uterus. Salpinges are a common location of endometriotic implants. Endometriosis located into the broad ligament is a rare event. Case description: A	2021	/	Journal of Endometriosis and Pelvic Pain Disorders	13	4	266-270	2013440021	https://dx.doi.org/10.1177/22840265211038197		#20855	Massimello 2021
Rivaroxaban for treatment of livedoid vasculopathy: A systematic review	Gao Y.; Jin H.	Rivaroxaban is a direct inhibitor of activated coagulation factor X and competitively targets factor Xa via reversible binding. We conducted a systematic review of the efficacy and safety of rivaroxaban for treatment of livedoid vasculopathy (LV) by searc	2021	/	Dermatologic Therapy	34	5	e15051	2013181054	https://dx.doi.org/10.1111/dth.15051	34197012 [https://www.ncbi.nlm.nih.gov/pubmed/?term=34197012]	#20856	Gao 2021
[truncated: 4,700 more rows]

## Sheet: Excl studies post full text rev
Title	Authors	Abstract	Published Year	Published Month	Journal	Volume	Issue	Pages	Accession Number	DOI	Ref	Covidence #	Study	Notes
[truncated: 187 more rows]

## Sheet: Incl Studies post full text rev
Abstract	Published Year	Published Month	Journal	Volume	Issue	Pages	Accession Number	DOI	Ref	Covidence #	Study
[truncated: 69 more rows]
