# Supplementary material for: How should abnormal uterine bleeding be managed in people with bleeding disorders: a systematic review of the literature and thematic synthesis
Source: Res Pract Thromb Haemost. 2025 Sep 1;9(6):103167. doi: 10.1016/j.rpth.2025.103167 (PMC12495142; doi:10.1016/j.rpth.2025.103167)
Supplement: Supplemental Material 2 [file mmc3.xlsx]

## Sheet: PubMed
PMID	Title	Authors	Citation	First Author	Journal/Book	Publication Year	Create Date	PMCID	NIHMS ID	DOI
36706856	The relationship between heavy menstrual bleeding, iron deficiency, and iron deficiency anemia	Munro MG, Mast AE, Powers JM, Kouides PA, O'Brien SH, Richards T, Lavin M, Levy BS.	Am J Obstet Gynecol. 2023 Jul;229(1):1-9. doi: 10.1016/j.ajog.2023.01.017. Epub 2023 Jan 24.	Munro MG	Am J Obstet Gynecol	2023	########			10.1016/j.ajog.2023.01.017
36807819	Low von Willebrand Disease: A Bleeding Disorder of Unknown Cause?	O'Donnell JS, Baker RI.	Hamostaseologie. 2023 Feb;43(1):44-51. doi: 10.1055/a-1980-8198. Epub 2023 Feb 20.	O'Donnell JS	Hamostaseologie	2023	########			10.1055/a-1980-8198
37017006	Coexpression of factor VIII and factor von Willebrand variants in a woman with heavy menstrual bleeding	Casini A, Yaron M, Couzens A, Fontana P, Neerman-Arbez M.	Blood Coagul Fibrinolysis. 2023 Jun 1;34(4):250-253. doi: 10.1097/MBC.0000000000001217. Epub 2023 Apr 4.	Casini A	Blood Coagul Fibrinolysis	2023	########	PMC10448796		10.1097/MBC.0000000000001217
37611608	Treatment of Inherited Platelet Disorders: Current Status and Future Options	Bargehr C, Knöfler R, Streif W.	Hamostaseologie. 2023 Aug;43(4):261-270. doi: 10.1055/a-2080-6602. Epub 2023 Aug 23.	Bargehr C	Hamostaseologie	2023	########			10.1055/a-2080-6602
36794870	Evaluation of Abnormal Uterine Bleeding in Adolescents: Single Center Experience	Kızılcan Çetin S, Aycan Z, Özsu E, Şıklar Z, Ceran A, Erişen Karaca S, Şenyazar G, Berberoğlu M.	J Clin Res Pediatr Endocrinol. 2023 Aug 23;15(3):230-237. doi: 10.4274/jcrpe.galenos.2023.2022-10-7. Epub 2023 Feb 16.	Kızılcan Çetin S	J Clin Res Pediatr Endocrinol	2023	########	PMC10448548		10.4274/jcrpe.galenos.2023.2022-10-7
36210240	A need to increase von Willebrand disease awareness: vwdtest.com - A global initiative to help address this gap	Corrales-Medina FF, Federici AB, Srivastava A, Dougall A, Millar CM, Roberts JC, Jaffray J, Berntorp E.	Blood Rev. 2023 Mar;58:101018. doi: 10.1016/j.blre.2022.101018. Epub 2022 Oct 1.	Corrales-Medina FF	Blood Rev	2023	########			10.1016/j.blre.2022.101018
36609196	The diagnosis, natural history, and management of von Willebrand disease in women in the age of guidelines	Kalvehalli Kashinath S, Kouides PA.	Expert Rev Hematol. 2023 Jun;16(6):435-450. doi: 10.1080/17474086.2023.2166925. Epub 2023 Jan 12.	Kalvehalli Kashinath S	Expert Rev Hematol	2023	########			10.1080/17474086.2023.2166925
36595620	Women and girls with haemophilia: A retrospective cohort study in China	Zhang W, Li K, Poon MC, Zhang X, Wu J, Zhao X, Zhou M, Wang X, Zhang M, Xu W, Yang L, Huang M, Jin C, Wang X, Zhang D, Chen L, Liu W, Zhang L, Xue F, Yang R.	Haemophilia. 2023 Mar;29(2):578-590. doi: 10.1111/hae.14740. Epub 2023 Jan 3.	Zhang W	Haemophilia	2023	########			10.1111/hae.14740
37065843	Management of heavy menstrual bleeding in women with bleeding disorders in a tertiary care center	Kuthiala S, Grabell J, Relke N, Hopman WM, Silva M, Jamieson MA, James P.	Res Pract Thromb Haemost. 2023 Mar 13;7(3):100119. doi: 10.1016/j.rpth.2023.100119. eCollection 2023 Mar.	Kuthiala S	Res Pract Thromb Haemost	2023	########	PMC10099318		10.1016/j.rpth.2023.100119
37581602	Patient-centered care in von Willebrand disease: are we there yet?	Tang GH, Thachil J, Bowman M, Bekdache C, James PD, Sholzberg M.	Expert Rev Hematol. 2023 Jul-Dec;16(9):641-649. doi: 10.1080/17474086.2023.2243386. Epub 2023 Aug 15.	Tang GH	Expert Rev Hematol	2023	########			10.1080/17474086.2023.2243386
37374104	Clotting Factor Deficiencies as an Underlying Cause of Abnormal Uterine Bleeding in Women of Reproductive Age: A Literature Review	Livanou ME, Matsas A, Valsami S, Papadimitriou DT, Kontogiannis A, Christopoulos P.	Life (Basel). 2023 Jun 5;13(6):1321. doi: 10.3390/life13061321.	Livanou ME	Life (Basel)	2023	########	PMC10303428		10.3390/life13061321
37209785	Documentation of Menstrual Concerns in Women with Inherited Bleeding Disorders: A Single Center Retrospective Cohort Study	van Tienhoven XA, Pishko AM, Chiang E, Cuker A, Marshall AL.	J Obstet Gynaecol Can. 2023 Sep;45(9):637-641. doi: 10.1016/j.jogc.2023.05.015. Epub 2023 May 19.	van Tienhoven XA	J Obstet Gynaecol Can	2023	########			10.1016/j.jogc.2023.05.015
36861346	An evaluation of von Willebrand factor (recombinant) therapy for adult patients living with severe type 3 von Willebrand disease	Hancock JM, Escobar MA.	Expert Rev Hematol. 2023 Mar;16(3):157-161. doi: 10.1080/17474086.2023.2184339. Epub 2023 Mar 2.	Hancock JM	Expert Rev Hematol	2023	########			10.1080/17474086.2023.2184339
36097135	Clinical, economic, and health-related quality of life burden associated with von Willebrand disease in adults and children: Systematic and targeted literature reviews	Castaman G, Katsarou O, Jansen N, Santos S, Escolar G, Berntorp E.	Haemophilia. 2023 Mar;29(2):411-422. doi: 10.1111/hae.14655. Epub 2022 Sep 12.	Castaman G	Haemophilia	2023	########			10.1111/hae.14655
37114784	Clinical Dilemma, Bernard Soulier Syndrome versus Immune Thrombocytopenic Purpura: A Case Report	J B, Patel N, Kumar N, Singh J, Kumar K.	Cardiovasc Hematol Disord Drug Targets. 2023 Apr 19. doi: 10.2174/1871529X23666230419095422. Online ahead of print.	J B	Cardiovasc Hematol Disord Drug Targets	2023	########			10.2174/1871529X23666230419095422
37517479	High prevalence of heavy menstrual bleeding in women with rare bleeding disorders in the Netherlands: retrospective data from the RBiN study	Maas DPMSM, Saes JL, Blijlevens NMA, Cnossen MH, den Exter PL, van der Heijden OWH, Kruis IC, Meijer K, Peters M, Schutgens REG, van Heerde WL, Nieuwenhuizen L, Schols SEM; RBiN study group.	J Thromb Haemost. 2023 Jul 29:S1538-7836(23)00576-7. doi: 10.1016/j.jtha.2023.07.014. Online ahead of print.	Maas DPMSM	J Thromb Haemost	2023	########			10.1016/j.jtha.2023.07.014
37411028	Closing the Diagnostic Gap in Adolescents and Young Adult Women With Bleeding Disorders: Missed Opportunities	Wright TS, Cygan PH.	Obstet Gynecol. 2023 Aug 1;142(2):251-256. doi: 10.1097/AOG.0000000000005262. Epub 2023 Jul 5.	Wright TS	Obstet Gynecol	2023	########			10.1097/AOG.0000000000005262
36458519	Inherited bleeding disorders in heavy menstrual bleeding: The case for joint haematological and gynaecological care	Curry N, Lowe G, Clark TJ.	BJOG. 2023 Apr;130(5):439-441. doi: 10.1111/1471-0528.17353. Epub 2022 Dec 12.	Curry N	BJOG	2023	########			10.1111/1471-0528.17353
37148500	Real-world analysis of patients with haemophilia A and haemophilia A carriers in the United States: Demographics, clinical characteristics and costs	Batt K, Xing S, Kuharic M, Bullano M, Caicedo J, Chakladar S, Markan R, Farahbakhshian S.	Haemophilia. 2023 May;29(3):809-818. doi: 10.1111/hae.14794. Epub 2023 May 6.	Batt K	Haemophilia	2023	########			10.1111/hae.14794
37141923	The length of the sanitary napkins can be used as a handier index than pictorial blood loss assessment chart to predict the heavy menstrual bleeding	Nagao A, Tokugawa T, Matsuo Y, Shirayama R, Morishita E, Nozima M, Kinai E, Nishida Y, Fukutake K.	J Obstet Gynaecol Res. 2023 Jul;49(7):1838-1845. doi: 10.1111/jog.15664. Epub 2023 May 4.	Nagao A	J Obstet Gynaecol Res	2023	########			10.1111/jog.15664
36920864	Building the foundation for a community-generated national research blueprint for inherited bleeding disorders: research to advance the health of people with inherited bleeding disorders with the potential to menstruate	Baldwin MK, Ahmadzia HK, Bartlett DL, Bensen-Kennedy D, Desai V, Haley KM, Herman-Hilker SL, Kilgore AM, Kulkarni R, Lavin M, Luckey S, Matteson KA, Paulyson-Nuñez K, Philipp CS, Ragosta S, Rosen K, Rotellini D, Weyand AC.	Expert Rev Hematol. 2023 Mar;16(sup1):71-86. doi: 10.1080/17474086.2023.2175660.	Baldwin MK	Expert Rev Hematol	2023	########	PMC10020871	NIHMS1872029	10.1080/17474086.2023.2175660
36877609	An expert consensus to define how higher standards of equitable care for von Willebrand disease can be achieved in the UK and Republic of Ireland	Laffan M, Benson G, Farrelly C, Gomez K, Jones A, Maclean R, O'Donnell J, Lavin M.	Haemophilia. 2023 May;29(3):819-826. doi: 10.1111/hae.14765. Epub 2023 Mar 6.	Laffan M	Haemophilia	2023	########			10.1111/hae.14765
36696194	Variability in International Society on Thrombosis and Haemostasis-Scientific and Standardization Committee endorsed Bleeding Assessment Tool (ISTH-BAT) score with normal aging in healthy females: contributory factors and clinical significance	Doherty D, Grabell J, Christopherson PA, Montgomery RR, Coller BS, Lavin M, O'Donnell JS, James PD; Zimmerman Program Investigators.	J Thromb Haemost. 2023 Apr;21(4):880-886. doi: 10.1016/j.jtha.2022.11.045. Epub 2022 Dec 27.	Doherty D	J Thromb Haemost	2023	########			10.1016/j.jtha.2022.11.045
37114695	Evaluation of adolescents with heavy menstrual bleeding using the International Society of Thrombosis Haemostasis- Bleeding Assessment Tool and The Pediatric Bleeding Questionnaire scores	Öner N, Şahin G, Yeşil Ş, Kurucu B, Çapkınoğlu E, Kılcı AC, Gök ŞÜ, Fettah A.	Turk J Pediatr. 2023;65(2):301-308. doi: 10.24953/turkjped.2022.761.	Öner N	Turk J Pediatr	2023	########			10.24953/turkjped.2022.761
36920856	Building the foundation for a community-generated national research blueprint for inherited bleeding disorders: research priorities for mucocutaneous bleeding disorders	Sidonio RF Jr, Bryant PC, Di Paola J, Hale S, Heiman M, Horowitz GS, Humphrey C, Jaffray J, Joyner LC, Kasthuri R, Konkle BA, Kouides PA, Montgomery R, Neeves K, Randi AM, Scappe N, Tarango C, Tickle K, Trapane P, Wang M, Waters B, Flood VH.	Expert Rev Hematol. 2023 Mar;16(sup1):39-54. doi: 10.1080/17474086.2023.2171983.	Sidonio RF Jr	Expert Rev Hematol	2023	########			10.1080/17474086.2023.2171983
37385272	Recombinant von Willebrand factor and tranexamic acid for heavy menstrual bleeding in patients with mild and moderate von Willebrand disease in the USA (VWDMin): a phase 3, open-label, randomised, crossover trial	Ragni MV, Rothenberger SD, Feldman R, Nance D, Leavitt AD, Malec L, Kulkarni R, Sidonio R Jr, Kraut E, Lasky J, Pruthi R, Angelini D, Philipp C, Hwang N, Wheeler AP, Seaman C, Machin N, Xavier F, Meyer M, Bellissimo D, Humphreys G, Smith KJ, Merricks EP, Nichols TC, Ivanco D, Vehec D, Koerbel G, Althouse AD.	Lancet Haematol. 2023 Aug;10(8):e612-e623. doi: 10.1016/S2352-3026(23)00119-9. Epub 2023 Jun 26.	Ragni MV	Lancet Haematol	2023	########			10.1016/S2352-3026(23)00119-9
36701629	ACOG Committee Opinion No. 785, Screening and Management of Bleeding Disorders in Adolescents With Heavy Menstrual Bleeding: Correction		Obstet Gynecol. 2023 Jan 1;141(1):228. doi: 10.1097/AOG.0000000000005029.		Obstet Gynecol	2023	########			10.1097/AOG.0000000000005029
30422504	Tranexamic Acid	Chauncey JM, Wieters JS.	2023 Jul 24. In: StatPearls [Internet]. Treasure Island (FL): StatPearls Publishing; 2023 Jan–.	Chauncey JMWieters JS	StatPearls	2023	########
37015339	Rates of Menstrual History-Taking and Counseling With Anticancer Treatments Are Low: People Who Menstruate Deserve Gender-Specific Cancer Care	Chadwick V, Kim M, Mills G, Tang C, Anazodo A, Dear R, Rodgers R, Lavee O, Milliken S, McCaughan G, Moore J, Withers B, Hamad N.	J Natl Compr Canc Netw. 2023 Apr;21(4):366-372. doi: 10.6004/jnccn.2022.7255.	Chadwick V	J Natl Compr Canc Netw	2023	########			10.6004/jnccn.2022.7255
36229963	Factor VII deficiency in China: Phenotype, genotype and current status of management	Qu C, Liu W, Chen L, Zhang L, Xue F, Yang R.	Br J Haematol. 2023 Feb;200(3):344-352. doi: 10.1111/bjh.18514. Epub 2022 Oct 13.	Qu C	Br J Haematol	2023	########			10.1111/bjh.18514
37122530	The "lived" experience of menstruating women commencing anticoagulants	Sheikh U, Ding A, Nzelu O, Roberts LN, Johns J, Ross J, Arya R, Patel JP.	Res Pract Thromb Haemost. 2023 Mar 29;7(3):100136. doi: 10.1016/j.rpth.2023.100136. eCollection 2023 Mar.	Sheikh U	Res Pract Thromb Haemost	2023	########	PMC10131103		10.1016/j.rpth.2023.100136
36861116	How do anticoagulants impact menstrual bleeding and quality of life? - The PERIOD study	Patel JP, Nzelu O, Roberts LN, Johns J, Ross J, Arya R.	Res Pract Thromb Haemost. 2023 Feb 4;7(2):100072. doi: 10.1016/j.rpth.2023.100072. eCollection 2023 Feb.	Patel JP	Res Pract Thromb Haemost	2023	########	PMC9969064		10.1016/j.rpth.2023.100072
37385273	Heavy menstrual blood loss in patients with von Willebrand disease: an unsolved problem	Leebeek FWG.	Lancet Haematol. 2023 Aug;10(8):e561-e562. doi: 10.1016/S2352-3026(23)00165-5. Epub 2023 Jun 26.	Leebeek FWG	Lancet Haematol	2023	########			10.1016/S2352-3026(23)00165-5
36700502	Beyond the guidelines: how we approach challenging scenarios in the diagnosis and management of von Willebrand disease	Abou-Ismail MY, James PD, Flood VH, Connell NT.	J Thromb Haemost. 2023 Feb;21(2):204-214. doi: 10.1016/j.jtha.2022.11.042. Epub 2022 Dec 22.	Abou-Ismail MY	J Thromb Haemost	2023	########			10.1016/j.jtha.2022.11.042
36572978	Hereditary coagulation factor VII deficiency caused by novel compound heterozygous mutations in a Chinese pedigree: A case report	Cai R, Li Y, Xu W, Gao X, Feng Q.	J Clin Lab Anal. 2023 Jan;37(1):e24768. doi: 10.1002/jcla.24768. Epub 2022 Dec 26.	Cai R	J Clin Lab Anal	2023	########	PMC9833959		10.1002/jcla.24768
36807820	Inherited Platelet Disorders: A Short Introduction	Zieger B, Boeckelmann D.	Hamostaseologie. 2023 Feb;43(1):52-59. doi: 10.1055/a-1987-3310. Epub 2023 Feb 20.	Zieger B	Hamostaseologie	2023	########			10.1055/a-1987-3310
37489371	Platelet Delta (δ)-Storage Pool Deficiency: A Case Series and Review of the Literature	Beirat AF, Menakuru SR, Kalra M.	Hematol Rep. 2023 Jun 29;15(3):405-410. doi: 10.3390/hematolrep15030041.	Beirat AF	Hematol Rep	2023	########	PMC10366910		10.3390/hematolrep15030041
37130381	Maternal Coagulation Disorders and Postpartum Hemorrhage	Bank TC, Ma'ayeh M, Rood KM.	Clin Obstet Gynecol. 2023 Jun 1;66(2):384-398. doi: 10.1097/GRF.0000000000000787. Epub 2023 May 1.	Bank TC	Clin Obstet Gynecol	2023	########			10.1097/GRF.0000000000000787
36945280	Massive Intracerebral Hemorrhage Following Injudicious Use of Combined Oral Contraceptive Pills	Gaikwad V, Ponde S, Yalla S, Gaikwad S.	Cureus. 2023 Feb 16;15(2):e35078. doi: 10.7759/cureus.35078. eCollection 2023 Feb.	Gaikwad V	Cureus	2023	########	PMC10024636		10.7759/cureus.35078
37180555	An atypical presentation of endometrial cancer as angina secondary to critically low hemoglobin and iron deficiency associated pancytopenia: A case report	Crawford G, Bahabri A, P'ng S.	Case Rep Womens Health. 2023 Apr 28;38:e00509. doi: 10.1016/j.crwh.2023.e00509. eCollection 2023 Jun.	Crawford G	Case Rep Womens Health	2023	########	PMC10172751		10.1016/j.crwh.2023.e00509
37055716	Standardising outcome reporting for clinical trials of interventions for heavy menstrual bleeding: Development of a core outcome set	Cooper NAM, Rivas C, Munro MG, Critchley HOD, Clark TJ, Matteson KA, Papadantonaki R, Yorke S, Tan A, Bofill Rodriguez M, Bongers M, Al-Hendy A, Bahamondes L, Connolly A, Farquhar C, Gray Valbrun T, Hickey M, Taylor HS, Toub D, Vannuccini S, Iliodromiti S, Khan K.	BJOG. 2023 Oct;130(11):1337-1345. doi: 10.1111/1471-0528.17473. Epub 2023 Apr 13.	Cooper NAM	BJOG	2023	########			10.1111/1471-0528.17473
37395185	A multicenter, observational study to evaluate hemostasis following recombinant activated FVII treatment in patients in Japan with congenital factor VII deficiency	Seita I, Kinai E.	Blood Coagul Fibrinolysis. 2023 Jul 1;34(5):295-304. doi: 10.1097/MBC.0000000000001225. Epub 2023 Jun 23.	Seita I	Blood Coagul Fibrinolysis	2023	########	PMC10328502		10.1097/MBC.0000000000001225
36162721	The Use of "Natural" Substances for Menstrual Hygiene: A Case Report of an Embedded Vaginal Sea Sponge	Golub SA, Pham DQ, Oelschlager AA.	J Pediatr Adolesc Gynecol. 2023 Feb;36(1):83-85. doi: 10.1016/j.jpag.2022.09.006. Epub 2022 Sep 23.	Golub SA	J Pediatr Adolesc Gynecol	2023	########			10.1016/j.jpag.2022.09.006
37149412	Low-dose letrozole - an effective option for women with symptomatic adenomyosis awaiting IVF: a pilot randomized controlled trial	Sharma S, RoyChoudhury S, Bhattacharya MP, Hazra S, Majhi AK, Oswal KC, Chattopadhyay R.	Reprod Biomed Online. 2023 Jul;47(1):84-93. doi: 10.1016/j.rbmo.2023.03.010. Epub 2023 Mar 18.	Sharma S	Reprod Biomed Online	2023	########			10.1016/j.rbmo.2023.03.010
37012149	Pharmacovigilance signals from active surveillance of mRNA platform vaccines (tozinameran and elasomeran)	Valnet-Rabier MB, Tebacher M, Gautier S, Micallef J, Salvo F, Pariente A, Bagheri H.	Therapie. 2023 Mar 11:S0040-5957(23)00054-9. doi: 10.1016/j.therap.2023.03.005. Online ahead of print.	Valnet-Rabier MB	Therapie	2023	########	PMC10007713		10.1016/j.therap.2023.03.005
36882250	Use of tranexamic acid (TXA) to reduce preterm birth and other adverse obstetrical outcomes among pregnant individuals with placenta previa: a systematic review protocol	Seguin N, Visintini S, Muldoon KA, Walker M.	BMJ Open. 2023 Mar 7;13(3):e068892. doi: 10.1136/bmjopen-2022-068892.	Seguin N	BMJ Open	2023	########	PMC10008160		10.1136/bmjopen-2022-068892
37599607	Tranexamic acid - a promising hemostatic agent with limitations: a narrative review	Kim DJ, Cho SY, Jung KT.	Korean J Anesthesiol. 2023 Aug 21. doi: 10.4097/kja.23530. Online ahead of print.	Kim DJ	Korean J Anesthesiol	2023	########			10.4097/kja.23530
37529504	Prevalence of Heavy Menstrual Bleeding and Its Associated Factors Among Women Attending Kilimanjaro Christian Medical Centre In Northern Eastern, Tanzania: A Cross-Sectional Study	Ibrahim PM, Samwel EL.	East Afr Health Res J. 2023;7(1):1-6. doi: 10.24248/eahrj.v7i1.702. Epub 2023 Jul 12.	Ibrahim PM	East Afr Health Res J	2023	########	PMC10388676		10.24248/eahrj.v7i1.702
36575866	Oral tranexamic acid in the treatment of hyperpigmentation disorder beyond melasma: A review	Mahjoub TT, Milibary HH.	J Cosmet Dermatol. 2023 Apr;22(4):1157-1162. doi: 10.1111/jocd.15561. Epub 2022 Dec 27.	Mahjoub TT	J Cosmet Dermatol	2023	########			10.1111/jocd.15561
37137493	Association between SARS-CoV-2 vaccination and healthcare contacts for menstrual disturbance and bleeding in women before and after menopause: nationwide, register based cohort study	Ljung R, Xu Y, Sundström A, Leach S, Hallberg E, Bygdell M, Larsson M, Arthurson V, Gisslén M, Gedeborg R, Nyberg F.	BMJ. 2023 May 3;381:e074778. doi: 10.1136/bmj-2023-074778.	Ljung R	BMJ	2023	########			10.1136/bmj-2023-074778
36630817	Gynaecological pathologies leading to emergency department admissions: A cross-sectional study	Xholli A, Londero AP, Camacho Mattos L, Vujosevic S, Cagnacci A.	Eur J Obstet Gynecol Reprod Biol. 2023 Mar;282:38-42. doi: 10.1016/j.ejogrb.2023.01.006. Epub 2023 Jan 7.	Xholli A	Eur J Obstet Gynecol Reprod Biol	2023	########			10.1016/j.ejogrb.2023.01.006
37179130	Characterization of bleeding symptoms in Ehlers-Danlos syndrome	Kumskova M, Flora GD, Staber J, Lentz SR, Chauhan AK.	J Thromb Haemost. 2023 Jul;21(7):1824-1830. doi: 10.1016/j.jtha.2023.04.004. Epub 2023 Apr 17.	Kumskova M	J Thromb Haemost	2023	########			10.1016/j.jtha.2023.04.004
37482080	Menstrual Health Literacy among Adolescents and Young Adults Who Menstruate: Impact of Christian Family Background and United States Region	Jones SC, Boniface ER, Boehnlein C, Jones Packham A, Baldwin MK.	J Pediatr Adolesc Gynecol. 2023 Jul 21:S1083-3188(23)00366-2. doi: 10.1016/j.jpag.2023.07.006. Online ahead of print.	Jones SC	J Pediatr Adolesc Gynecol	2023	########			10.1016/j.jpag.2023.07.006
37591626	Reversible myelofibrosis secondary to systemic lupus erythematosus	Rama Krishna Reddy MM, Boloor A, Thomas NK.	BMJ Case Rep. 2023 Aug 17;16(8):e255229. doi: 10.1136/bcr-2023-255229.	Rama Krishna Reddy MM	BMJ Case Rep	2023	########	PMC10441047		10.1136/bcr-2023-255229
37436046	Eyes, menstruation and endometriosis	Rahman S, Youssef Y, Maroun G, Inaty D, Kheil MH, Moawad G.	Facts Views Vis Obgyn. 2023 Jun;15(2):107-113. doi: 10.52054/FVVO.15.2.074.	Rahman S	Facts Views Vis Obgyn	2023	########	PMC10410658		10.52054/FVVO.15.2.074
37380575	Caesarean-section scar endometriosis (CSSE): clinical and imaging fundamentals of an underestimated entity	Arkoudis NA, Moschovaki-Zeiger O, Prountzos S, Spiliopoulos S, Kelekis N.	Clin Radiol. 2023 Sep;78(9):644-654. doi: 10.1016/j.crad.2023.05.020. Epub 2023 Jun 14.	Arkoudis NA	Clin Radiol	2023	########			10.1016/j.crad.2023.05.020
36823415	Anatomical variations, treatment and outcomes of Herlyn-Werner-Wunderlich syndrome: a literature review of 1673 cases	Liu Y, Li Z, Dou Y, Wang J, Li Y.	Arch Gynecol Obstet. 2023 Feb 24. doi: 10.1007/s00404-022-06856-y. Online ahead of print.	Liu Y	Arch Gynecol Obstet	2023	########			10.1007/s00404-022-06856-y
37206544	Appendiceal perforation secondary to endometriosis with intestinal metaplasia: A case report	Wang M, Liu J, Hu B, Wang S, Xie P, Li P.	Exp Ther Med. 2023 Apr 19;25(6):262. doi: 10.3892/etm.2023.11961. eCollection 2023 Jun.	Wang M	Exp Ther Med	2023	########	PMC10189722		10.3892/etm.2023.11961
37120365	Buccal mucosa graft vaginoplasty: A viable option demonstrated step-by-step	Macedo A, Ottoni SL, Jordan Balladares R, Correa R, Garrone G, Leal da Cruz M.	J Pediatr Urol. 2023 Aug;19(4):485-486. doi: 10.1016/j.jpurol.2023.03.036. Epub 2023 Mar 31.	Macedo A	J Pediatr Urol	2023	########			10.1016/j.jpurol.2023.03.036
37229775	Effectiveness of low-dose iron treatment in non-anaemic iron-deficient women: a prospective open-label single-arm trial	Simic S, Karczewski M, Klapdor S, Nowak A, Schubert M, Moretti D, Swinkels DW, Beuschlein F, Saleh L, Suter P, Krayenbuehl PA.	Swiss Med Wkly. 2023 May 25;153:40079. doi: 10.57187/smw.2023.40079.	Simic S	Swiss Med Wkly	2023	########			10.57187/smw.2023.40079
37011633	Long-term follow-up to assess criteria for ovarian tissue cryopreservation for fertility preservation in young women and girls with cancer	Duffin K, Howie R, Kelsey TW, Wallace HB, Anderson RA.	Hum Reprod. 2023 Jun 1;38(6):1076-1085. doi: 10.1093/humrep/dead060.	Duffin K	Hum Reprod	2023	########	PMC10233253		10.1093/humrep/dead060
36053280	Investigation and management of abnormal uterine bleeding in reproductive-aged women: a descriptive review of national and international recommendations	Tsakiridis I, Giouleka S, Koutsouki G, Kostakis N, Kalogiannidis I, Kourtis A, Athanasiadis A, Goulis DG, Dagklis T.	Eur J Contracept Reprod Health Care. 2022 Dec;27(6):504-517. doi: 10.1080/13625187.2022.2112169. Epub 2022 Sep 2.	Tsakiridis I	Eur J Contracept Reprod Health Care	2022	########			10.1080/13625187.2022.2112169
36027629	Challenging clinical scenarios for therapeutic anticoagulation: A practical approach	Martens KL, Dekker SE, Crowe M, DeLoughery TG, Shatzel JJ.	Thromb Res. 2022 Oct;218:72-82. doi: 10.1016/j.thromres.2022.08.015. Epub 2022 Aug 19.	Martens KL	Thromb Res	2022	########	PMC9481720	NIHMS1834380	10.1016/j.thromres.2022.08.015
35040234	Patient-reported outcomes in autosomal inherited bleeding disorders: A systematic literature review	van Hoorn ES, Houwing ME, Al Arashi W, Leebeek FWG, Hazelzet JA, Gouw SC, Schutgens REG, Schols SEM, Lingsma HF, Cnossen MH; SYMPHONY consortium.	Haemophilia. 2022 Mar;28(2):197-214. doi: 10.1111/hae.14492. Epub 2022 Jan 18.	van Hoorn ES	Haemophilia	2022	########	PMC9305757		10.1111/hae.14492
35275742	Bleeding Disorders in Women and Girls: State of the Science and CDC Collaborative Programs	Byams VR, Miller CH, Bethea FM, Abe K, Bean CJ, Schieve LA.	J Womens Health (Larchmt). 2022 Mar;31(3):301-309. doi: 10.1089/jwh.2022.0008.	Byams VR	J Womens Health (Larchmt)	2022	########			10.1089/jwh.2022.0008
35521733	Big picture initiatives in bleeding disorders	Rauch A, Valentino LA, Mills K, Witkop ML, Santaella ME, DiMichele D, Recht M, Susen S.	Haemophilia. 2022 May;28 Suppl 4:53-60. doi: 10.1111/hae.14532.	Rauch A	Haemophilia	2022	########			10.1111/hae.14532
35662003	Menstrual problems in chronic immune thrombocytopenia: A monthly challenge - a cohort study and review	van Dijk WEM, Punt MC, van Galen KPM, van Leeuwen J, Lely AT, Schutgens REG.	Br J Haematol. 2022 Aug;198(4):753-764. doi: 10.1111/bjh.18291. Epub 2022 Jun 3.	van Dijk WEM	Br J Haematol	2022	########	PMC9540539		10.1111/bjh.18291
35976756	Gynaecological management of women with inherited bleeding disorders. A UK Haemophilia Centres Doctors' Organisation Guideline	Curry N, Bowles L, Clark TJ, Lowe G, Mainwaring J, Mangles S, Myers B, Kadir RA.	Haemophilia. 2022 Nov;28(6):917-937. doi: 10.1111/hae.14643. Epub 2022 Aug 17.	Curry N	Haemophilia	2022	########			10.1111/hae.14643
34710246	Iron deficiency and fatigue among adolescents with bleeding disorders	Zia A, Stanek J, Christian-Rancy M, Savelli S, O'Brien SH.	Am J Hematol. 2022 Jan 1;97(1):60-67. doi: 10.1002/ajh.26389. Epub 2021 Nov 8.	Zia A	Am J Hematol	2022	########			10.1002/ajh.26389
34734398	Heavy Menstrual Bleeding in Adolescent: Normal or a Sign of an Underlying Disease?	Luiro K, Holopainen E.	Semin Reprod Med. 2022 Mar;40(1-02):23-31. doi: 10.1055/s-0041-1739309. Epub 2021 Nov 3.	Luiro K	Semin Reprod Med	2022	########			10.1055/s-0041-1739309
35830928	Reproductive Tract Bleeding in Adolescent and Young Adult Females with Inherited Bleeding Disorders: An Underappreciated Problem	Swaminathan N, Sharathkumar A, Dowlut-McElroy T.	J Pediatr Adolesc Gynecol. 2022 Dec;35(6):614-623. doi: 10.1016/j.jpag.2022.07.006. Epub 2022 Jul 10.	Swaminathan N	J Pediatr Adolesc Gynecol	2022	########			10.1016/j.jpag.2022.07.006
36536550	Von Willebrand Disease in Older Patients: A Retrospective Electronic Health Record Review	Seaman CD.	Clin Appl Thromb Hemost. 2022 Jan-Dec;28:10760296221146740. doi: 10.1177/10760296221146740.	Seaman CD	Clin Appl Thromb Hemost	2022	########	PMC9772937		10.1177/10760296221146740
35917902	High Prevalence of Congenital Factor VII (FVII) Deficiency in Adolescent Females with Heavy Menstrual Bleeding and Iron Deficiency Anemia	Trillo A, Kronenfeld R, Simms-Cendan J, Davis JA, Corrales-Medina FF.	J Pediatr Adolesc Gynecol. 2022 Dec;35(6):647-652. doi: 10.1016/j.jpag.2022.07.013. Epub 2022 Jul 30.	Trillo A	J Pediatr Adolesc Gynecol	2022	########			10.1016/j.jpag.2022.07.013
36129357	Bernard-Soulier syndrome in pregnancy with retinal detachment: a rare phenomenon	Igbokwe N, Benson G, Waireri J.	BMJ Case Rep. 2022 Aug 31;15(8):e250405. doi: 10.1136/bcr-2022-250405.	Igbokwe N	BMJ Case Rep	2022	########	PMC9438107		10.1136/bcr-2022-250405
35152515	The views of women with bleeding disorders: Results from the Cinderella study	Khair K, Pollard D, Steadman L, Jenner K, Chaplin S.	Haemophilia. 2022 Mar;28(2):316-325. doi: 10.1111/hae.14514. Epub 2022 Feb 13.	Khair K	Haemophilia	2022	########			10.1111/hae.14514
34807970	Whole-exome analysis of adolescents with low VWF and heavy menstrual bleeding identifies novel genetic associations	Sadler B, Minard CG, Haller G, Gurnett CA, O'Brien SH, Wheeler A, Jain S, Sharma M, Zia A, Kulkarni R, Mullins E, Ragni MV, Sidonio R, Dietrich JE, Kouides PA, Di Paola J, Srivaths L.	Blood Adv. 2022 Jan 25;6(2):420-428. doi: 10.1182/bloodadvances.2021005118.	Sadler B	Blood Adv	2022	########	PMC8791588		10.1182/bloodadvances.2021005118
34761486	Bleeding patterns in patients before and after diagnosis of von Willebrand disease: Analysis of a US medical claims database	Roberts JC, Malec LM, Halari I, Hale SA, Oladapo A, Sidonio RF Jr.	Haemophilia. 2022 Jan;28(1):97-108. doi: 10.1111/hae.14448. Epub 2021 Nov 10.	Roberts JC	Haemophilia	2022	########	PMC9299176		10.1111/hae.14448
35294992	von Willebrand disease (VWD) and BATs: How do they connect and why should I care?	Valentino LA, Hardy ML, James P, Connell NT, Flood V, Scappe N, Frick N.	Haemophilia. 2022 May;28(3):e89-e90. doi: 10.1111/hae.14549. Epub 2022 Mar 16.	Valentino LA	Haemophilia	2022	########			10.1111/hae.14549
35812634	A Rare Case of Acquired Bleeding Disorder in a 24-Year-Old Hispanic Female	Bangolo AI, Akhter M, Cherian JP, Gupta B, Elias S.	Cureus. 2022 Jun 9;14(6):e25780. doi: 10.7759/cureus.25780. eCollection 2022 Jun.	Bangolo AI	Cureus	2022	########	PMC9270188		10.7759/cureus.25780
35664533	"If I wasn't a girl": Experiences of adolescent girls with heavy menstrual bleeding and inherited bleeding disorders	Parker M, Hannah M, Zia A.	Res Pract Thromb Haemost. 2022 May 30;6(4):e12727. doi: 10.1002/rth2.12727. eCollection 2022 May.	Parker M	Res Pract Thromb Haemost	2022	########	PMC9152438		10.1002/rth2.12727
36116005	Combined Factor V and VIII Deficiency with LMAN1 Mutation: A Report of 3 Saudi Siblings	Alsheikh S, Alghamdi R, Alqatari A, Alfareed A, AlSaleh M.	Am J Case Rep. 2022 Sep 18;23:e937312. doi: 10.12659/AJCR.937312.	Alsheikh S	Am J Case Rep	2022	########	PMC9495817		10.12659/AJCR.937312
36073900	Reproductive health and hemostatic issues in women and girls with congenital factor VII deficiency: A systematic review	Abdul-Kadir R, Gomez K.	J Thromb Haemost. 2022 Dec;20(12):2758-2772. doi: 10.1111/jth.15872.	Abdul-Kadir R	J Thromb Haemost	2022	########	PMC9828586		10.1111/jth.15872
35352601	Coexistence of thrombotic thrombocytopenic purpura and immune thrombocytopenic purpura in an Asian woman: a case report	Ge H, Shi Z, Zheng Z, Zhu Q, Hong L, Zhang Y, Shen J, Deng S.	J Int Med Res. 2022 Mar;50(3):3000605221085127. doi: 10.1177/03000605221085127.	Ge H	J Int Med Res	2022	########	PMC8973045		10.1177/03000605221085127
35820606	Intrauterine Device Outcomes in Young Women with Heavy Menstrual Bleeding: Comparing Patients with and without Inherited Bleeding Disorders	Kendel NE, Zia A, Rosenbaum LE, Stanek JR, Haamid FW, Christian-Rancy M, O'Brien SH.	J Pediatr Adolesc Gynecol. 2022 Dec;35(6):653-658. doi: 10.1016/j.jpag.2022.07.003. Epub 2022 Jul 9.	Kendel NE	J Pediatr Adolesc Gynecol	2022	########			10.1016/j.jpag.2022.07.003
35521724	Health issues in women and girls affected by haemophilia with a focus on nomenclature, heavy menstrual bleeding, and musculoskeletal issues	Weyand AC, Sidonio RF Jr, Sholzberg M.	Haemophilia. 2022 May;28 Suppl 4(Suppl 4):18-25. doi: 10.1111/hae.14535.	Weyand AC	Haemophilia	2022	########	PMC9321707		10.1111/hae.14535
36164386	Short Term Effect of Corona Virus Diseases Vaccine on the Menstrual Cycles	M M Al-Mehaisen L, A Mahfouz I, Khamaiseh K, N Al-Beitawe S, Al-Kuran OAH.	Int J Womens Health. 2022 Sep 19;14:1385-1394. doi: 10.2147/IJWH.S376950. eCollection 2022.	M M Al-Mehaisen L	Int J Womens Health	2022	########	PMC9507976		10.2147/IJWH.S376950
34536019	Prevalence, burden and treatment effects of vaginal bleeding in women with (suspected) congenital platelet disorders throughout life: a cross-sectional study	Punt MC, Ruigrok ND, Bloemenkamp KWM, Uitslager N, Urbanus RT, Groot E, Kremer Hovinga ICL, Schutgens REG, van Galen KPM; Thrombocytopathy in the Netherlands (TiN) Study Group.	Br J Haematol. 2022 Jan;196(1):215-223. doi: 10.1111/bjh.17791. Epub 2021 Sep 18.	Punt MC	Br J Haematol	2022	########	PMC9291839		10.1111/bjh.17791
35125720	Utility of International Society on Thrombosis and Hemostasis Bleeding Assessment Tool (ISTH-BAT) in Patients with Inherited Bleeding Disorders: A Cross-Sectional Study from Southern India	Ambika PL, Basu D, Nair SC, Kar R.	Indian J Hematol Blood Transfus. 2022 Jan;38(1):122-131. doi: 10.1007/s12288-021-01435-8. Epub 2021 Apr 15.	Ambika PL	Indian J Hematol Blood Transfus	2022	########	PMC8804127		10.1007/s12288-021-01435-8
35031306	Complex family planning and pediatric hematology oncology integrated clinic for young people with blood disorders and heavy or abnormal menstrual bleeding	Hou MY, Davis SL, Ponzini MD, Wilson MD, Pawar A, Melo J, Chen MJ.	Contraception. 2022 Apr;108:69-72. doi: 10.1016/j.contraception.2021.12.014. Epub 2022 Jan 11.	Hou MY	Contraception	2022	########	PMC8901554	NIHMS1774723	10.1016/j.contraception.2021.12.014
34775059	Use of the Levonorgestrel Intrauterine System to Treat Heavy Menstrual Bleeding in Adolescents and Young Adults with Inherited Bleeding Disorders and Ehlers-Danlos Syndrome	Huguelet PS, Laurin JL, Thornhill D, Moyer G.	J Pediatr Adolesc Gynecol. 2022 Apr;35(2):147-152.e1. doi: 10.1016/j.jpag.2021.11.002. Epub 2021 Nov 11.	Huguelet PS	J Pediatr Adolesc Gynecol	2022	########			10.1016/j.jpag.2021.11.002
34618910	Commentary: surviving sexism in bleeding disorders affecting women	Sholzberg M, James PD.	Br J Haematol. 2022 Jan;196(1):15-16. doi: 10.1111/bjh.17881. Epub 2021 Oct 7.	Sholzberg M	Br J Haematol	2022	########			10.1111/bjh.17881
35586346	The Development of Immune Thrombocytopenia Due to COVID-19 Presenting as Menorrhagia	Menakuru SR, Priscu A, Dhillon VS, Salih A.	Cureus. 2022 Apr 15;14(4):e24160. doi: 10.7759/cureus.24160. eCollection 2022 Apr.	Menakuru SR	Cureus	2022	########	PMC9107777		10.7759/cureus.24160
34843974	Caregiver Knowledge of and Attitudes Toward the Levonorgestrel-Containing Intrauterine Device for the Treatment of Heavy Menstrual Bleeding in Adolescents and Young Adults	Juhel HS, Acharya SS, Appelbaum H.	J Pediatr Adolesc Gynecol. 2022 Apr;35(2):153-158. doi: 10.1016/j.jpag.2021.11.006. Epub 2021 Nov 26.	Juhel HS	J Pediatr Adolesc Gynecol	2022	########			10.1016/j.jpag.2021.11.006
35747766	An Immunologic Storm: A Case of Encephalitis and Thrombotic Thrombocytopenic Purpura With Underlying Likely Sjogren's Syndrome Induced by a COVID-19 Immune Response	Kasturiarachi BM, Alsbrook DL, Crook J, Shah N.	Neurohospitalist. 2022 Jul;12(3):529-535. doi: 10.1177/19418744221079447. Epub 2022 Mar 11.	Kasturiarachi BM	Neurohospitalist	2022	########	PMC8919096		10.1177/19418744221079447
36186104	Challenges and knowledge gaps facing hemophilia carriers today: Perspectives from patients and health care providers	Chaigneau M, Botros M, Grabell J, Hopman W, James P.	Res Pract Thromb Haemost. 2022 Sep 20;6(6):e12783. doi: 10.1002/rth2.12783. eCollection 2022 Aug.	Chaigneau M	Res Pract Thromb Haemost	2022	########	PMC9487445		10.1002/rth2.12783
35960825	Impact of von Willebrand Disease on Women's Health Outcomes: A Matched Cohort Database Study	Hagberg KW, Jick S, Du P, Truong Berthoz F, Özen G, Tzivelekis S.	J Womens Health (Larchmt). 2022 Sep;31(9):1262-1270. doi: 10.1089/jwh.2022.0082. Epub 2022 Aug 12.	Hagberg KW	J Womens Health (Larchmt)	2022	########	PMC9527044		10.1089/jwh.2022.0082
34673921	Gynecologic and obstetric management of women with von Willebrand disease: summary of 3 systematic reviews of the literature	Brignardello-Petersen R, El Alayli A, Husainat N, Kalot MA, Shahid S, Aljabirii Y, Britt A, Alturkmani H, El-Khechen H, Motaghi S, Roller J, Abdul-Kadir R, Couper S, Kouides P, Lavin M, Ozelo MC, Weyand A, James PD, Connell NT, Flood VH, Mustafa RA.	Blood Adv. 2022 Jan 11;6(1):228-237. doi: 10.1182/bloodadvances.2021005589.	Brignardello-Petersen R	Blood Adv	2022	########	PMC8753192		10.1182/bloodadvances.2021005589
36505660	Management of pregnant female with Haemophilia-A: A case report	Lata I, Gupta A, Saxena D, Rekhi A, Sahu S.	J Family Med Prim Care. 2022 Sep;11(9):5683-5685. doi: 10.4103/jfmpc.jfmpc_2351_21. Epub 2022 Oct 14.	Lata I	J Family Med Prim Care	2022	########	PMC9731074		10.4103/jfmpc.jfmpc_2351_21
36323280	Von Willebrand Disease-Specific Aspects in Women	Eladly F, Miesbach W.	Hamostaseologie. 2022 Oct;42(5):330-336. doi: 10.1055/a-1891-9976. Epub 2022 Nov 2.	Eladly F	Hamostaseologie	2022	########			10.1055/a-1891-9976
36817810	Methylphenidate-Induced Menorrhagia in Twin Girls	Özdağ V, Koyuncu O, Özdemir YE, Tanir Y.	Iran J Psychiatry. 2022 Oct;17(4):476-479. doi: 10.18502/ijps.v17i4.10698.	Özdağ V	Iran J Psychiatry	2022	########	PMC9922357		10.18502/ijps.v17i4.10698
35734686	Prevalence of adenomyosis in women undergoing hysterectomy for abnormal uterine bleeding, pelvic pain or uterine prolapse - A retrospective cohort study	Krentel H, De Wilde RL.	Ann Med Surg (Lond). 2022 May 23;78:103809. doi: 10.1016/j.amsu.2022.103809. eCollection 2022 Jun.	Krentel H	Ann Med Surg (Lond)	2022	########	PMC9206934		10.1016/j.amsu.2022.103809
35430143	Does a Bleeding Disorder Lessen the Efficacy of the 52-mg Levonorgestrel-Releasing Intrauterine System for Heavy Menstrual Bleeding in Adolescents? A Retrospective Multicenter Study	Khalighi M, Wheeler AP, Adeyemi-Fowode OA, Kouides PA, Durazo-Arvizu RA, Haley K, Dersch CM, Weyand AC, Baldwin MK, Borzutzky C.	J Adolesc Health. 2022 Aug;71(2):204-209. doi: 10.1016/j.jadohealth.2022.02.018. Epub 2022 Apr 13.	Khalighi M	J Adolesc Health	2022	########	PMC9329177	NIHMS1788768	10.1016/j.jadohealth.2022.02.018
35136207	Uterine bleeding: how understanding endometrial physiology underpins menstrual health	Jain V, Chodankar RR, Maybin JA, Critchley HOD.	Nat Rev Endocrinol. 2022 May;18(5):290-308. doi: 10.1038/s41574-021-00629-4. Epub 2022 Feb 8.	Jain V	Nat Rev Endocrinol	2022	########	PMC9098793		10.1038/s41574-021-00629-4
35663064	Acute recurrent cerebral infarction caused by moyamoya disease complicated with adenomyosis: A case report	Zhang S, Zhao LM, Xue BQ, Liang H, Guo GC, Liu Y, Wu RY, Li CY.	World J Clin Cases. 2022 May 16;10(14):4617-4624. doi: 10.12998/wjcc.v10.i14.4617.	Zhang S	World J Clin Cases	2022	########	PMC9125300		10.12998/wjcc.v10.i14.4617
34483206	Recurrent Cerebral Infarcts Associated with Uterine Adenomyosis: Successful Prevention by Surgical Removal	Yasuda M, Yamanaka Y, Kano H, Araki N, Ishikawa H, Ikeda JI, Kuwabara S.	Intern Med. 2022 Mar 1;61(5):735-738. doi: 10.2169/internalmedicine.7320-21. Epub 2021 Sep 4.	Yasuda M	Intern Med	2022	########	PMC8943379		10.2169/internalmedicine.7320-21
36166976	Analysis of clinical data associated with Essure® sterilization devices: An expanded case series	Sánchez-Cuerda C, Cuadra M, Cabrera Y, Duch S, Fabra S, Peay-Pinacho J, Álvarez P, Rubio J, Álvarez Bernardi J, Lobo P.	Eur J Obstet Gynecol Reprod Biol. 2022 Nov;278:125-130. doi: 10.1016/j.ejogrb.2022.09.018. Epub 2022 Sep 21.	Sánchez-Cuerda C	Eur J Obstet Gynecol Reprod Biol	2022	########			10.1016/j.ejogrb.2022.09.018
36160419	A comprehensive review of Rubia cordifolia L.: Traditional uses, phytochemistry, pharmacological activities, and clinical applications	Wen M, Chen Q, Chen W, Yang J, Zhou X, Zhang C, Wu A, Lai J, Chen J, Mei Q, Yang S, Lan C, Wu J, Huang F, Wang L.	Front Pharmacol. 2022 Sep 9;13:965390. doi: 10.3389/fphar.2022.965390. eCollection 2022.	Wen M	Front Pharmacol	2022	########	PMC9500525		10.3389/fphar.2022.965390
36404341	A familial case of MYH9 gene mutation associated with multiple functional and structural platelet abnormalities	Safiullina SI, Evtugina NG, Andrianova IA, Khismatullin RR, Kravtsova OA, Khabirova AI, Nagaswami C, Daminova AG, Peshkova AD, Litvinov RI, Weisel JW.	Sci Rep. 2022 Nov 20;12(1):19975. doi: 10.1038/s41598-022-24098-5.	Safiullina SI	Sci Rep	2022	########	PMC9676191		10.1038/s41598-022-24098-5
36363460	Evaluation of the Safety and Efficacy of Ormeloxifene, a Selective Estrogen Receptor Modulator and Medroxyprogesterone Acetate in Women with Non-Structural Abnormal Uterine Bleeding: A Randomized Clinical Trial	Mir SA, Ara R, Amin F, Malik A, Hamid L, Ali T, Bader GN, Wani SUD, Almuqbil M, Alshehri S, Alshehri AM, Shakeel F.	Medicina (Kaunas). 2022 Oct 22;58(11):1503. doi: 10.3390/medicina58111503.	Mir SA	Medicina (Kaunas)	2022	########	PMC9692901		10.3390/medicina58111503
35303181	How do patients and physicians perceive immune thrombocytopenia (ITP) as a disease? Results from Indian analysis of ITP World Impact Survey (I-WISh)	Chakrabarti P, George B, Shanmukhaiah C, Sharma LM, Udupi S, Ghanima W.	J Patient Rep Outcomes. 2022 Mar 18;6(1):24. doi: 10.1186/s41687-022-00429-y.	Chakrabarti P	J Patient Rep Outcomes	2022	########	PMC8933602		10.1186/s41687-022-00429-y
35315382	Hypomenorrhea in Adolescents and Youths: Normal Variant or Menstrual Disorder? Revision of Literature and Personal Experience	De Sanctis V, Soliman AT, Tzoulis P, Daar S, Di Maio S, Millimaggi G, Kattamis C.	Acta Biomed. 2022 Mar 14;93(1):e2022157. doi: 10.23750/abm.v93i1.12804.	De Sanctis V	Acta Biomed	2022	########	PMC8972894		10.23750/abm.v93i1.12804
34825583	Catamenial pneumothorax	Kardaman N, Nizami M, Marciniak S, Hogan J, Aresu G.	Ann R Coll Surg Engl. 2022 Apr;104(4):e109-e112. doi: 10.1308/rcsann.2021.0164. Epub 2021 Nov 26.	Kardaman N	Ann R Coll Surg Engl	2022	########	PMC10335113		10.1308/rcsann.2021.0164
35687352	Caesarean section operation is not associated with myometrial hypertrophy-a prospective cohort study	Ewies AAA, Qadri S, Awasthi R, Zanetto U.	J Obstet Gynaecol. 2022 Aug;42(6):2474-2479. doi: 10.1080/01443615.2022.2074787. Epub 2022 Jun 10.	Ewies AAA	J Obstet Gynaecol	2022	########			10.1080/01443615.2022.2074787
36013468	Urinary Bladder Schistosomiasis Mimicking Neoplasm: A Case Report	Darraj M.	Medicina (Kaunas). 2022 Jul 27;58(8):1001. doi: 10.3390/medicina58081001.	Darraj M	Medicina (Kaunas)	2022	########	PMC9414605		10.3390/medicina58081001
35701796	Anemia and its associated factor among adolescent school girls in GODEY and DEGEHABUR council Somali region, eastern Ethiopia	Ahmed A, Mohammed A.	BMC Nutr. 2022 Jun 14;8(1):55. doi: 10.1186/s40795-022-00548-1.	Ahmed A	BMC Nutr	2022	########	PMC9195233		10.1186/s40795-022-00548-1
35340419	Thoracic Endometriosis: A Presentation of an Uncommon Disease in a Black African Woman	Ogunkoya JO, Solaja TO, Ogunlade AF, Ogunmola MI.	Case Rep Med. 2022 Mar 17;2022:2380700. doi: 10.1155/2022/2380700. eCollection 2022.	Ogunkoya JO	Case Rep Med	2022	########	PMC8947913		10.1155/2022/2380700
35523517	Robert's uterus (asymmetric septate uterus): a rare congenital Müllerian duct anomaly	Dunphy L, Taylor S, Whitby EH, Agarwal U, Alfirević Ž.	BMJ Case Rep. 2022 May 6;15(5):e244237. doi: 10.1136/bcr-2021-244237.	Dunphy L	BMJ Case Rep	2022	########	PMC9083431		10.1136/bcr-2021-244237
35356666	Platelet reactivity and platelet count in women with iron deficiency treated with intravenous iron	Elstrott BK, Lakshmanan HHS, Melrose AR, Jordan KR, Martens KL, Yang CJ, Peterson DF, McMurry HS, Lavasseur C, Lo JO, Olson SR, DeLoughery TG, Aslan JE, Shatzel JJ.	Res Pract Thromb Haemost. 2022 Mar 23;6(2):e12692. doi: 10.1002/rth2.12692. eCollection 2022 Feb.	Elstrott BK	Res Pract Thromb Haemost	2022	########	PMC8941679		10.1002/rth2.12692
35647308	European Stroke Organisation guidelines on stroke in women: Management of menopause, pregnancy and postpartum	Kremer C, Gdovinova Z, Bejot Y, Heldner MR, Zuurbier S, Walter S, Lal A, Epple C, Lorenzano S, Mono ML, Karapanayiotides T, Krishnan K, Jovanovic D, Dawson J, Caso V.	Eur Stroke J. 2022 Jun;7(2):I-XIX. doi: 10.1177/23969873221078696. Epub 2022 Mar 29.	Kremer C	Eur Stroke J	2022	########	PMC9134774		10.1177/23969873221078696
36204039	Tuberculosis in the Female Genital Tract	Kesharwani H, Mohammad S, Pathak P.	Cureus. 2022 Sep 2;14(9):e28708. doi: 10.7759/cureus.28708. eCollection 2022 Sep.	Kesharwani H	Cureus	2022	########	PMC9527183		10.7759/cureus.28708
33317411	Hepcidin and interleukin-6 responses to endurance exercise over the menstrual cycle	Barba-Moreno L, Alfaro-Magallanes VM, de Jonge XAKJ, Díaz AE, Cupeiro R, Peinado AB.	Eur J Sport Sci. 2022 Feb;22(2):218-226. doi: 10.1080/17461391.2020.1853816. Epub 2020 Dec 17.	Barba-Moreno L	Eur J Sport Sci	2022	########			10.1080/17461391.2020.1853816
34996762	Iron deficiency anaemia: pathophysiology, assessment, practical management	Kumar A, Sharma E, Marley A, Samaan MA, Brookes MJ.	BMJ Open Gastroenterol. 2022 Jan;9(1):e000759. doi: 10.1136/bmjgast-2021-000759.	Kumar A	BMJ Open Gastroenterol	2022	########	PMC8744124		10.1136/bmjgast-2021-000759
35232469	Comprehensive Anaemia Programme and Personalized Therapies (CAPPT): protocol for a cluster-randomised controlled trial testing the effect women's groups, home counselling and iron supplementation on haemoglobin in pregnancy in southern Nepal	Saville NM, Kharel C, Morrison J, Harris-Fry H, James P, Copas A, Giri S, Arjyal A, Beard BJ, Haghparast-Bidgoli H, Skordis J, Richter A, Baral S, Hillman S.	Trials. 2022 Mar 1;23(1):183. doi: 10.1186/s13063-022-06043-z.	Saville NM	Trials	2022	########	PMC8886560		10.1186/s13063-022-06043-z
34759003	Novel use of menstrual blood for monitoring glycaemic control in patients with diabetes: a proof-of-concept study	Naseri S, Brewster RCL, Blumenthal PD.	BMJ Sex Reprod Health. 2022 Apr;48(2):123-127. doi: 10.1136/bmjsrh-2021-201211. Epub 2021 Nov 10.	Naseri S	BMJ Sex Reprod Health	2022	########			10.1136/bmjsrh-2021-201211
35925686	Incidence and impact of anticoagulation-associated abnormal menstrual bleeding in women after venous thromboembolism	de Jong CMM, Blondon M, Ay C, Buchmuller A, Beyer-Westendorf J, Biechele J, Bertoletti L, Colombo G, Donadini MP, Hendriks SV, Jara-Palomares L, Nopp S, Ruiz-Artacho P, Stephan P, Tromeur C, Vanassche T, Westerweel PE, Klok FA.	Blood. 2022 Oct 20;140(16):1764-1773. doi: 10.1182/blood.2022017101.	de Jong CMM	Blood	2022	########			10.1182/blood.2022017101
36962366	Determinants of Common Mental Disorders (CMD) among adolescent girls aged 15-19 years in Indonesia: Analysis of the 2018 National Basic Health Survey Data	Asrullah M, L'Hoir M, Paulo MJ, Feskens EJM, Melse-Boonstra A.	PLOS Glob Public Health. 2022 Mar 15;2(3):e0000232. doi: 10.1371/journal.pgph.0000232. eCollection 2022.	Asrullah M	PLOS Glob Public Health	2022	########	PMC10021533		10.1371/journal.pgph.0000232
36342912	Knowledge, experiences, and practices of women affected by female genital schistosomiasis in rural Madagascar: A qualitative study on disease perception, health impairment and social impact	Schuster A, Randrianasolo BS, Rabozakandraina OO, Ramarokoto CE, Brønnum D, Feldmeier H.	PLoS Negl Trop Dis. 2022 Nov 7;16(11):e0010901. doi: 10.1371/journal.pntd.0010901. eCollection 2022 Nov.	Schuster A	PLoS Negl Trop Dis	2022	########	PMC9639808		10.1371/journal.pntd.0010901
36345026	Gonadotropin-releasing hormone agonist for the preservation of ovarian function in survivors of haematopoietic stem cell transplantation for haematological diseases	Wang Z, An J, Wang C.	BMC Womens Health. 2022 Nov 7;22(1):436. doi: 10.1186/s12905-022-02039-8.	Wang Z	BMC Womens Health	2022	########	PMC9641837		10.1186/s12905-022-02039-8
36138458	The impact of different endometrial preparation protocols on obstetric and neonatal complications in frozen-thawed embryo transfer: a retrospective cohort study of 3,458 singleton deliveries	Xu J, Zhou H, Zhou T, Guo Y, Liang S, Jia Y, Li K, Teng X.	Reprod Biol Endocrinol. 2022 Sep 22;20(1):141. doi: 10.1186/s12958-022-01009-x.	Xu J	Reprod Biol Endocrinol	2022	########	PMC9494872		10.1186/s12958-022-01009-x
35779560	Thromboprophylactic low-molecular-weight heparin versus standard of care in unvaccinated, at-risk outpatients with COVID-19 (ETHIC): an open-label, multicentre, randomised, controlled, phase 3b trial	Cools F, Virdone S, Sawhney J, Lopes RD, Jacobson B, Arcelus JI, Hobbs FDR, Gibbs H, Himmelreich JCL, MacCallum P, Schellong S, Haas S, Turpie AGG, Ageno W, Rocha AT, Kayani G, Pieper K, Kakkar AK; ETHIC investigators.	Lancet Haematol. 2022 Aug;9(8):e594-e604. doi: 10.1016/S2352-3026(22)00173-9. Epub 2022 Jun 30.	Cools F	Lancet Haematol	2022	########	PMC9243570		10.1016/S2352-3026(22)00173-9
33926054	Inherited Platelet Disorders: An Updated Overview	Palma-Barqueros V, Revilla N, Sánchez A, Zamora Cánovas A, Rodriguez-Alén A, Marín-Quílez A, González-Porras JR, Vicente V, Lozano ML, Bastida JM, Rivera J.	Int J Mol Sci. 2021 Apr 26;22(9):4521. doi: 10.3390/ijms22094521.	Palma-Barqueros V	Int J Mol Sci	2021	########	PMC8123627		10.3390/ijms22094521
34389198	Rare Coagulation Factor Deficiencies (Factors VII, X, V, and II)	Batsuli G, Kouides P.	Hematol Oncol Clin North Am. 2021 Dec;35(6):1181-1196. doi: 10.1016/j.hoc.2021.07.010. Epub 2021 Aug 10.	Batsuli G	Hematol Oncol Clin North Am	2021	########			10.1016/j.hoc.2021.07.010
34368613	Menstruation, anticoagulation, and contraception: VTE and uterine bleeding	Samuelson Bannow B, McLintock C, James P.	Res Pract Thromb Haemost. 2021 Aug 1;5(5):e12570. doi: 10.1002/rth2.12570. eCollection 2021 Jul.	Samuelson Bannow B	Res Pract Thromb Haemost	2021	########	PMC8326079		10.1002/rth2.12570
33570647	ASH ISTH NHF WFH 2021 guidelines on the management of von Willebrand disease	Connell NT, Flood VH, Brignardello-Petersen R, Abdul-Kadir R, Arapshian A, Couper S, Grow JM, Kouides P, Laffan M, Lavin M, Leebeek FWG, O'Brien SH, Ozelo MC, Tosetto A, Weyand AC, James PD, Kalot MA, Husainat N, Mustafa RA.	Blood Adv. 2021 Jan 12;5(1):301-325. doi: 10.1182/bloodadvances.2020003264.	Connell NT	Blood Adv	2021	########	PMC7805326		10.1182/bloodadvances.2020003264
34338716	Low von Willebrand Factor in Children and Adolescents: A Review	Srivaths L, Kouides PA.	JAMA Pediatr. 2021 Oct 1;175(10):1060-1067. doi: 10.1001/jamapediatrics.2021.2186.	Srivaths L	JAMA Pediatr	2021	########			10.1001/jamapediatrics.2021.2186
32578345	von Willebrand disease: Diagnosis and treatment, treatment of women, and genomic approach to diagnosis	Laffan M, Sathar J, Johnsen JM.	Haemophilia. 2021 Feb;27 Suppl 3:66-74. doi: 10.1111/hae.14050. Epub 2020 Jun 23.	Laffan M	Haemophilia	2021	########			10.1111/hae.14050
33314402	Managing women-specific bleeding in inherited bleeding disorders: A multidisciplinary approach	Mauser-Bunschoten EP, Kadir RA, Laan ETM, Elfvinge P, Haverman L, Teela L, Degenaar MEL, Fransen van de Putte DE, D'Oiron R, van Galen KPM.	Haemophilia. 2021 May;27(3):463-469. doi: 10.1111/hae.14221. Epub 2020 Dec 13.	Mauser-Bunschoten EP	Haemophilia	2021	########	PMC8246991		10.1111/hae.14221
34343384	European principles of care for women and girls with inherited bleeding disorders	van Galen K, Lavin M, Skouw-Rasmussen N, Fischer K, Noone D, Pollard D, Mauser-Bunschoten E, Khair K, Gomez K, van Loon E, Bagot CN, Elfvinge P, d'Oiron R, Abdul-Kadir R; European Haemophilia Consortium (EHC) and the European Association for Haemophilia and Allied Disorders (EAHAD).	Haemophilia. 2021 Sep;27(5):837-847. doi: 10.1111/hae.14379. Epub 2021 Aug 3.	van Galen K	Haemophilia	2021	########			10.1111/hae.14379
33816014	Immune Thrombocytopenic Purpura in a Patient With SARS-CoV-2 and Epstein-Barr Virus	Galestanian A, Suthar KH, Karnath B.	Cureus. 2021 Feb 28;13(2):e13615. doi: 10.7759/cureus.13615.	Galestanian A	Cureus	2021	########	PMC8011470		10.7759/cureus.13615
32985086	Women and girls with haemophilia: Lessons learned	d'Oiron R, O'Brien S, James AH.	Haemophilia. 2021 Feb;27 Suppl 3:75-81. doi: 10.1111/hae.14094. Epub 2020 Sep 28.	d'Oiron R	Haemophilia	2021	########			10.1111/hae.14094
33977212	Elevated von Willebrand factor levels during heavy menstrual bleeding episodes limit the diagnostic utility for von Willebrand disease	Brown MC, White MH, Friedberg R, Woods K, Childress K, Kulkarni M, Sidonio RF Jr.	Res Pract Thromb Haemost. 2021 May 4;5(4):e12513. doi: 10.1002/rth2.12513. eCollection 2021 May.	Brown MC	Res Pract Thromb Haemost	2021	########	PMC8105159		10.1002/rth2.12513
33626190	Evaluating the effectiveness of let's talk period's high school educational outreach program: A pilot study	Hossenbaccus L, Thibeault L, Grabell J, Braund H, Hopman W, James P.	Haemophilia. 2021 May;27(3):470-478. doi: 10.1111/hae.14277. Epub 2021 Feb 24.	Hossenbaccus L	Haemophilia	2021	########			10.1111/hae.14277
34394804	von Willebrand factor activity and activated partial thromboplastin time as proxy biomarkers for coagulopathies in women with menorrhagia in Zambia: a case-control study	Munsanje MM, Kaile T, Kowa S, Sinkala M, Simakando M, Ndhlovu J, Chiluba BC.	Pan Afr Med J. 2021 May 5;39:13. doi: 10.11604/pamj.2021.39.13.13742. eCollection 2021.	Munsanje MM	Pan Afr Med J	2021	########	PMC8348282		10.11604/pamj.2021.39.13.13742
32469119	Women and girls with heavy menstrual bleeding and inherited bleeding disorders: A call to action for the Haemophilia Treatment Centre Nurse	Guelcher CJ, Chase J, Pollard D.	Haemophilia. 2021 Feb;27 Suppl 3:82-86. doi: 10.1111/hae.14019. Epub 2020 May 29.	Guelcher CJ	Haemophilia	2021	########			10.1111/hae.14019
34275736	Clinical and molecular characterization of Iranian patients with congenital fibrinogen disorders	Mohsenian S, Seidizadeh O, Mirakhorli M, Jazebi M, Azarkeivan A.	Transfus Apher Sci. 2021 Dec;60(6):103203. doi: 10.1016/j.transci.2021.103203. Epub 2021 Jul 1.	Mohsenian S	Transfus Apher Sci	2021	########			10.1016/j.transci.2021.103203
33196513	Difficulty in controlling heavy menstrual bleeding at menarche in a patient with Glanzmann's thrombasthenia	Kadowaki S, Makino S, Mohri Y, Awaguni H, Shinozuka J, Imashuku S.	Blood Coagul Fibrinolysis. 2021 Mar 1;32(2):155-158. doi: 10.1097/MBC.0000000000000977.	Kadowaki S	Blood Coagul Fibrinolysis	2021	########			10.1097/MBC.0000000000000977
33497749	Provider Attitudes and Practices Regarding Intrauterine System (IUS) Insertion in Adolescents With and Without Bleeding Disorders for Management of Heavy Menstrual Bleeding	O'Flynn O'Brien KL, Wheeler AP, Borzutzky C, Haley KM, Kouides P, Adeyemi-Fowode O.	J Pediatr Adolesc Gynecol. 2021 Aug;34(4):514-521. doi: 10.1016/j.jpag.2021.01.014. Epub 2021 Jan 23.	O'Flynn O'Brien KL	J Pediatr Adolesc Gynecol	2021	########			10.1016/j.jpag.2021.01.014
33368856	Women and girls with haemophilia and bleeding tendencies: Outcomes related to menstruation, pregnancy, surgery and other bleeding episodes from a retrospective chart review	Chaudhury A, Sidonio R Jr, Jain N, Tsao E, Tymoszczuk J, Oviedo Ovando M, Kulkarni R.	Haemophilia. 2021 Mar;27(2):293-304. doi: 10.1111/hae.14232. Epub 2020 Dec 24.	Chaudhury A	Haemophilia	2021	########	PMC8220814		10.1111/hae.14232
33645859	Bleeding disorders: Are gynaecologists testing women at risk?	Dkeidek A, Mattinson R, Grover SR.	Haemophilia. 2021 Jul;27(4):e534-e536. doi: 10.1111/hae.14283. Epub 2021 Mar 1.	Dkeidek A	Haemophilia	2021	########			10.1111/hae.14283
34525489	Thrombus formation and ischemic necrosis of the uterus and adnexa due to purpura fulminans: A case report	Maebayashi A, Hayashi N, Kamata S, Sugita A, Tang X, Kawana K.	J Obstet Gynaecol Res. 2021 Dec;47(12):4478-4483. doi: 10.1111/jog.15027. Epub 2021 Sep 15.	Maebayashi A	J Obstet Gynaecol Res	2021	########			10.1111/jog.15027
34344772	New onset of acute heavy menstrual bleeding in a 34-year-old woman	Khalife R, Duffett L, Wang TF, Tinmouth A.	CMAJ. 2021 Aug 3;193(30):E1173-E1176. doi: 10.1503/cmaj.210169.	Khalife R	CMAJ	2021	########	PMC8354654		10.1503/cmaj.210169
33096228	The Perfect Balance? Managing Heavy Menstrual Bleeding and Dysmenorrhea in a Patient with Hereditary Hemochromatosis and von Willebrand Disease	Kalinowski AH, Quint EH, Weyand AC.	J Pediatr Adolesc Gynecol. 2021 Feb;34(1):74-76. doi: 10.1016/j.jpag.2020.10.003. Epub 2020 Oct 20.	Kalinowski AH	J Pediatr Adolesc Gynecol	2021	########			10.1016/j.jpag.2020.10.003
34185363	Validation of the pictorial blood loss assessment chart using modern sanitary products	Spence M, de Repentigny K, Bowman M, Hopman W, Thibeault L, James P.	Haemophilia. 2021 Sep;27(5):e632-e635. doi: 10.1111/hae.14373. Epub 2021 Jun 29.	Spence M	Haemophilia	2021	########			10.1111/hae.14373
33496337	Markers of human endometrial hypoxia can be detected in vivo and ex vivo during physiological menstruation	Reavey JJ, Walker C, Nicol M, Murray AA, Critchley HOD, Kershaw LE, Maybin JA.	Hum Reprod. 2021 Mar 18;36(4):941-950. doi: 10.1093/humrep/deaa379.	Reavey JJ	Hum Reprod	2021	########	PMC7970728		10.1093/humrep/deaa379
33973892	Management of surgery, menorrhagia and child-birth for patients with unclassified bleeding disorders: a systematic review of cohort studies	Desborough MJR, Obaji S, Lowe GC, Doree C, Thomas W.	Blood Coagul Fibrinolysis. 2021 Sep 1;32(6):366-372. doi: 10.1097/MBC.0000000000001045.	Desborough MJR	Blood Coagul Fibrinolysis	2021	########			10.1097/MBC.0000000000001045
33741756	Screening hemostatic defects in Saudi University students with unexplained menorrhagia: a diagnosis, which could be missed	Bakr S, Almutairi AA, Dawalibi A, Owaidah M, Almughiyri AA, Owaidah T.	Blood Coagul Fibrinolysis. 2021 Jun 1;32(4):278-284. doi: 10.1097/MBC.0000000000001033.	Bakr S	Blood Coagul Fibrinolysis	2021	########			10.1097/MBC.0000000000001033
34431164	Effect of lower VWF and FXI levels on levonorgestrel IUS and endometrial ablation treatment success in heavy menstrual bleeding: An exploratory study	van den Brink MJ, Wiewel-Verschueren S, Beelen P, van Borselen JW, Bongers MY, Lukens MV, Dekker JH, Meijer K.	Haemophilia. 2021 Nov;27(6):e756-e759. doi: 10.1111/hae.14392. Epub 2021 Aug 24.	van den Brink MJ	Haemophilia	2021	########			10.1111/hae.14392
34095897	Color vision disturbances secondary to oral tranexamic acid	Kiser AS, Cooper GL, Napier JD, Howington GT.	J Am Coll Emerg Physicians Open. 2021 May 29;2(3):e12456. doi: 10.1002/emp2.12456. eCollection 2021 Jun.	Kiser AS	J Am Coll Emerg Physicians Open	2021	########	PMC8164496		10.1002/emp2.12456
34697946	Postpartum Hemorrhage in Heterozygote Factor XIII Deficient Women Compared With Healthy Women. A Cross-Sectional Experience From Iran	Naderi M, Mirzaei I, Yaghoubi S, Milani I, Cohan N.	Clin Appl Thromb Hemost. 2021 Jan-Dec;27:10760296211051714. doi: 10.1177/10760296211051714.	Naderi M	Clin Appl Thromb Hemost	2021	########	PMC8552392		10.1177/10760296211051714
33521972	The presentation and outcomes of Hermansky-Pudlak syndrome in obstetrics and gynecological settings: A systematic review	Obeng-Tuudah D, Hussein BA, Hakim A, Gomez K, Abdul Kadir R.	Int J Gynaecol Obstet. 2021 Sep;154(3):412-426. doi: 10.1002/ijgo.13632. Epub 2021 Mar 9.	Obeng-Tuudah D	Int J Gynaecol Obstet	2021	########			10.1002/ijgo.13632
33186848	Fibrin clot properties to assess the bleeding phenotype in unrelated patients with hypodysfibrinogenemia due to novel fibrinogen mutations	Marchi R, Vilar R, Durual S, Goodyer M, Gay V, Neerman-Arbez M, Casini A.	Thromb Res. 2021 Jan;197:56-64. doi: 10.1016/j.thromres.2020.11.003. Epub 2020 Nov 7.	Marchi R	Thromb Res	2021	########			10.1016/j.thromres.2020.11.003
34400042	Von Willebrand Disease: Current Status of Diagnosis and Management	Weyand AC, Flood VH.	Hematol Oncol Clin North Am. 2021 Dec;35(6):1085-1101. doi: 10.1016/j.hoc.2021.07.004. Epub 2021 Aug 13.	Weyand AC	Hematol Oncol Clin North Am	2021	########	PMC8919990	NIHMS1782492	10.1016/j.hoc.2021.07.004
34386543	COVID-19 induced immune thrombocytopenic purpura: case report	Ashraf S, Alsharedi M.	Stem Cell Investig. 2021 Jul 9;8:14. doi: 10.21037/sci-2020-060. eCollection 2021.	Ashraf S	Stem Cell Investig	2021	########	PMC8327190		10.21037/sci-2020-060
34949729	Pictorial Blood Loss Assessment Chart for evaluating heavy menstrual bleeding in Asian women	Ko JKY, Lao TT, Cheung VYT.	Hong Kong Med J. 2021 Dec;27(6):399-404. doi: 10.12809/hkmj208743.	Ko JKY	Hong Kong Med J	2021	########			10.12809/hkmj208743
33212377	Heavy menstrual bleeding in women on oral anticoagulants	Samuelson Bannow BT, Chi V, Sochacki P, McCarty OJT, Baldwin MK, Edelman AB.	Thromb Res. 2021 Jan;197:114-119. doi: 10.1016/j.thromres.2020.11.014. Epub 2020 Nov 13.	Samuelson Bannow BT	Thromb Res	2021	########	PMC7775335	NIHMS1647202	10.1016/j.thromres.2020.11.014
33957308	Management of anticoagulation associated reproductive tract bleeding in adolescent and young adult females - Results of a multinational survey	Rajpurkar M, Zia A, Weyand AC, Thomas R, O'Brien SH, Srivaths L, Kouides P.	Thromb Res. 2021 Jul;203:61-68. doi: 10.1016/j.thromres.2021.04.005. Epub 2021 Apr 23.	Rajpurkar M	Thromb Res	2021	########			10.1016/j.thromres.2021.04.005
34234912	Recurrent melena in a diagnosed case of Bernard Soulier syndrome	Khan OA, Raashid S, Asghar S, Majeed R, Sherazi MF, Nayyer F, Anis A, Ehsan Z.	J Community Hosp Intern Med Perspect. 2021 May 10;11(3):384-387. doi: 10.1080/20009666.2021.1893145. eCollection 2021.	Khan OA	J Community Hosp Intern Med Perspect	2021	########	PMC8118438		10.1080/20009666.2021.1893145
34916340	Blood management strategies in congenital Glanzmann thrombasthenia at a hematology referral center	Kasinathan G, Sathar J.	Blood Res. 2021 Dec 31;56(4):315-321. doi: 10.5045/br.2021.2021165.	Kasinathan G	Blood Res	2021	########	PMC8721450		10.5045/br.2021.2021165
34522525	Owren's Disease: A Rare Deficiency	Ehtisham M, Shafiq MA, Shafique M, Mumtaz H, Shahzad MN.	Cureus. 2021 Aug 10;13(8):e17047. doi: 10.7759/cureus.17047. eCollection 2021 Aug.	Ehtisham M	Cureus	2021	########	PMC8427937		10.7759/cureus.17047
32396910	Peculiar Congenital Factor VII Defect with the Proposita and Her Mother Showing the Same Compound Heterozygosity for Thr384Met and Arg413Gln	Girolami A, Paoletti M, Ferrari S, Garcia D.	Acta Haematol. 2021;144(1):100-104. doi: 10.1159/000507071. Epub 2020 May 12.	Girolami A	Acta Haematol	2021	########			10.1159/000507071
33706160	The pathogenesis of abnormal uterine bleeding in myopathic uteri	Turner BM, Cramer SF, Heller DS.	Ann Diagn Pathol. 2021 Jun;52:151726. doi: 10.1016/j.anndiagpath.2021.151726. Epub 2021 Mar 2.	Turner BM	Ann Diagn Pathol	2021	########			10.1016/j.anndiagpath.2021.151726
32611269	Successful treatment of refractory secondary immune thrombocytopenia (antiphospholipid antibody syndrome-associated) with the combination of rituximab and romiplostim at the cost of severe bone pain: A case report and review of literature	Yassa G, Shakir AR, Jagarlamudi K, Yassa AE.	J Oncol Pharm Pract. 2021 Jan;27(1):253-257. doi: 10.1177/1078155220935490. Epub 2020 Jul 1.	Yassa G	J Oncol Pharm Pract	2021	########			10.1177/1078155220935490
32573299	Vascular effect of levonorgestrel intrauterine system on heavy menstrual bleeding: is it associated with hemodynamic changes in uterine, radial, and spiral arteries?	Şahin H, Güngören A, Sezgin B, Ün B, Şahin EA, Dolapçioğlu K, Bayik RN.	J Obstet Gynaecol. 2021 Jan;41(1):89-93. doi: 10.1080/01443615.2019.1671816. Epub 2020 Jun 23.	Şahin H	J Obstet Gynaecol	2021	########			10.1080/01443615.2019.1671816
34713827	Prevalence of bleeding symptoms among young adults in Saudi Arabia, a national survey	AlSaleh KA, Al-Numair NS, Alsuaiman A, Zolaly M, Khojah OT, AlZahrani FM, Siddiqui K, Al-Allaf FA, AlMomen A, Sajid R, Owaidah TM.	Medicine (Baltimore). 2021 Oct 29;100(43):e27513. doi: 10.1097/MD.0000000000027513.	AlSaleh KA	Medicine (Baltimore)	2021	########	PMC8556019		10.1097/MD.0000000000027513
33681807	Two case reports of acquired haemophilia A as complications of alemtuzumab treatment for multiple sclerosis	Gounder K, Batt T, Dreyer M.	BMJ Neurol Open. 2021 Jan 18;3(1):e000095. doi: 10.1136/bmjno-2020-000095. eCollection 2021.	Gounder K	BMJ Neurol Open	2021	########	PMC7871705		10.1136/bmjno-2020-000095
34213477	Clinical screening for menorrhagia and other bleeding symptoms in Nigerian women	Nwagha TU, Okoye HC, Ugwu AO, Ugwu EO.	Ann Afr Med. 2021 Apr-Jun;20(2):111-115. doi: 10.4103/aam.aam_26_20.	Nwagha TU	Ann Afr Med	2021	########	PMC8378466		10.4103/aam.aam_26_20
34765861	Quality of life in adolescents with heavy menstrual bleeding: Validation of the Adolescent Menstrual Bleeding Questionnaire (aMBQ)	Pike M, Chopek A, Young NL, Usuba K, Belletrutti MJ, McLaughlin R, Van Eyk N, Bouchard A, Matteson K, Price VE.	Res Pract Thromb Haemost. 2021 Nov 8;5(7):e12615. doi: 10.1002/rth2.12615. eCollection 2021 Oct.	Pike M	Res Pract Thromb Haemost	2021	########	PMC8576265		10.1002/rth2.12615
34776502	Phenotype and genotype analysis of patients with severe factor XI deficiency in Shaanxi Province, China	Yuan L, Chen W, Wang X, Zhang H.	Blood Coagul Fibrinolysis. 2021 Dec 1;32(8):539-543. doi: 10.1097/MBC.0000000000001061.	Yuan L	Blood Coagul Fibrinolysis	2021	########			10.1097/MBC.0000000000001061
34275529	Adolescent With von Willebrand Disease Type 3 Spontaneous Abdominal Hemorrhage	McNicholas A, Sharma N, Rowe EL, Benotti SA, Braverman BR, Normandin PA.	J Emerg Nurs. 2021 Jul;47(4):661-668. doi: 10.1016/j.jen.2021.04.008.	McNicholas A	J Emerg Nurs	2021	########			10.1016/j.jen.2021.04.008
34796314	A quality-of-life questionnaire for heavy menstrual bleeding in Thai women receiving oral antithrombotics: Assessment of the translated Menstrual Bleeding Questionnaire	Rodpetch T, Manonai J, Angchaisuksiri P, Boonyawat K.	Res Pract Thromb Haemost. 2021 Nov 10;5(7):e12617. doi: 10.1002/rth2.12617. eCollection 2021 Oct.	Rodpetch T	Res Pract Thromb Haemost	2021	########	PMC8579857		10.1002/rth2.12617
34893562	Menstrual characteristics of sickle cell disease patients seen at a tertiary institution in North Western Nigeria	Mohammed-Durosinlorun A, Bello-Manga H, Adze J, Ijei IP, Stephen B.	Ann Afr Med. 2021 Oct-Dec;20(4):255-264. doi: 10.4103/aam.aam_55_20.	Mohammed-Durosinlorun A	Ann Afr Med	2021	########	PMC8693743		10.4103/aam.aam_55_20
33509039	Pediatric systemic lupus erythematosus with lupus anticoagulant hypoprothrombinemia syndrome-A case series with review of literature	Kocheril AP, Vettiyil GI, George AS, Shah S, Geevar T, Dave RG, T SK.	Lupus. 2021 Apr;30(4):641-648. doi: 10.1177/0961203321988934. Epub 2021 Jan 28.	Kocheril AP	Lupus	2021	########			10.1177/0961203321988934
34380507	Tranexamic acid for the prevention and treatment of bleeding in surgery, trauma and bleeding disorders: a narrative review	Ockerman A, Vanassche T, Garip M, Vandenbriele C, Engelen MM, Martens J, Politis C, Jacobs R, Verhamme P.	Thromb J. 2021 Aug 11;19(1):54. doi: 10.1186/s12959-021-00303-9.	Ockerman A	Thromb J	2021	########	PMC8356407		10.1186/s12959-021-00303-9
34124632	Oral tranexamic acid and thrombosis risk in women	Meaidi A, Mørch L, Torp-Pedersen C, Lidegaard O.	EClinicalMedicine. 2021 May 6;35:100882. doi: 10.1016/j.eclinm.2021.100882. eCollection 2021 May.	Meaidi A	EClinicalMedicine	2021	########	PMC8176123		10.1016/j.eclinm.2021.100882
33774945	Effect Of Justicia Adhatoda (Malabar Nut) Leaf Extract On Drug-Induced Coagulopathy In Mice And In-Vitro Platelet Aggregation Of Human Blood	Zaffar S, Malik M, Rehan AM, Rashid N, Chiragh S, Zaman K.	J Ayub Med Coll Abbottabad. 2021 Jan-Mar;33(1):3-8.	Zaffar S	J Ayub Med Coll Abbottabad	2021	########
33733030	Heavy menstrual bleeding in women on anticoagulant treatment for venous thromboembolism: Comparison of high- and low-dose rivaroxaban with aspirin	Boonyawat K, Lensing AWA, Prins MH, Beyer-Westendorf J, Prandoni P, Martinelli I, Middeldorp S, Pap AF, Weitz JI, Crowther M.	Res Pract Thromb Haemost. 2021 Feb 17;5(2):308-313. doi: 10.1002/rth2.12474. eCollection 2021 Feb.	Boonyawat K	Res Pract Thromb Haemost	2021	########	PMC7938616		10.1002/rth2.12474
33426933	Questions and answers on iron deficiency treatment selection and the use of intravenous iron in routine clinical practice	Richards T, Breymann C, Brookes MJ, Lindgren S, Macdougall IC, McMahon LP, Munro MG, Nemeth E, Rosano GMC, Schiefke I, Weiss G.	Ann Med. 2021 Dec;53(1):274-285. doi: 10.1080/07853890.2020.1867323.	Richards T	Ann Med	2021	########	PMC7877947		10.1080/07853890.2020.1867323
33977211	Reproductive issues in women on direct oral anticoagulants	Beyer-Westendorf J, Marten S.	Res Pract Thromb Haemost. 2021 May 3;5(4):e12512. doi: 10.1002/rth2.12512. eCollection 2021 May.	Beyer-Westendorf J	Res Pract Thromb Haemost	2021	########	PMC8105156		10.1002/rth2.12512
33893986	Safety of Thread Embedding Acupuncture Therapy: A Systematic Review	Huang JJ, Liang JQ, Xu XK, Xu YX, Chen GZ.	Chin J Integr Med. 2021 Dec;27(12):947-955. doi: 10.1007/s11655-021-3443-1. Epub 2021 Apr 24.	Huang JJ	Chin J Integr Med	2021	########			10.1007/s11655-021-3443-1
34540353	Prevalence, knowledge and selected associated factors of anaemia among non-pregnant females of reproductive age in a tea estate community in Hantana, Kandy district, Sri Lanka	Sheriff FA, Dissanayake RK, Wijesundara C, Bandaranayaka KO, Chathuranga G.	Am J Blood Res. 2021 Aug 15;11(4):438-445. eCollection 2021.	Sheriff FA	Am J Blood Res	2021	########	PMC8446824
33687932	Rare case of red tears: ocular vicarious menstruation	Ghosh S, Tale S, Handa N, Bhalla A.	BMJ Case Rep. 2021 Mar 9;14(3):e237294. doi: 10.1136/bcr-2020-237294.	Ghosh S	BMJ Case Rep	2021	########	PMC7945043		10.1136/bcr-2020-237294
34278187	Tranexamic acid evidence and controversies: An illustrated review	Relke N, Chornenki NLJ, Sholzberg M.	Res Pract Thromb Haemost. 2021 Jul 14;5(5):e12546. doi: 10.1002/rth2.12546. eCollection 2021 Jul.	Relke N	Res Pract Thromb Haemost	2021	########	PMC8279901		10.1002/rth2.12546
33983443	Endometrial epithelial-mesenchymal transition (EMT) by menstruation-related inflammatory factors during hypoxia	Kusama K, Fukushima Y, Yoshida K, Sakakibara H, Tsubata N, Yoshie M, Kojima J, Nishi H, Tamura K.	Mol Hum Reprod. 2021 May 29;27(6):gaab036. doi: 10.1093/molehr/gaab036.	Kusama K	Mol Hum Reprod	2021	########			10.1093/molehr/gaab036
33682094	The misogyny of iron deficiency	Dugan C, MacLean B, Cabolis K, Abeysiri S, Khong A, Sajic M, Richards T; Women's Health research Collaborative.	Anaesthesia. 2021 Apr;76 Suppl 4:56-62. doi: 10.1111/anae.15432.	Dugan C	Anaesthesia	2021	########			10.1111/anae.15432
35026104	Laparoscopic management of a full-thickness uterine niche with subsequent pregnancy outcome	Kasapoglu DZ, Tang LYO, Kadir RA, Shakir F.	Facts Views Vis Obgyn. 2021 Dec;13(4):411-414. doi: 10.52054/FVVO.13.4.038.	Kasapoglu DZ	Facts Views Vis Obgyn	2021	########	PMC9148707		10.52054/FVVO.13.4.038
33649034	The May-Hegglin anomaly: a rare cause of a common complaint	Reddy P, Kollipara R, Shammo JM, Loew J.	BMJ Case Rep. 2021 Mar 1;14(3):e235432. doi: 10.1136/bcr-2020-235432.	Reddy P	BMJ Case Rep	2021	########	PMC7929858		10.1136/bcr-2020-235432
34596123	The need to screen for anemia in exercising women	Dugan C, Scott C, Abeysiri S, Baikady RR, Richards T.	Medicine (Baltimore). 2021 Oct 1;100(39):e27271. doi: 10.1097/MD.0000000000027271.	Dugan C	Medicine (Baltimore)	2021	########	PMC8483825		10.1097/MD.0000000000027271
34353830	Cyclical haematological changes in a case of hypopituitarism	Nema R, Sengupta A, Kumar A, Wig N.	BMJ Case Rep. 2021 Aug 5;14(8):e243421. doi: 10.1136/bcr-2021-243421.	Nema R	BMJ Case Rep	2021	########	PMC8344317		10.1136/bcr-2021-243421
33935621	Diagnosis and treatment of Herlyn-Werner-Wunderlich syndrome: a case report	Wdowiarz K, Skrajna A, Reinholz-Jaskólska M.	Prz Menopauzalny. 2021 Apr;20(1):52-56. doi: 10.5114/pm.2021.104034. Epub 2021 Mar 1.	Wdowiarz K	Prz Menopauzalny	2021	########	PMC8077801		10.5114/pm.2021.104034
33541955	Catamenial pneumothorax due to heterotopic endometriosis in the pericardium	Takigawa Y, Mizuno D, Iga N, Fujimoto N.	BMJ Case Rep. 2021 Feb 4;14(2):e240335. doi: 10.1136/bcr-2020-240335.	Takigawa Y	BMJ Case Rep	2021	########	PMC7868189		10.1136/bcr-2020-240335
34555880	Acute haemoperitoneum caused by endometriosis infiltrating the uterine artery - Two case reports and a literature review	Vandenameele AS, Platteeuw L, Alaerts H.	Facts Views Vis Obgyn. 2021 Sep;13(3):261-266. doi: 10.52054/FVVO.13.3.023.	Vandenameele AS	Facts Views Vis Obgyn	2021	########	PMC8823272		10.52054/FVVO.13.3.023
33976884	Catamenial haemoptysis in females with cystic fibrosis: a case series with review of management strategies	Bozkanat KM, West NE, Ladores S, Montemayor K, Tupayachi Ortiz MG, Christianson M, Jain R.	Respirol Case Rep. 2021 May 7;9(6):e00755. doi: 10.1002/rcr2.755. eCollection 2021 Jun.	Bozkanat KM	Respirol Case Rep	2021	########	PMC8103099		10.1002/rcr2.755
32729424	The Influence of Gender and Menopausal Status on Hba1c Variation in a Big Data Study of a Saudi Population	Alghamdi AS, Alqadi A, Jenkins RO, Haris PI.	Curr Diabetes Rev. 2021;17(3):365-372. doi: 10.2174/1573399816999200729143238.	Alghamdi AS	Curr Diabetes Rev	2021	########			10.2174/1573399816999200729143238
34862867	Fingerprint and multi-index content determination of ethyl acetate extract of Sedum emarginatum Migo	Meng X, Qiu Q, Zhen HS, Huang F, Zhen D, Jiang LJ, Ye M, Liu Y.	Pak J Pharm Sci. 2021 Sep;34(5(Special)):2009-2020.	Meng X	Pak J Pharm Sci	2021	########
33752291	Vesicouterine fistula presenting with cyclical haematuria mimicking bladder endometriosis: A case report	Harzif AK, Maidarti M, Ginanjar I, Shadrina A, Meutia AP.	Int J Surg Case Rep. 2021 Mar;80:105709. doi: 10.1016/j.ijscr.2021.105709. Epub 2021 Feb 25.	Harzif AK	Int J Surg Case Rep	2021	########	PMC7960931		10.1016/j.ijscr.2021.105709
33682105	The effect of iron deficiency and anaemia on women's health	Benson CS, Shah A, Stanworth SJ, Frise CJ, Spiby H, Lax SJ, Murray J, Klein AA.	Anaesthesia. 2021 Apr;76 Suppl 4:84-95. doi: 10.1111/anae.15405.	Benson CS	Anaesthesia	2021	########			10.1111/anae.15405
33297667	Impact of luteinizing hormone suppression on hematopoietic recovery after intensive chemotherapy in patients with leukemia	Dalle IA, Paranal R, Zarka J, Paul S, Sasaki K, Li W, Ning J, Short NJ, Ohanian M, Cortes JE, Jabbour EJ, Issa GC.	Haematologica. 2021 Apr 1;106(4):1097-1105. doi: 10.3324/haematol.2020.256453.	Dalle IA	Haematologica	2021	########	PMC8586820		10.3324/haematol.2020.256453
34278983	Haematohidrosis in a 12-year-old boy: blood, sweat and tears	Talwar M, Chidambaram AC, Mekala S, Parameswaran N, Delhikumar CG.	Paediatr Int Child Health. 2021 Nov;41(4):300-302. doi: 10.1080/20469047.2021.1951555. Epub 2021 Jul 19.	Talwar M	Paediatr Int Child Health	2021	########			10.1080/20469047.2021.1951555
33397847	Clinicopathological Findings of Haematological Malignancies in Hospital Admitted Patients	Islam AS, Ara ZG, Bhuiyan GR, Khan AU, Khan MM.	Mymensingh Med J. 2021 Jan;30(1):28-34.	Islam AS	Mymensingh Med J	2021	########
33660428	Predicting chemotherapy-induced menopause using baseline and post-chemotherapy anti-Müllerian hormone levels: Results of a pilot study	Martin HL, Ullah S, Abbas N, Scott-Hoy A, Kichenadasse G, Karapetis CS, Roy A, Sukumaran S, Ross DM, Khattak MA, Koczwara B.	Cancer Rep (Hoboken). 2021 Jun;4(3):e1342. doi: 10.1002/cnr2.1342. Epub 2021 Mar 3.	Martin HL	Cancer Rep (Hoboken)	2021	########	PMC8222560		10.1002/cnr2.1342
34019708	Gynaecological and reproductive health of women with telomere biology disorders	Giri N, Alter BP, Savage SA, Stratton P.	Br J Haematol. 2021 Jun;193(6):1238-1246. doi: 10.1111/bjh.17545. Epub 2021 May 21.	Giri N	Br J Haematol	2021	########	PMC8363207	NIHMS1700644	10.1111/bjh.17545
34252643	Rare cause of painless lower gastrointestinal bleeding: A case report	Alyahyawi K.	Int J Surg Case Rep. 2021 Aug;85:106165. doi: 10.1016/j.ijscr.2021.106165. Epub 2021 Jul 2.	Alyahyawi K	Int J Surg Case Rep	2021	########	PMC8278421		10.1016/j.ijscr.2021.106165
34481549	Iron deficiency anaemia in sub-Saharan Africa: a review of current evidence and primary care recommendations for high-risk groups	Mwangi MN, Mzembe G, Moya E, Verhoef H.	Lancet Haematol. 2021 Oct;8(10):e732-e743. doi: 10.1016/S2352-3026(21)00193-9. Epub 2021 Sep 2.	Mwangi MN	Lancet Haematol	2021	########			10.1016/S2352-3026(21)00193-9
34275424	Sudden-onset haemolacria in an adolescent girl	Akca Caglar A, Akca H, Kurt F, Akcan Yildiz L, Nalcacioglu P, Buyukkoc O, Dibek Misirlioglu E.	Paediatr Int Child Health. 2021 Nov;41(4):295-299. doi: 10.1080/20469047.2021.1949563. Epub 2021 Jul 18.	Akca Caglar A	Paediatr Int Child Health	2021	########			10.1080/20469047.2021.1949563
34231198	Knowledge gaps in reproductive and sexual health in girls and women with sickle cell disease	Pecker LH, Sharma D, Nero A, Paidas MJ, Ware RE, James AH, Smith-Whitley K.	Br J Haematol. 2021 Sep;194(6):970-979. doi: 10.1111/bjh.17658. Epub 2021 Jul 7.	Pecker LH	Br J Haematol	2021	########	PMC8448913	NIHMS1711000	10.1111/bjh.17658
33411804	Prevalence of and factors associated with anaemia in women of reproductive age in Bangladesh, Maldives and Nepal: Evidence from nationally-representative survey data	Rahman MA, Rahman MS, Aziz Rahman M, Szymlek-Gay EA, Uddin R, Islam SMS.	PLoS One. 2021 Jan 7;16(1):e0245335. doi: 10.1371/journal.pone.0245335. eCollection 2021.	Rahman MA	PLoS One	2021	########	PMC7790421		10.1371/journal.pone.0245335
34048575	Assessment of Ovarian Function in Phase III (Neo)Adjuvant Breast Cancer Clinical Trials: A Systematic Evaluation	Cui W, Francis PA, Loi S, Hickey M, Stern C, Na L, Partridge AH, Loibl S, Anderson RA, Hutt KJ, Keogh LA, Phillips KA.	J Natl Cancer Inst. 2021 Nov 29;113(12):1770-1778. doi: 10.1093/jnci/djab111.	Cui W	J Natl Cancer Inst	2021	########	PMC8634391		10.1093/jnci/djab111
33536631	A genome-wide meta-analysis yields 46 new loci associating with biomarkers of iron homeostasis	Bell S, Rigas AS, Magnusson MK, Ferkingstad E, Allara E, Bjornsdottir G, Ramond A, Sørensen E, Halldorsson GH, Paul DS, Burgdorf KS, Eggertsson HP, Howson JMM, Thørner LW, Kristmundsdottir S, Astle WJ, Erikstrup C, Sigurdsson JK, Vuckovic D, Dinh KM, Tragante V, Surendran P, Pedersen OB, Vidarsson B, Jiang T, Paarup HM, Onundarson PT, Akbari P, Nielsen KR, Lund SH, Juliusson K, Magnusson MI, Frig…	Commun Biol. 2021 Feb 3;4(1):156. doi: 10.1038/s42003-020-01575-z.	Bell S	Commun Biol	2021	########	PMC7859200		10.1038/s42003-020-01575-z
32041387	Approach to Abnormal Uterine Bleeding in Adolescents	Yaşa C, Güngör Uğurlucan F.	J Clin Res Pediatr Endocrinol. 2020 Feb 6;12(Suppl 1):1-6. doi: 10.4274/jcrpe.galenos.2019.2019.S0200.	Yaşa C	J Clin Res Pediatr Endocrinol	2020	########	PMC7053441		10.4274/jcrpe.galenos.2019.2019.S0200
31886837	Diagnosis and Management of Heavy Menstrual Bleeding and Bleeding Disorders in Adolescents	Borzutzky C, Jaffray J.	JAMA Pediatr. 2020 Feb 1;174(2):186-194. doi: 10.1001/jamapediatrics.2019.5040.	Borzutzky C	JAMA Pediatr	2020	########			10.1001/jamapediatrics.2019.5040
32356352	Heavy menstrual bleeding in women with inherited bleeding disorders	Djambas Khayat C, Gouider E, von Mackensen S, Abdul Kadir R.	Haemophilia. 2020 Apr;26 Suppl 3:16-19. doi: 10.1111/hae.13888.	Djambas Khayat C	Haemophilia	2020	########			10.1111/hae.13888
33094877	Bleeding of unknown cause and unclassified bleeding disorders; diagnosis, pathophysiology and management	Thomas W, Downes K, Desborough MJR.	Haemophilia. 2020 Nov;26(6):946-957. doi: 10.1111/hae.14174. Epub 2020 Oct 23.	Thomas W	Haemophilia	2020	########			10.1111/hae.14174
31303333	Women with inherited bleeding disorders - Challenges and strategies for improved care	Presky KO, Kadir RA.	Thromb Res. 2020 Dec;196:569-578. doi: 10.1016/j.thromres.2019.07.004. Epub 2019 Jul 6.	Presky KO	Thromb Res	2020	########			10.1016/j.thromres.2019.07.004
31420204	The use of prophylaxis in the treatment of rare bleeding disorders	Shapiro A.	Thromb Res. 2020 Dec;196:590-602. doi: 10.1016/j.thromres.2019.07.014. Epub 2019 Jul 19.	Shapiro A	Thromb Res	2020	########			10.1016/j.thromres.2019.07.014
32233805	Women With Congenital Hypofibrinogenemia/Afibrinogenemia: From Birth to Death	Zhang Y, Zuo X, Teng Y.	Clin Appl Thromb Hemost. 2020 Jan-Dec;26:1076029620912819. doi: 10.1177/1076029620912819.	Zhang Y	Clin Appl Thromb Hemost	2020	########	PMC7288827		10.1177/1076029620912819
33537529	Sexism in the management of bleeding disorders	Weyand AC, James PD.	Res Pract Thromb Haemost. 2020 Dec 13;5(1):51-54. doi: 10.1002/rth2.12468. eCollection 2021 Jan.	Weyand AC	Res Pract Thromb Haemost	2020	########	PMC7845070		10.1002/rth2.12468
33162718	Bernard-Soulier syndrome (BSS) with uncontrollable menorrhagia	Bhadra D, Chakraborty S.	Asian J Transfus Sci. 2020 Jan-Jun;14(1):93-95. doi: 10.4103/ajts.AJTS_61_18. Epub 2020 Jul 24.	Bhadra D	Asian J Transfus Sci	2020	########	PMC7607975		10.4103/ajts.AJTS_61_18
32562285	Bleeding phenotype and diagnostic characterization of patients with congenital platelet defects	Blaauwgeers MW, Kruip MJHA, Beckers EAM, Coppens M, Eikenboom J, van Galen KPM, Tamminga RYJ, Urbanus RT, Schutgens REG.	Am J Hematol. 2020 Jun 19;95(10):1142-7. doi: 10.1002/ajh.25910. Online ahead of print.	Blaauwgeers MW	Am J Hematol	2020	########	PMC7540397		10.1002/ajh.25910
32004416	Menstrual and obstetrical bleeding in women with inherited platelet receptor defects-A systematic review	Punt MC, Schuitema PCE, Bloemenkamp KWM, Kremer Hovinga ICL, van Galen KPM.	Haemophilia. 2020 Mar;26(2):216-227. doi: 10.1111/hae.13927. Epub 2020 Jan 31.	Punt MC	Haemophilia	2020	########	PMC7155109		10.1111/hae.13927
31624107	Bleeding disorders in adolescents with heavy menstrual bleeding in a multicenter prospective US cohort	Zia A, Jain S, Kouides P, Zhang S, Gao A, Salas N, Lau M, Wilson E, DeSimone N, Sarode R.	Haematologica. 2020 Jul;105(7):1969-1976. doi: 10.3324/haematol.2019.225656. Epub 2019 Oct 17.	Zia A	Haematologica	2020	########	PMC7327636		10.3324/haematol.2019.225656
32459044	Clinical management of woman with bleeding disorders: A survey among European haemophilia treatment centres	van Galen KPM, Lavin M, Skouw-Rasmussen N, Ivanova E, Mauser-Bunschoten E, Punt M, Romana G, Elfvinge P, D'Oiron R, Abdul-Kadir R.	Haemophilia. 2020 Jul;26(4):657-662. doi: 10.1111/hae.14043. Epub 2020 May 27.	van Galen KPM	Haemophilia	2020	########	PMC7497252		10.1111/hae.14043
31729076	The many roles of tranexamic acid: An overview of the clinical indications for TXA in medical and surgical patients	Cai J, Ribkoff J, Olson S, Raghunathan V, Al-Samkari H, DeLoughery TG, Shatzel JJ.	Eur J Haematol. 2020 Feb;104(2):79-87. doi: 10.1111/ejh.13348. Epub 2019 Dec 16.	Cai J	Eur J Haematol	2020	########	PMC7023891	NIHMS1551116	10.1111/ejh.13348
32360976	Gynecological and obstetric outcome in the French cohort of women with factor XIII deficiency	Rugeri L, Martinaud C, Beurrier P, Borg Y, Chambost H, Chirila-Hetsch M, Desprez D, Harroche A, Milien V, Pan-Petesch B, Meunier S.	Thromb Res. 2020 Jul;191:22-25. doi: 10.1016/j.thromres.2020.04.010. Epub 2020 Apr 21.	Rugeri L	Thromb Res	2020	########			10.1016/j.thromres.2020.04.010
32041594	Pictorial methods to assess heavy menstrual bleeding in research and clinical practice: a systematic literature review	Magnay JL, O'Brien S, Gerlinger C, Seitz C.	BMC Womens Health. 2020 Feb 10;20(1):24. doi: 10.1186/s12905-020-0887-y.	Magnay JL	BMC Womens Health	2020	########	PMC7011238		10.1186/s12905-020-0887-y
32042394	Bernard-Soulier syndrome or idiopathic thrombocytopenic purpura: A case series	Reisi N.	Caspian J Intern Med. 2020 Winter;11(1):105-109. doi: 10.22088/cjim.11.1.105.	Reisi N	Caspian J Intern Med	2020	########	PMC6992729		10.22088/cjim.11.1.105
33163040	Glanzmann's thrombasthenia: a rare bleeding disorder in a Nigerian girl	Ezenwosu OU, Chukwu BF, Uwaezuoke NA, Ezenwosu IL, Ikefuna AN, Emodi IJ.	Afr Health Sci. 2020 Jun;20(2):753-757. doi: 10.4314/ahs.v20i2.27.	Ezenwosu OU	Afr Health Sci	2020	########	PMC7609079		10.4314/ahs.v20i2.27
31905045	A Cross-Sectional Study of Women and Girls with Congenital Bleeding Disorders: The American Thrombosis and Hemostasis Network Cohort	Haley KM, Sidonio RF Jr, Abraham S, Cheng D, Recht M, Kulkarni R.	J Womens Health (Larchmt). 2020 May;29(5):670-676. doi: 10.1089/jwh.2019.7930. Epub 2020 Jan 6.	Haley KM	J Womens Health (Larchmt)	2020	########			10.1089/jwh.2019.7930
32610148	Outpatient Management of Heavy Menstrual Bleeding in Adolescent and Young Women with Inherited Platelet Function Disorders	Pennesi CM, Quint EH, Rosen MW, Compton SD, Odukoya EJ, Weyand AC.	J Pediatr Adolesc Gynecol. 2020 Oct;33(5):489-493. doi: 10.1016/j.jpag.2020.06.019. Epub 2020 Jun 28.	Pennesi CM	J Pediatr Adolesc Gynecol	2020	########			10.1016/j.jpag.2020.06.019
32663297	The spectrum and severity of bleeding in adolescents with low von Willebrand factor-associated heavy menstrual bleeding	Srivaths L, Minard CG, O'Brien SH, Wheeler AP, Mullins E, Sharma M, Sidonio R, Jain S, Zia A, Ragni MV, Kulkarni R, Dietrich JE, Kouides PA.	Blood Adv. 2020 Jul 14;4(13):3209-3216. doi: 10.1182/bloodadvances.2020002081.	Srivaths L	Blood Adv	2020	########	PMC7362347		10.1182/bloodadvances.2020002081
32078655	Healthcare provider perspectives on inequities in access to care for patients with inherited bleeding disorders	Arya S, Wilton P, Page D, Boma-Fischer L, Floros G, Dainty KN, Winikoff R, Sholzberg M.	PLoS One. 2020 Feb 20;15(2):e0229099. doi: 10.1371/journal.pone.0229099. eCollection 2020.	Arya S	PLoS One	2020	########	PMC7032703		10.1371/journal.pone.0229099
32573942	Standardizing care to manage bleeding disorders in adolescents with heavy menses-A joint project from the ISTH pediatric/neonatal and women's health SSCs	Zia A, Kouides P, Khodyakov D, Dao E, Lavin M, Kadir RA, Othman M, Bauman D, Halimeh S, Winikoff R, Revel-Vilk S.	J Thromb Haemost. 2020 Oct;18(10):2759-2774. doi: 10.1111/jth.14974.	Zia A	J Thromb Haemost	2020	########			10.1111/jth.14974
32470465	Use of a levonorgestrel 52-mg intrauterine system in the control of abnormal uterine bleeding in women with inherited bleeding disorders	Campos RR, Baêta T, Silva-Filho A, Rezende SM, Rocha ALL.	Contraception. 2020 Oct;102(4):254-258. doi: 10.1016/j.contraception.2020.05.009. Epub 2020 May 26.	Campos RR	Contraception	2020	########			10.1016/j.contraception.2020.05.009
33062357	Management of Refractory Menstrual Bleeding in an Adolescent with Glanzmann Thrombasthenia: A Case Report and Review	King LJ, Huff J, Heber D, Miller MA, Marshall B.	Case Rep Obstet Gynecol. 2020 Sep 30;2020:8848763. doi: 10.1155/2020/8848763. eCollection 2020.	King LJ	Case Rep Obstet Gynecol	2020	########	PMC7545426		10.1155/2020/8848763
32639687	Molecular and clinical profile of congenital fibrinogen disorders in Iran, identification of two novel mutations	Tavasoli B, Safa M, Dorgalaleh A, Ghasemi JB, Rezaei Makhouri F, Rezvani MR, Ahmadi A, Tabibian S, Jazebi M, Baghaipour MR, Zaker F.	Int J Lab Hematol. 2020 Oct;42(5):619-627. doi: 10.1111/ijlh.13258. Epub 2020 Jul 8.	Tavasoli B	Int J Lab Hematol	2020	########			10.1111/ijlh.13258
31825922	Hemophilia A in Females: Considerations for Clinical Management	Bryant P, Boukouvala A, McDaniel J, Nance D.	Acta Haematol. 2020;143(3):289-294. doi: 10.1159/000503889. Epub 2019 Dec 11.	Bryant P	Acta Haematol	2020	########			10.1159/000503889
32844776	Pubertal Menorrhagia - A Rare Presentation of Congenital Factor XIII Deficiency	Raj SNN, Ramesh H.	Indian Pediatr. 2020 Aug 15;57(8):774-775. doi: 10.1007/s13312-020-1943-2.	Raj SNN	Indian Pediatr	2020	########	PMC7444189		10.1007/s13312-020-1943-2
31478416	An Extremely Rare Cause of Prolonged Menstruation: Lupus Anticoagulant-Hypoprothrombinemia Syndrome	Ozdel S, Baglan E, Azapağası EÜ, Eroglu FK, Kargın Cakıcı E, Bulbul M.	J Obstet Gynaecol. 2020 Aug;40(6):887-888. doi: 10.1080/01443615.2019.1637406. Epub 2019 Sep 3.	Ozdel S	J Obstet Gynaecol	2020	########			10.1080/01443615.2019.1637406
31765796	Adolescents Presenting to the Emergency Department with Heavy Menstrual Bleeding	Rosen MW, Weyand AC, Pennesi CM, Stoffers VL, Bourdillon CM, George JS, Quint EH.	J Pediatr Adolesc Gynecol. 2020 Apr;33(2):139-143. doi: 10.1016/j.jpag.2019.11.010. Epub 2019 Nov 22.	Rosen MW	J Pediatr Adolesc Gynecol	2020	########			10.1016/j.jpag.2019.11.010
32833807	A novel heterozygous mutation (γIIe367Thr) causes congenital dysfibrinogenemia in a Chinese family	Luo S, Xu Q, Xie Y, Li X, Jin Y, Yang L, Liu S, Wang M.	Blood Coagul Fibrinolysis. 2020 Dec;31(8):569-574. doi: 10.1097/MBC.0000000000000948.	Luo S	Blood Coagul Fibrinolysis	2020	########			10.1097/MBC.0000000000000948
31903814	Management of immune thrombocytopenia in women: current standards and special considerations	Rodeghiero F, Marranconi E.	Expert Rev Hematol. 2020 Feb;13(2):175-185. doi: 10.1080/17474086.2020.1711729. Epub 2020 Jan 22.	Rodeghiero F	Expert Rev Hematol	2020	########			10.1080/17474086.2020.1711729
32654321	Prospective evaluation of ISTH-BAT as a predictor of bleeding disorder in adolescents presenting with heavy menstrual bleeding in a multidisciplinary hematology clinic	Jain S, Zhang S, Acosta M, Malone K, Kouides P, Zia A.	J Thromb Haemost. 2020 Oct;18(10):2542-2550. doi: 10.1111/jth.14997. Epub 2020 Aug 28.	Jain S	J Thromb Haemost	2020	########			10.1111/jth.14997
32358028	Platelet Disorders	Haley KM.	Pediatr Rev. 2020 May;41(5):224-235. doi: 10.1542/pir.2018-0359.	Haley KM	Pediatr Rev	2020	########			10.1542/pir.2018-0359
32118380	Congenital factor XI deficiency caused by a novel F11 missense variant: a case report	Gotovac Jerčić K, Blažeković A, Hančević M, Bilić E, Borovečki F.	Croat Med J. 2020 Feb 29;61(1):62-65. doi: 10.3325/cmj.2020.61.62.	Gotovac Jerčić K	Croat Med J	2020	########	PMC7063557		10.3325/cmj.2020.61.62
32379400	Bleeding symptoms in patients diagnosed as type 3 von Willebrand disease: Results from 3WINTERS-IPS, an international and collaborative cross-sectional study	Tosetto A, Badiee Z, Baghaipour MR, Baronciani L, Battle J, Berntorp E, Bodó I, Budde U, Castaman G, Eikenboom JCJ, Eshghi P, Ettorre C, Goodeve A, Goudemand J, Hay CRM, Hoorfar H, Karimi M, Keikhaei B, Lassila R, Leebeek FWG, Lopez Fernandez MF, Mannucci PM, Mazzucconi MG, Morfini M, Oldenburg J, Peake I, Parra Lòpez R, Peyvandi F, Schneppenheim R, Tiede A, Toogeh G, Trossaert M, Zekavat O, Zett…	J Thromb Haemost. 2020 Sep;18(9):2145-2154. doi: 10.1111/jth.14886. Epub 2020 Aug 25.	Tosetto A	J Thromb Haemost	2020	########			10.1111/jth.14886
33275697	Abnormal uterine bleeding in users of rivaroxaban and apixaban	Jacobson-Kelly AE, Samuelson Bannow BT.	Hematology Am Soc Hematol Educ Program. 2020 Dec 4;2020(1):538-541. doi: 10.1182/hematology.2020000166.	Jacobson-Kelly AE	Hematology Am Soc Hematol Educ Program	2020	########	PMC7727551		10.1182/hematology.2020000166
32798297	COVID-19 in a pediatric patient with Glanzmann thrombasthenia	Sattler L, Feugeas O, Hager C, Grunebaum L, Desprez D.	Pediatr Blood Cancer. 2020 Oct;67(10):e28662. doi: 10.1002/pbc.28662. Epub 2020 Aug 15.	Sattler L	Pediatr Blood Cancer	2020	########	PMC7460953		10.1002/pbc.28662
32165215	Trends in Emergency Department Visits among Adolescents with Abnormal Uterine Bleeding	Rosen MW, Giuliani E, Marsh EE, Quint EH, Smith YR.	J Pediatr Adolesc Gynecol. 2020 Oct;33(5):484-488. doi: 10.1016/j.jpag.2020.03.001. Epub 2020 Mar 9.	Rosen MW	J Pediatr Adolesc Gynecol	2020	########			10.1016/j.jpag.2020.03.001
31939074	Molecular and clinical profile of type 2 von Willebrand disease in Iran: a thirteen-year experience	Rassoulzadegan M, Ala F, Jazebi M, Enayat MS, Tabibian S, Shams M, Bahraini M, Dorgalaleh A.	Int J Hematol. 2020 Apr;111(4):535-543. doi: 10.1007/s12185-019-02814-8. Epub 2020 Jan 14.	Rassoulzadegan M	Int J Hematol	2020	########			10.1007/s12185-019-02814-8
31930421	Evaluation of Abnormal Bleeding in Children	Roberts JC.	Pediatr Ann. 2020 Jan 1;49(1):e36-e42. doi: 10.3928/19382359-20191215-01.	Roberts JC	Pediatr Ann	2020	########			10.3928/19382359-20191215-01
33226133	Progestogens or progestogen-releasing intrauterine systems for uterine fibroids (other than preoperative medical therapy)	Sangkomkamhang US, Lumbiganon P, Pattanittum P.	Cochrane Database Syst Rev. 2020 Nov 23;11(11):CD008994. doi: 10.1002/14651858.CD008994.pub3.	Sangkomkamhang US	Cochrane Database Syst Rev	2020	########	PMC8094271		10.1002/14651858.CD008994.pub3
32512725	A Morphometric Analysis of Platelet Dense Granules of Patients with Unexplained Bleeding: A New Entity of Delta-Microgranular Storage Pool Deficiency	Gunning WT 3rd, Raghavan M, Calomeni EP, Turner JN, Roysam B, Roysam S, Smith MR, Kouides PA, Lachant NA.	J Clin Med. 2020 Jun 4;9(6):1734. doi: 10.3390/jcm9061734.	Gunning WT 3rd	J Clin Med	2020	########	PMC7356033		10.3390/jcm9061734
32529637	Progestogen-releasing intrauterine systems for heavy menstrual bleeding	Bofill Rodriguez M, Lethaby A, Jordan V.	Cochrane Database Syst Rev. 2020 Jun 12;6(6):CD002126. doi: 10.1002/14651858.CD002126.pub4.	Bofill Rodriguez M	Cochrane Database Syst Rev	2020	########	PMC7388184		10.1002/14651858.CD002126.pub4
31747136	Characterization of a large cohort of patients with unclassified bleeding disorder; clinical features, management of haemostatic challenges and use of global haemostatic assessment with proposed recommendations for diagnosis and treatment	MacDonald S, Wright A, Beuche F, Downes K, Besser M, Symington E, Kelly A, Thomas W.	Int J Lab Hematol. 2020 Apr;42(2):116-125. doi: 10.1111/ijlh.13124. Epub 2019 Nov 20.	MacDonald S	Int J Lab Hematol	2020	########			10.1111/ijlh.13124
32021526	Potential Undiagnosed VWD Or Other Mucocutaneous Bleeding Disorder Cases Estimated From Private Medical Insurance Claims	Sidonio RF Jr, Zia A, Fallaize D.	J Blood Med. 2020 Jan 6;11:1-11. doi: 10.2147/JBM.S224683. eCollection 2020.	Sidonio RF Jr	J Blood Med	2020	########	PMC6954081		10.2147/JBM.S224683
33537547	Heavy menstrual bleeding on direct factor Xa inhibitors: Rationale and design of the MEDEA study	Hamulyák EN, Wiegers HMG, Scheres LJJ, Hutten BA, de Lange ME, Timmermans A, Westerweel PE, Nijziel MR, Kruip MJHA, Ten Wolde M, Ypma PF, Klok FA, Nieuwenhuizen L, van Wissen S, Hovens MMC, Faber LM, Kamphuisen PW, Büller HR, Middeldorp S.	Res Pract Thromb Haemost. 2020 Dec 18;5(1):223-230. doi: 10.1002/rth2.12471. eCollection 2021 Jan.	Hamulyák EN	Res Pract Thromb Haemost	2020	########	PMC7845056		10.1002/rth2.12471
33162717	Posttransfusion purpura sans purpura: A novel presentation	Thokala RP, Anandan A, Radhakrishnan K, Panicker VK, Rathan N.	Asian J Transfus Sci. 2020 Jan-Jun;14(1):90-92. doi: 10.4103/ajts.AJTS_66_19. Epub 2020 Jul 24.	Thokala RP	Asian J Transfus Sci	2020	########	PMC7607978		10.4103/ajts.AJTS_66_19
31808272	Laboratory monitoring during pregnancy and post-partum hemorrhage in women with von Willebrand disease	O'Brien SH, Stanek JR, Kaur D, McCracken K, Vesely SK.	J Thromb Haemost. 2020 Mar;18(3):604-608. doi: 10.1111/jth.14696. Epub 2020 Jan 22.	O'Brien SH	J Thromb Haemost	2020	########			10.1111/jth.14696
32426657	Topical Tranexamic Acid for Hemostasis of an Oral Bleed in a Patient on a Direct Oral Anticoagulant	Boccio E, Hultz K, Wong AH.	Clin Pract Cases Emerg Med. 2020 Mar 27;4(2):146-149. doi: 10.5811/cpcem.2020.1.45326. eCollection 2020 May.	Boccio E	Clin Pract Cases Emerg Med	2020	########	PMC7219988		10.5811/cpcem.2020.1.45326
31180165	Iron insufficiency among young Australian women: a population-based survey	Islam RM, Bell RJ, Skiba MA, Trambas CM, Davis SR.	Intern Med J. 2020 Apr;50(4):420-426. doi: 10.1111/imj.14397.	Islam RM	Intern Med J	2020	########			10.1111/imj.14397
31449888	Incidence of occult malignancies identified during hysterectomies performed for benign indications	Topdagi Yilmaz EP, Cimilli Senocak GN, Topdagi YE, Aynaoglu Yildiz G, Kumtepe Y.	J Gynecol Obstet Hum Reprod. 2020 Mar;49(3):101620. doi: 10.1016/j.jogoh.2019.08.003. Epub 2019 Aug 23.	Topdagi Yilmaz EP	J Gynecol Obstet Hum Reprod	2020	########			10.1016/j.jogoh.2019.08.003
32982528	Psychosocial Impact and Disease Management in Patients with Congenital Factor VII Deficiency	Peltier S, Kellum A, Brewer J, Duncan A, Cooper DL, Saad H.	J Blood Med. 2020 Sep 11;11:297-303. doi: 10.2147/JBM.S259909. eCollection 2020.	Peltier S	J Blood Med	2020	########	PMC7494225		10.2147/JBM.S259909
31793247	Two cases of von Willebrand disease type 3 in consanguineous Chinese families	Wang X, Tang N, Lu Y, Hu Q, Li D.	Mol Genet Genomic Med. 2020 Feb;8(2):e1075. doi: 10.1002/mgg3.1075. Epub 2019 Dec 2.	Wang X	Mol Genet Genomic Med	2020	########	PMC7005608		10.1002/mgg3.1075
35813362	Characterization and antimicrobial study of Trinakantamani (Amber) Pishti	Joshi N, Ahuja MR, Rastogi GK, Dash MK.	Ayu. 2020 Oct-Dec;41(4):225-234. doi: 10.4103/ayu.AYU_155_19. Epub 2022 Jun 3.	Joshi N	Ayu	2020	########	PMC9261990		10.4103/ayu.AYU_155_19
32893083	Clinical and muscle MRI features in a family with tubular aggregate myopathy and novel STIM1 mutation	Claeys T, Goosens V, Racé V, Theys T, Thal DR, Depuydt CE, Claeys KG.	Neuromuscul Disord. 2020 Sep;30(9):709-718. doi: 10.1016/j.nmd.2020.07.010. Epub 2020 Aug 1.	Claeys T	Neuromuscul Disord	2020	########			10.1016/j.nmd.2020.07.010
32094083	Protective effect of Clinopodium chinense (Benth.) O. Kuntze against abnormal uterine bleeding in female rats	Li L, Huang Q, Duan X, Han L, Peng D.	J Pharmacol Sci. 2020 May;143(1):1-8. doi: 10.1016/j.jphs.2020.02.004. Epub 2020 Feb 13.	Li L	J Pharmacol Sci	2020	########			10.1016/j.jphs.2020.02.004
33264352	Clinical bleeding patterns and management techniques of abnormal uterine bleeding at a teaching and referral hospital in Western Kenya	Mutakha GS, Mwaliko E, Kirwa P.	PLoS One. 2020 Dec 2;15(12):e0243166. doi: 10.1371/journal.pone.0243166. eCollection 2020.	Mutakha GS	PLoS One	2020	########	PMC7710065		10.1371/journal.pone.0243166
32298628	Connecting Female Genital Schistosomiasis and Menstrual Hygiene Initiatives	Stothard JR, Odiere MR, Phillips-Howard PA.	Trends Parasitol. 2020 May;36(5):410-412. doi: 10.1016/j.pt.2020.02.007. Epub 2020 Apr 7.	Stothard JR	Trends Parasitol	2020	########			10.1016/j.pt.2020.02.007
31715055	The role of iron repletion in adult iron deficiency anemia and other diseases	Elstrott B, Khan L, Olson S, Raghunathan V, DeLoughery T, Shatzel JJ.	Eur J Haematol. 2020 Mar;104(3):153-161. doi: 10.1111/ejh.13345. Epub 2019 Dec 26.	Elstrott B	Eur J Haematol	2020	########	PMC7031048	NIHMS1551125	10.1111/ejh.13345
31782196	Lifestyle behaviours, ethnicity and menstruation have little added value in prediction models for low haemoglobin deferral in whole blood donors	Baart AM, Timmer T, de Kort WLAM, van den Hurk K.	Transfus Med. 2020 Feb;30(1):16-22. doi: 10.1111/tme.12651. Epub 2019 Nov 28.	Baart AM	Transfus Med	2020	########			10.1111/tme.12651
33083364	Menstrual Cup-Associated Toxic Shock Syndrome	Neumann C, Kaiser R, Bauer J.	Eur J Case Rep Intern Med. 2020 Jul 22;7(10):001825. doi: 10.12890/2020_001825. eCollection 2020.	Neumann C	Eur J Case Rep Intern Med	2020	########	PMC7546563		10.12890/2020_001825
33308197	The curious incident of a cavum velum interpositum cyst in twins of a mother carrying May-Hegglin anomaly: a case report and short literature review	Giordano G, Tiscia GL, Favuzzi G, Chinni E, Intrieri M, Mastroianno M, Di Meglio L, Margaglione M, Grandone E.	BMC Pregnancy Childbirth. 2020 Dec 11;20(1):772. doi: 10.1186/s12884-020-03437-2.	Giordano G	BMC Pregnancy Childbirth	2020	########	PMC7731508		10.1186/s12884-020-03437-2
32129176	A case of three rare uterine neoplasms in the same surgical specimen	Giuliani A, Romano L, Romanzi F, Giubbolini G, Coletti G, Di Stefano N, Le'Clerc JN, Schietroma M, Carlei F, Di Stefano L.	Ann Ital Chir. 2020 Jan 19;9:S2239253X20031527.	Giuliani A	Ann Ital Chir	2020	########
32077008	Increasing use of anticoagulants in Germany and its impact on hospitalization rates for genitourinary bleeding	von Beckerath O, Paulitschek AM, Kröger K, Kowall B, Santosa F, Stang A.	J Thromb Thrombolysis. 2020 May;49(4):533-539. doi: 10.1007/s11239-020-02061-3.	von Beckerath O	J Thromb Thrombolysis	2020	########			10.1007/s11239-020-02061-3
32892362	Tafenoquine for preventing relapse in people with Plasmodium vivax malaria	Rodrigo C, Rajapakse S, Fernando D.	Cochrane Database Syst Rev. 2020 Sep 6;9(9):CD010458. doi: 10.1002/14651858.CD010458.pub3.	Rodrigo C	Cochrane Database Syst Rev	2020	########	PMC8094590		10.1002/14651858.CD010458.pub3
31992253	Factors associated with anaemia and iron deficiency among women of reproductive age in Northeast Thailand: a cross-sectional study	Jamnok J, Sanchaisuriya K, Sanchaisuriya P, Fucharoen G, Fucharoen S, Ahmed F.	BMC Public Health. 2020 Jan 28;20(1):102. doi: 10.1186/s12889-020-8248-1.	Jamnok J	BMC Public Health	2020	########	PMC6986100		10.1186/s12889-020-8248-1
32613604	An exome-wide exploration of cases of primary ovarian insufficiency uncovers novel sequence variants and candidate genes	Alvarez-Mora MI, Todeschini AL, Caburet S, Perets LP, Mila M, Younis JS, Shalev S, Veitia RA.	Clin Genet. 2020 Sep;98(3):293-298. doi: 10.1111/cge.13803. Epub 2020 Jul 28.	Alvarez-Mora MI	Clin Genet	2020	########			10.1111/cge.13803
32191679	Prevalence, attitude and practice of self-medication among adolescents and the paradigm of dysmenorrhea self-care management in different countries	De Sanctis V, Soliman AT, Daar S, Di Maio S, Elalaily R, Fiscina B, Kattamis C.	Acta Biomed. 2020 Mar 19;91(1):182-192. doi: 10.23750/abm.v91i1.9242.	De Sanctis V	Acta Biomed	2020	########	PMC7569583		10.23750/abm.v91i1.9242
32063946	Uterine compression suture is an effective mode of treatment of postpartum haemorrhage	Jiang H, Wang L, Liang J.	Pak J Med Sci. 2020 Jan-Feb;36(2):131-135. doi: 10.12669/pjms.36.2.1072.	Jiang H	Pak J Med Sci	2020	########	PMC6994861		10.12669/pjms.36.2.1072
32066539	Predicting acute ovarian failure in female survivors of childhood cancer: a cohort study in the Childhood Cancer Survivor Study (CCSS) and the St Jude Lifetime Cohort (SJLIFE)	Clark RA, Mostoufi-Moab S, Yasui Y, Vu NK, Sklar CA, Motan T, Brooke RJ, Gibson TM, Oeffinger KC, Howell RM, Smith SA, Lu Z, Robison LL, Chemaitilly W, Hudson MM, Armstrong GT, Nathan PC, Yuan Y.	Lancet Oncol. 2020 Mar;21(3):436-445. doi: 10.1016/S1470-2045(19)30818-6. Epub 2020 Feb 14.	Clark RA	Lancet Oncol	2020	########	PMC7060129	NIHMS1564817	10.1016/S1470-2045(19)30818-6
31477229	Inherited platelet disorders in women	Gresele P, Falcinelli E, Bury L.	Thromb Res. 2019 Sep;181 Suppl 1:S54-S59. doi: 10.1016/S0049-3848(19)30368-8.	Gresele P	Thromb Res	2019	########			10.1016/S0049-3848(19)30368-8
31582329	Women and inherited bleeding disorders - A review with a focus on key challenges for 2019	Winikoff R, Scully MF, Robinson KS.	Transfus Apher Sci. 2019 Oct;58(5):613-622. doi: 10.1016/j.transci.2019.08.013. Epub 2019 Aug 9.	Winikoff R	Transfus Apher Sci	2019	########			10.1016/j.transci.2019.08.013
30803134	Characterizing adolescents with heavy menstrual bleeding and generalized joint hypermobility	Kendel NE, Haamid FW, Christian-Rancy M, O'Brien SH.	Pediatr Blood Cancer. 2019 Jun;66(6):e27675. doi: 10.1002/pbc.27675. Epub 2019 Feb 25.	Kendel NE	Pediatr Blood Cancer	2019	########			10.1002/pbc.27675
30901144	Congenital Factor X deficiency in women: A systematic review of the literature	Spiliopoulos D, Kadir RA.	Haemophilia. 2019 Mar;25(2):195-204. doi: 10.1111/hae.13729.	Spiliopoulos D	Haemophilia	2019	########			10.1111/hae.13729
30472382	Bleeding Disorders in Adolescents with Heavy Menstrual Bleeding: The Queensland Statewide Paediatric and Adolescent Gynaecology Service	O'Brien B, Mason J, Kimble R.	J Pediatr Adolesc Gynecol. 2019 Apr;32(2):122-127. doi: 10.1016/j.jpag.2018.11.005. Epub 2018 Nov 22.	O'Brien B	J Pediatr Adolesc Gynecol	2019	########			10.1016/j.jpag.2018.11.005
31441825	Screening and Management of Bleeding Disorders in Adolescents With Heavy Menstrual Bleeding: ACOG COMMITTEE OPINION, Number 785		Obstet Gynecol. 2019 Sep;134(3):e71-e83. doi: 10.1097/AOG.0000000000003411.		Obstet Gynecol	2019	########			10.1097/AOG.0000000000003411
31441820	Screening and Management of Bleeding Disorders in Adolescents With Heavy Menstrual Bleeding: ACOG COMMITTEE OPINION SUMMARY, Number 785		Obstet Gynecol. 2019 Sep;134(3):658-659. doi: 10.1097/AOG.0000000000003412.		Obstet Gynecol	2019	########			10.1097/AOG.0000000000003412
30520671	Investigation of the contribution of an underlying platelet defect in women with unexplained heavy menstrual bleeding	Lowe GC, Fickowska R, Al Ghaithi R, Maclachlan A, Harrison P, Lester W, Watson SP, Myers B, Clark J, Morgan NV.	Platelets. 2019;30(1):56-65. doi: 10.1080/09537104.2018.1543865. Epub 2018 Dec 6.	Lowe GC	Platelets	2019	########	PMC6406209		10.1080/09537104.2018.1543865
30659653	Bleeding assessment in female patients with the Hermansky-Pudlak syndrome-A case series	Rivera-Concepción J, Acevedo-Canabal J, Burés A, Vargas G, Cadilla C, Izquierdo NJ.	Eur J Haematol. 2019 May;102(5):432-436. doi: 10.1111/ejh.13210. Epub 2019 Mar 6.	Rivera-Concepción J	Eur J Haematol	2019	########	PMC6545108	NIHMS1023080	10.1111/ejh.13210
30301444	Variation in Platelet Delta Granules Over Time in Young Women Undergoing Evaluation for Heavy Menstrual Bleeding	Woods GM, Pillay Smiley N, Stanek J, Kahwash S, Kerlin BA, O'Brien SH.	Pediatr Dev Pathol. 2019 Mar-Apr;22(2):123-127. doi: 10.1177/1093526618803838. Epub 2018 Oct 9.	Woods GM	Pediatr Dev Pathol	2019	########			10.1177/1093526618803838
31034126	Barriers and challenges faced by women with congenital bleeding disorders in Europe: Results of a patient survey conducted by the European Haemophilia Consortium	Noone D, Skouw-Rasmussen N, Lavin M, van Galen KPM, Kadir RA.	Haemophilia. 2019 May;25(3):468-474. doi: 10.1111/hae.13722. Epub 2019 Apr 29.	Noone D	Haemophilia	2019	########			10.1111/hae.13722
30817072	Von Willebrand disease screening in women undergoing hysterectomy for heavy menstrual bleeding	Jacobson-Kelly AE, Vesely SK, Koch T, Campbell J, O'Brien SH.	Haemophilia. 2019 May;25(3):e188-e191. doi: 10.1111/hae.13709. Epub 2019 Feb 28.	Jacobson-Kelly AE	Haemophilia	2019	########			10.1111/hae.13709
31311362	Severe recurrent endometriomas in a young woman with congenital von Willebrand disease	Rizzello F, Ralli E, Romanelli C, Coccia ME.	Gynecol Endocrinol. 2019 Dec;35(12):1040-1042. doi: 10.1080/09513590.2019.1641481. Epub 2019 Jul 16.	Rizzello F	Gynecol Endocrinol	2019	########			10.1080/09513590.2019.1641481
30345617	Weak correlation of bleeding scores to platelet electron microscopy: A retrospective chart review of pediatric patients with delta-storage pool disorder	Nessle CN, Ghosal S, Mathews C, Taylor D, Myers J, Raj A, Panigrahi A.	Pediatr Blood Cancer. 2019 Mar;66(3):e27505. doi: 10.1002/pbc.27505. Epub 2018 Oct 21.	Nessle CN	Pediatr Blood Cancer	2019	########			10.1002/pbc.27505
30551951	Missed at first Glanz: Glanzmann thrombasthenia initially misdiagnosed as Von Willebrand Disease	Doherty D, Singleton E, Byrne M, Ryan K, O'Connell NM, O'Donnell JS, Lavin M.	Transfus Apher Sci. 2019 Feb;58(1):58-60. doi: 10.1016/j.transci.2018.11.008. Epub 2018 Dec 5.	Doherty D	Transfus Apher Sci	2019	########			10.1016/j.transci.2018.11.008
31808846	Case-based discussion on the implications of exogenous estrogens in hemostasis and thrombosis: the hematologist's view	Ragni MV.	Hematology Am Soc Hematol Educ Program. 2019 Dec 6;2019(1):152-157. doi: 10.1182/hematology.2019000022.	Ragni MV	Hematology Am Soc Hematol Educ Program	2019	########	PMC6913423		10.1182/hematology.2019000022
31188323	Intrauterine Foley Balloon Catheter to Manage Acute Heavy Menstrual Bleeding in a Perimenarchal 10-Year-Old Girl	Stanley J, Adeyemi-Fowode O.	Obstet Gynecol. 2019 Jul;134(1):77-80. doi: 10.1097/AOG.0000000000003330.	Stanley J	Obstet Gynecol	2019	########			10.1097/AOG.0000000000003330
31479941	Genetic and clinical characterization of congenital fibrinogen disorders in Polish patients: Identification of three novel fibrinogen gamma chain mutations	Wypasek E, Klukowska A, Zdziarska J, Zawilska K, Treliński J, Iwaniec T, Mital A, Pietrys D, Sydor W, Neerman-Arbez M, Undas A.	Thromb Res. 2019 Oct;182:133-140. doi: 10.1016/j.thromres.2019.08.012. Epub 2019 Aug 24.	Wypasek E	Thromb Res	2019	########			10.1016/j.thromres.2019.08.012
30539705	Factor X Deficiency Due to a Compound Heterozygosis Between a New Mutation (Gla72Asp) in Exon 2 and an Already Known one (Gly154Arg) in Exon 5: Factor X Mar Del Plata1)	Girolami A, de Paoletti DNG, Nenkies ML, Ferrari S, Guglielmone H.	Cardiovasc Hematol Disord Drug Targets. 2019;19(2):169-173. doi: 10.2174/1871529X19666181212103944.	Girolami A	Cardiovasc Hematol Disord Drug Targets	2019	########			10.2174/1871529X19666181212103944
30604911	Development of competencies related to diagnosis and management of bleeding disorders in women and girls for use in residency training	Karol D, Tsang P, Rhee G, Weiss D, Khamisa K, Saidenberg E.	Haemophilia. 2019 Mar;25(2):e103-e105. doi: 10.1111/hae.13674. Epub 2019 Jan 3.	Karol D	Haemophilia	2019	########			10.1111/hae.13674
31312460	Successful endovascular recanalization of massive cerebral venous sinus thrombosis in a patient with tuberous sclerosis and protein S deficiency: a case report	Nishiyama Y, Ueda M, Muraga K, Ota T, Horikawa H, Kimura K.	Oxf Med Case Reports. 2019 Jul 12;2019(7):omz060. doi: 10.1093/omcr/omz060. eCollection 2019 Jul.	Nishiyama Y	Oxf Med Case Reports	2019	########	PMC6624995		10.1093/omcr/omz060
30191763	Factor VII deficiency - an enigma; clinicohematological profile in 12 cases	Tripathi P, Mishra P, Ranjan R, Tyagi S, Seth T, Saxena R.	Hematology. 2019 Dec;24(1):97-102. doi: 10.1080/10245332.2018.1518799. Epub 2018 Sep 7.	Tripathi P	Hematology	2019	########			10.1080/10245332.2018.1518799
30789846	Glanzmann Thrombasthenia in Children: Experience From a Tertiary Care Center in Southern India	Kongalappa S, Reddy JM, Durugappa T, D'Souza F, Subramanian S, Prakash A.	J Pediatr Hematol Oncol. 2019 Mar;41(2):e68-e71. doi: 10.1097/MPH.0000000000001367.	Kongalappa S	J Pediatr Hematol Oncol	2019	########			10.1097/MPH.0000000000001367
30644834	Oral tranexamic acid associated with platelet transfusion to prevent hemorrhage in a patient with Glanzmann thrombasthenia	Félix LC, Moreira MM, Forte Oliveira FA, Fernandes CP, Lima Mota MR, Nunes Alves APN, Sousa FB.	Gen Dent. 2019 Jan-Feb;67(1):61-65.	Félix LC	Gen Dent	2019	########
30709356	Hemophilia carrier's awareness, diagnosis, and management in emerging countries: a cross-sectional study in Côte d'Ivoire (Ivory Coast)	Lambert C, Meité ND, Sanogo I, Lobet S, Adjambri E, Eeckhoudt S, Hermans C.	Orphanet J Rare Dis. 2019 Feb 1;14(1):26. doi: 10.1186/s13023-019-1005-9.	Lambert C	Orphanet J Rare Dis	2019	########	PMC6359866		10.1186/s13023-019-1005-9
30926156	Gynaecological and obstetrical bleeding in Caucasian women with congenital factor XI deficiency: Results from a twenty-year, retrospective, observational study	Bravo-Perez C, Ródenas T, Esteban J, de la Morena-Barrio ME, Salloum-Asfar S, de la Morena-Barrio B, Miñano A, Vicente V, Corral J.	Med Clin (Barc). 2019 Nov 29;153(10):373-379. doi: 10.1016/j.medcli.2019.01.029. Epub 2019 Mar 26.	Bravo-Perez C	Med Clin (Barc)	2019	########			10.1016/j.medcli.2019.01.029
30720488	A case of a severe factor XI deficiency in a Chinese woman with heavy menorrhagia	Wang Y, Wang Q, Zhang Y, Ma P, Ding H.	Blood Coagul Fibrinolysis. 2019 Mar;30(2):75-79. doi: 10.1097/MBC.0000000000000795.	Wang Y	Blood Coagul Fibrinolysis	2019	########			10.1097/MBC.0000000000000795
31220399	Sex matters: Practice 5P's when treating young women with venous thromboembolism	Bistervels IM, Scheres LJJ, Hamulyák EN, Middeldorp S.	J Thromb Haemost. 2019 Sep;17(9):1417-1429. doi: 10.1111/jth.14549. Epub 2019 Jul 23.	Bistervels IM	J Thromb Haemost	2019	########	PMC6852403		10.1111/jth.14549
30207499	Self-reported reproductive health experiences in women with von Willebrand disease: a qualitative interview-based study	Marshall AL, Dasari H, Warner ND, Grill DE, Nichols WL, Pruthi RK.	J Obstet Gynaecol. 2019 Feb;39(2):288-290. doi: 10.1080/01443615.2018.1472223. Epub 2018 Sep 12.	Marshall AL	J Obstet Gynaecol	2019	########			10.1080/01443615.2018.1472223
31447397	An overview of inherited factor VII deficiency	Robinson KS.	Transfus Apher Sci. 2019 Oct;58(5):569-571. doi: 10.1016/j.transci.2019.08.006. Epub 2019 Aug 6.	Robinson KS	Transfus Apher Sci	2019	########			10.1016/j.transci.2019.08.006
31153657	Recurrent pre-retinal haemorrhages associated with coagulation factor VII deficiency	Gutiérrez-Montero O, Reche-Sainz JA.	Arch Soc Esp Oftalmol (Engl Ed). 2019 Aug;94(8):409-412. doi: 10.1016/j.oftal.2019.04.005. Epub 2019 May 29.	Gutiérrez-Montero O	Arch Soc Esp Oftalmol (Engl Ed)	2019	########			10.1016/j.oftal.2019.04.005
30629692	Blood inflammatory and endothelial markers in women with von Willebrand disease	Govorov I, Bremme K, Larsson A, Holmström M, Komlichenko E, Chaireti R, Mints M.	PLoS One. 2019 Jan 10;14(1):e0210544. doi: 10.1371/journal.pone.0210544. eCollection 2019.	Govorov I	PLoS One	2019	########	PMC6328189		10.1371/journal.pone.0210544
31423628	A diagnosis of von Willebrand disease despite normal test results for factor VIII and von Willebrand factor antigen and activity	Motum P, Just S, Zebeljan D, Nicholls C, Kershaw G, Oliver S, Mohammed S, Favaloro EJ.	Am J Hematol. 2019 Dec;94(12):1425-1432. doi: 10.1002/ajh.25618. Epub 2019 Aug 30.	Motum P	Am J Hematol	2019	########			10.1002/ajh.25618
31229334	Evolution of replacement therapy for von Willebrand disease: From plasma fraction to recombinant von Willebrand factor	Peyvandi F, Kouides P, Turecek PL, Dow E, Berntorp E.	Blood Rev. 2019 Nov;38:100572. doi: 10.1016/j.blre.2019.04.001. Epub 2019 Apr 3.	Peyvandi F	Blood Rev	2019	########			10.1016/j.blre.2019.04.001
31451854	The Hemostatic Effect of Desmopressin on Bleeding as a Nasal Spray in Open Septorhinoplasty	Haddady-Abianeh S, Rajabpour AA, Sanatkarfar M, Farahvash MR, Khorasani G, Molaei H.	Aesthetic Plast Surg. 2019 Dec;43(6):1603-1606. doi: 10.1007/s00266-019-01485-4. Epub 2019 Aug 26.	Haddady-Abianeh S	Aesthetic Plast Surg	2019	########			10.1007/s00266-019-01485-4
31412987	Prevalence of symptoms in hemophilia carriers in comparison with the general population: a systematic review	Hirayama AB, Silva AKCD, Rocha JS, Roberti MDRF.	Hematol Transfus Cell Ther. 2019 Oct-Dec;41(4):349-355. doi: 10.1016/j.htct.2019.02.006. Epub 2019 Jun 17.	Hirayama AB	Hematol Transfus Cell Ther	2019	########	PMC6978539		10.1016/j.htct.2019.02.006
31692942	Catamenial pneumothorax in Ghana: case report and literature review	Okyere I, Glover PSK, Forson PK, Okyere P, Blood-Dzraku D.	Pan Afr Med J. 2019 Aug 6;33:287. doi: 10.11604/pamj.2019.33.287.14187. eCollection 2019.	Okyere I	Pan Afr Med J	2019	########	PMC6815506		10.11604/pamj.2019.33.287.14187
31463964	Endometrial resection and ablation versus hysterectomy for heavy menstrual bleeding	Fergusson RJ, Bofill Rodriguez M, Lethaby A, Farquhar C.	Cochrane Database Syst Rev. 2019 Aug 29;8(8):CD000329. doi: 10.1002/14651858.CD000329.pub3.	Fergusson RJ	Cochrane Database Syst Rev	2019	########	PMC6713886		10.1002/14651858.CD000329.pub3
31228350	A Case of Chronic Thrombocytopenia in a 17-Year-Old Female	Riley R, Khan A, Pai S, Warmke L, Winkler M, Gunning W.	Lab Med. 2019 Oct 10;50(4):406-420. doi: 10.1093/labmed/lmz013.	Riley R	Lab Med	2019	########			10.1093/labmed/lmz013
30742315	Combined hormonal contraceptives for heavy menstrual bleeding	Lethaby A, Wise MR, Weterings MA, Bofill Rodriguez M, Brown J.	Cochrane Database Syst Rev. 2019 Feb 11;2(2):CD000154. doi: 10.1002/14651858.CD000154.pub3.	Lethaby A	Cochrane Database Syst Rev	2019	########	PMC6369862		10.1002/14651858.CD000154.pub3
31454061	Direct oral anticoagulants in the treatment of cerebral venous sinus thrombosis: a single institution's experience	Rusin G, Wypasek E, Papuga-Szela E, Żuk J, Undas A.	Neurol Neurochir Pol. 2019;53(5):384-387. doi: 10.5603/PJNNS.a2019.0037. Epub 2019 Aug 27.	Rusin G	Neurol Neurochir Pol	2019	########			10.5603/PJNNS.a2019.0037
30924123	Adenomyosis:A Clinico-pathological Study	Emmanuel I, Ochigbo A, Philip A, Nyam EY.	West Afr J Med. 2019 Jan-Apr;36(1):88-92.	Emmanuel I	West Afr J Med	2019	########
31695514	Clinical Utility Of Elagolix As An Oral Treatment For Women With Uterine Fibroids: A Short Report On The Emerging Efficacy Data	Neri M, Melis GB, Giancane E, Vallerino V, Pilloni M, Piras B, Loddo A, Paoletti AM, Mais V.	Int J Womens Health. 2019 Oct 22;11:535-546. doi: 10.2147/IJWH.S185023. eCollection 2019.	Neri M	Int J Womens Health	2019	########	PMC6815212		10.2147/IJWH.S185023
31748351	​Challenge in managing abnormal uterine bleeding in a patient on novel oral anticoagulant therapy	Bilal S.	BMJ Case Rep. 2019 Nov 19;12(11):e225727. doi: 10.1136/bcr-2018-225727.	Bilal S	BMJ Case Rep	2019	########	PMC6887362		10.1136/bcr-2018-225727
31886260	Acute and Subacute Toxicity Studies of the Ethyl Acetate Soluble Proanthocyanidins of the Immature Inflorescence of Cocos nucifera L. in Female Wistar Rats	Ekanayake CP, Thammitiyagodage MG, Padumadasa S, Seneviratne B, Padumadasa C, Abeysekera AM.	Biomed Res Int. 2019 Dec 3;2019:8428304. doi: 10.1155/2019/8428304. eCollection 2019.	Ekanayake CP	Biomed Res Int	2019	########	PMC6926421		10.1155/2019/8428304
30629717	Effectiveness of micronutrient-fortified rice consumption on anaemia and zinc status among vulnerable women in Bangladesh	Ara G, Khanam M, Rahman AS, Islam Z, Farhad S, Sanin KI, Khan SS, Rahman MM, Majoor H, Ahmed T.	PLoS One. 2019 Jan 10;14(1):e0210501. doi: 10.1371/journal.pone.0210501. eCollection 2019.	Ara G	PLoS One	2019	########	PMC6328150		10.1371/journal.pone.0210501
31156156	Menstrual cycle-associated effects on some acute phase reactants parameters of Students in Usmanu Danfodiyo University Sokoto, North Western Nigeria	Adias TC, Erhabor O, Shehu SA, Erhabor T.	Hum Antibodies. 2019;27(4):291-298. doi: 10.3233/HAB-190386.	Adias TC	Hum Antibodies	2019	########			10.3233/HAB-190386
31420317	Bodyweight-adjusted rivaroxaban for children with venous thromboembolism (EINSTEIN-Jr): results from three multicentre, single-arm, phase 2 studies	Monagle P, Lensing AWA, Thelen K, Martinelli I, Male C, Santamaría A, Samochatova E, Kumar R, Holzhauer S, Saracco P, Simioni P, Robertson J, Grangl G, Halton J, Connor P, Young G, Molinari AC, Nowak-Göttl U, Kenet G, Kapsa S, Willmann S, Pap AF, Becka M, Twomey T, Beyer-Westendorf J, Prins MH, Kubitza D; EINSTEIN-Jr Phase 2 Investigators.	Lancet Haematol. 2019 Oct;6(10):e500-e509. doi: 10.1016/S2352-3026(19)30161-9. Epub 2019 Aug 13.	Monagle P	Lancet Haematol	2019	########			10.1016/S2352-3026(19)30161-9
31437622	Effectiveness, complications and reproductive outcome of selective chemoembolization with methotrexate followed by suction curettage for caesarean scar pregnancy - A prospective observational study	Stępniak A, Paszkowski T, Jargiełło T, Czuczwar P.	Eur J Obstet Gynecol Reprod Biol. 2019 Oct;241:56-59. doi: 10.1016/j.ejogrb.2019.08.004. Epub 2019 Aug 13.	Stępniak A	Eur J Obstet Gynecol Reprod Biol	2019	########			10.1016/j.ejogrb.2019.08.004
31357549	Physiological and Dietary Determinants of Iron Status in Spanish Vegetarians	Gallego-Narbón A, Zapatera B, Vaquero MP.	Nutrients. 2019 Jul 26;11(8):1734. doi: 10.3390/nu11081734.	Gallego-Narbón A	Nutrients	2019	########	PMC6723975		10.3390/nu11081734
31989089	Bleeding assessment tools to predict von Willebrand disease: Utility of individual bleeding symptoms	Spradbrow J, Letourneau S, Grabell J, Liang Y, Riddel J, Hopman W, Blanchette VS, Rand ML, Coller BS, Paterson AD, James PD.	Res Pract Thromb Haemost. 2019 Oct 30;4(1):92-99. doi: 10.1002/rth2.12256. eCollection 2020 Jan.	Spradbrow J	Res Pract Thromb Haemost	2019	########	PMC6971303		10.1002/rth2.12256
30755315	Methotrexate infusion followed by uterine artery embolisation for the management of placental adhesive disorders: a case series	Babaei MR, Oveysi Kian M, Naderi Z, Khodaverdi S, Raoofi Z, Javanmanesh F, Mohseni I, Nasiripour S, Farasatinasab M.	Clin Radiol. 2019 May;74(5):378-383. doi: 10.1016/j.crad.2019.01.006. Epub 2019 Feb 10.	Babaei MR	Clin Radiol	2019	########			10.1016/j.crad.2019.01.006
29860237	Low energy availability surrogates correlate with health and performance consequences of Relative Energy Deficiency in Sport	Ackerman KE, Holtzman B, Cooper KM, Flynn EF, Bruinvels G, Tenforde AS, Popp KL, Simpkin AJ, Parziale AL.	Br J Sports Med. 2019 May;53(10):628-633. doi: 10.1136/bjsports-2017-098958. Epub 2018 Jun 2.	Ackerman KE	Br J Sports Med	2019	########			10.1136/bjsports-2017-098958
31264709	Acupuncture for polycystic ovarian syndrome	Lim CED, Ng RWC, Cheng NCL, Zhang GS, Chen H.	Cochrane Database Syst Rev. 2019 Jul 2;7(7):CD007689. doi: 10.1002/14651858.CD007689.pub4.	Lim CED	Cochrane Database Syst Rev	2019	########	PMC6603768		10.1002/14651858.CD007689.pub4
30527853	Livebirth after uterus transplantation from a deceased donor in a recipient with uterine infertility	Ejzenberg D, Andraus W, Baratelli Carelli Mendes LR, Ducatti L, Song A, Tanigawa R, Rocha-Santos V, Macedo Arantes R, Soares JM Jr, Serafini PC, Bertocco de Paiva Haddad L, Pulcinelli Francisco R, Carneiro D'Albuquerque LA, Chada Baracat E.	Lancet. 2019 Dec 22;392(10165):2697-2704. doi: 10.1016/S0140-6736(18)31766-5. Epub 2018 Dec 4.	Ejzenberg D	Lancet	2019	########			10.1016/S0140-6736(18)31766-5
30699468	Intermittent iron supplementation for reducing anaemia and its associated impairments in adolescent and adult menstruating women	Fernández-Gaxiola AC, De-Regil LM.	Cochrane Database Syst Rev. 2019 Jan 31;1(1):CD009218. doi: 10.1002/14651858.CD009218.pub3.	Fernández-Gaxiola AC	Cochrane Database Syst Rev	2019	########	PMC6360921		10.1002/14651858.CD009218.pub3
29537383	Abnormal Uterine Bleeding in Adolescents	Elmaoğulları S, Aycan Z.	J Clin Res Pediatr Endocrinol. 2018 Jul 31;10(3):191-197. doi: 10.4274/jcrpe.0014. Epub 2018 Feb 28.	Elmaoğulları S	J Clin Res Pediatr Endocrinol	2018	########	PMC6083466		10.4274/jcrpe.0014
30117143	How we treat the platelet glycoprotein defects; Glanzmann thrombasthenia and Bernard Soulier syndrome in children and adults	Grainger JD, Thachil J, Will AM.	Br J Haematol. 2018 Sep;182(5):621-632. doi: 10.1111/bjh.15409. Epub 2018 Aug 17.	Grainger JD	Br J Haematol	2018	########			10.1111/bjh.15409
29078976	Abnormal Uterine Bleeding including coagulopathies and other menstrual disorders	Deligeoroglou E, Karountzos V.	Best Pract Res Clin Obstet Gynaecol. 2018 Apr;48:51-61. doi: 10.1016/j.bpobgyn.2017.08.016. Epub 2017 Oct 9.	Deligeoroglou E	Best Pract Res Clin Obstet Gynaecol	2018	########			10.1016/j.bpobgyn.2017.08.016
29878654	Women with bleeding disorders: Clinical and psychological issues	McLintock C.	Haemophilia. 2018 May;24 Suppl 6:22-28. doi: 10.1111/hae.13501.	McLintock C	Haemophilia	2018	########			10.1111/hae.13501
29447730	No. 163-Gynaecological and Obstetric Management of Women With Inherited Bleeding Disorders	Demers C, Derzko C, David M, Douglas J.	J Obstet Gynaecol Can. 2018 Feb;40(2):e91-e103. doi: 10.1016/j.jogc.2017.11.036.	Demers C	J Obstet Gynaecol Can	2018	########			10.1016/j.jogc.2017.11.036
29524595	Treatment Modalities in Adolescents Who Present with Heavy Menstrual Bleeding	Alaqzam TS, Stanley AC, Simpson PM, Flood VH, Menon S.	J Pediatr Adolesc Gynecol. 2018 Oct;31(5):451-458. doi: 10.1016/j.jpag.2018.02.130. Epub 2018 Mar 8.	Alaqzam TS	J Pediatr Adolesc Gynecol	2018	########			10.1016/j.jpag.2018.02.130
29742662	Patterns of von Willebrand Disease Screening in Girls and Adolescents With Heavy Menstrual Bleeding	Jacobson AE, Vesely SK, Koch T, Campbell J, O'Brien SH.	Obstet Gynecol. 2018 Jun;131(6):1121-1129. doi: 10.1097/AOG.0000000000002620.	Jacobson AE	Obstet Gynecol	2018	########			10.1097/AOG.0000000000002620
29575615	Spectrum of hemostatic disorders in Indian females presenting with bleeding manifestations	Gupta A, Mishra P, Pati HP, Tyagi S, Mahapatra M, Seth T, Saxena R.	Int J Lab Hematol. 2018 Aug;40(4):437-441. doi: 10.1111/ijlh.12806. Epub 2018 Mar 25.	Gupta A	Int J Lab Hematol	2018	########			10.1111/ijlh.12806
30207633	Utility of a screening tool for haemostatic defects in a multicentre cohort of adolescents with heavy menstrual bleeding	Zia A, Stanek J, Christian-Rancy M, Ahuja SP, Savelli S, O'Brien SH.	Haemophilia. 2018 Nov;24(6):957-963. doi: 10.1111/hae.13609. Epub 2018 Sep 12.	Zia A	Haemophilia	2018	########	PMC6261667	NIHMS985041	10.1111/hae.13609
29166373	Pilot study of novel lab methodology and testing of platelet function in adolescent women with heavy menstrual bleeding	Rocheleau AD, Khader A, Ngo ATP, Boehnlein C, McDavitt C, Lattimore S, Recht M, McCarty OJT, Haley KM.	Pediatr Res. 2018 Mar;83(3):693-701. doi: 10.1038/pr.2017.298. Epub 2018 Jan 3.	Rocheleau AD	Pediatr Res	2018	########	PMC5902421	NIHMS920400	10.1038/pr.2017.298
29626372	Bleeding-related hospitalization in patients with von Willebrand disease and the impact of prophylaxis: Results from national registers in Sweden compared with normal controls and participants in the von Willebrand Disease Prophylaxis Network	Holm E, Carlsson KS, Lövdahl S, Lail AE, Abshire TC, Berntorp E.	Haemophilia. 2018 Jul;24(4):628-633. doi: 10.1111/hae.13473. Epub 2018 Apr 6.	Holm E	Haemophilia	2018	########			10.1111/hae.13473
29940313	Hematologic Considerations and Management of Adolescent Girls with Heavy Menstrual Bleeding and Anemia in US Children's Hospitals	Powers JM, Stanek JR, Srivaths L, Haamid FW, O'Brien SH.	J Pediatr Adolesc Gynecol. 2018 Oct;31(5):446-450. doi: 10.1016/j.jpag.2018.06.008. Epub 2018 Jun 22.	Powers JM	J Pediatr Adolesc Gynecol	2018	########			10.1016/j.jpag.2018.06.008
28873279	Differences in bleeding phenotype and provider interventions in postmenarchal adolescents when compared to adult women with bleeding disorders and heavy menstrual bleeding	Srivaths LV, Zhang QC, Byams VR, Dietrich JE, James AH, Kouides PA, Kulkarni R; Hemophilia Treatment Centers Network Investigators.	Haemophilia. 2018 Jan;24(1):63-69. doi: 10.1111/hae.13330. Epub 2017 Sep 5.	Srivaths LV	Haemophilia	2018	########	PMC5937715	NIHMS947615	10.1111/hae.13330
29989261	Women prefer proactive support from providers for treatment of heavy menstrual bleeding: A qualitative study in adult women with moderate or severe Von Willebrand disease	Eising HP, Sanders YV, de Meris J, Leebeek FWG, Meijer K.	Haemophilia. 2018 Nov;24(6):950-956. doi: 10.1111/hae.13552. Epub 2018 Jul 10.	Eising HP	Haemophilia	2018	########			10.1111/hae.13552
29950498	Intravenous immunoglobulin for severe thrombocytopenia in secondary dengue	Kumar V, Gupta K, Soneja M, Biswas A.	BMJ Case Rep. 2018 Jun 27;2018:bcr2018224542. doi: 10.1136/bcr-2018-224542.	Kumar V	BMJ Case Rep	2018	########	PMC6040507		10.1136/bcr-2018-224542
29944193	Recombinant FVIIa therapy for heavy menstrual bleeding in patients with severe FV deficiency	Kaya Z.	Haemophilia. 2018 Jul;24(4):e269-e270. doi: 10.1111/hae.13538. Epub 2018 Jun 26.	Kaya Z	Haemophilia	2018	########			10.1111/hae.13538
29460388	Efficacy, safety and pharmacokinetics of a new high-purity factor X concentrate in women and girls with hereditary factor X deficiency	Kulkarni R, James AH, Norton M, Shapiro A.	J Thromb Haemost. 2018 May;16(5):849-857. doi: 10.1111/jth.13983. Epub 2018 Apr 10.	Kulkarni R	J Thromb Haemost	2018	########			10.1111/jth.13983
29486748	Levonorgestrel-releasing intrauterine system for treatment of heavy menstrual bleeding in adolescents with Glanzmann's Thrombasthenia: illustrated case series	Lu M, Yang X.	BMC Womens Health. 2018 Feb 27;18(1):45. doi: 10.1186/s12905-018-0533-0.	Lu M	BMC Womens Health	2018	########	PMC5830334		10.1186/s12905-018-0533-0
29289486	Posterior reversible encephalopathy syndrome following blood transfusion in a patient with factor X deficiency: Is it an unusual systemic manifestation of an adverse transfusion reaction?	Verma A, Hemlata, Elhence P, Phadke SR, Neyaz Z.	Transfus Apher Sci. 2018 Feb;57(1):50-53. doi: 10.1016/j.transci.2017.11.030. Epub 2017 Dec 6.	Verma A	Transfus Apher Sci	2018	########			10.1016/j.transci.2017.11.030
30504807	Thrombin generation during a regular menstrual cycle in women with von Willebrand disease	Govorov I, Bremme K, Lindahl TL, Holmström M, Komlichenko E, Chaireti R, Mints M.	Sci Rep. 2018 Nov 30;8(1):17467. doi: 10.1038/s41598-018-35897-0.	Govorov I	Sci Rep	2018	########	PMC6269516		10.1038/s41598-018-35897-0
29336529	High prevalence of reduced thrombin generation and/or decreased platelet response in women with unexplained heavy menstrual bleeding	Eising HP, Roest M, de Groot PG, Huskens D, Konings J, Urbanus RT, de Laat B, Remijn JA.	Int J Lab Hematol. 2018 Jun;40(3):268-275. doi: 10.1111/ijlh.12775. Epub 2018 Jan 16.	Eising HP	Int J Lab Hematol	2018	########			10.1111/ijlh.12775
30134884	A systematic review of methods to measure menstrual blood loss	Magnay JL, O'Brien S, Gerlinger C, Seitz C.	BMC Womens Health. 2018 Aug 22;18(1):142. doi: 10.1186/s12905-018-0627-8.	Magnay JL	BMC Womens Health	2018	########	PMC6106944		10.1186/s12905-018-0627-8
29750671	Successful treatment of severe menorrhagia at menarche with recombinant factor VIIa in an adolescent girl with type III von Willebrand's disease	Gokcebay DG, Culha V, Yarali N, Ozbek NY.	Blood Coagul Fibrinolysis. 2018 Jul;29(5):469-471. doi: 10.1097/MBC.0000000000000739.	Gokcebay DG	Blood Coagul Fibrinolysis	2018	########			10.1097/MBC.0000000000000739
29528927	Abnormal Vaginal Bleeding in Women Desiring Contraception Who Are Taking Anticoagulation Therapy	Bonnington A, Autry AM.	Obstet Gynecol. 2018 Apr;131(4):632-634. doi: 10.1097/AOG.0000000000002518.	Bonnington A	Obstet Gynecol	2018	########			10.1097/AOG.0000000000002518
29940089	Abnormal vaginal bleeding in women of reproductive age treated with edoxaban or warfarin for venous thromboembolism: a post hoc analysis of the Hokusai-VTE study	Scheres L, Brekelmans M, Ageno W, Ay C, Büller HR, Eichinger S, Hutten BA, Klok FA, Middeldorp S, Schreiber K, Stach K, Blondon M, Delluc A.	BJOG. 2018 Nov;125(12):1581-1589. doi: 10.1111/1471-0528.15388. Epub 2018 Jul 20.	Scheres L	BJOG	2018	########	PMC6221000		10.1111/1471-0528.15388
29974611	Less abnormal uterine bleeding with dabigatran than warfarin in women treated for acute venous thromboembolism	Huisman MV, Ferreira M, Feuring M, Fraessdorf M, Klok FA.	J Thromb Haemost. 2018 Sep;16(9):1775-1778. doi: 10.1111/jth.14226. Epub 2018 Aug 11.	Huisman MV	J Thromb Haemost	2018	########			10.1111/jth.14226
30504251	The Adolescent with Menorrhagia: Diagnostic Approach to a Suspected Bleeding Disorder	Graham RA, Davis JA, Corrales-Medina FF.	Pediatr Rev. 2018 Dec;39(12):588-600. doi: 10.1542/pir.2017-0105.	Graham RA	Pediatr Rev	2018	########			10.1542/pir.2017-0105
29344938	A clinical audit on the efficacy and safety of uterine artery embolisation for symptomatic adenomyosis: Results in 117 women	Liang E, Brown B, Rachinsky M.	Aust N Z J Obstet Gynaecol. 2018 Aug;58(4):454-459. doi: 10.1111/ajo.12767. Epub 2018 Jan 18.	Liang E	Aust N Z J Obstet Gynaecol	2018	########			10.1111/ajo.12767
30042144	Significant gynecological bleeding in women with low von Willebrand factor levels	Lavin M, Aguila S, Dalton N, Nolan M, Byrne M, Ryan K, White B, O'Connell NM, O'Sullivan JM, Di Paola J, James PD, O'Donnell JS.	Blood Adv. 2018 Jul 24;2(14):1784-1791. doi: 10.1182/bloodadvances.2018017418.	Lavin M	Blood Adv	2018	########	PMC6058240		10.1182/bloodadvances.2018017418
30118436	Gynecological problems among adolescent girls in a tertiary care centre of South Andaman district	Pegu B, Gaur BPS, Yadav A, Yadav V.	Int J Adolesc Med Health. 2018 Aug 17;32(4):/j/ijamh.2020.32.issue-4/ijamh-2017-0193/ijamh-2017-0193.xml. doi: 10.1515/ijamh-2017-0193.	Pegu B	Int J Adolesc Med Health	2018	########			10.1515/ijamh-2017-0193
29280410	Iron balance and iron supplementation for the female athlete: A practical approach	Pedlar CR, Brugnara C, Bruinvels G, Burden R.	Eur J Sport Sci. 2018 Mar;18(2):295-305. doi: 10.1080/17461391.2017.1416178. Epub 2017 Dec 27.	Pedlar CR	Eur J Sport Sci	2018	########			10.1080/17461391.2017.1416178
29554171	Treatment of melasma using tranexamic acid: what's known and what's next	Sheu SL.	Cutis. 2018 Feb;101(2):E7-E8.	Sheu SL	Cutis	2018	########
29847021	Hemorrhagic disorders of fibrinolysis: a clinical review	Saes JL, Schols SEM, van Heerde WL, Nijziel MR.	J Thromb Haemost. 2018 May 30. doi: 10.1111/jth.14160. Online ahead of print.	Saes JL	J Thromb Haemost	2018	########			10.1111/jth.14160
29962501	Ryzophagia secondary to PCOS -related menorrhagia	Tan YL, Voon HY, Ngeh N.	Med J Malaysia. 2018 Jun;73(3):170-171.	Tan YL	Med J Malaysia	2018	########
30334572	Venous thromboembolism and women's health	Speed V, Roberts LN, Patel JP, Arya R.	Br J Haematol. 2018 Nov;183(3):346-363. doi: 10.1111/bjh.15608. Epub 2018 Oct 18.	Speed V	Br J Haematol	2018	########			10.1111/bjh.15608
30413444	Pelvic pain in young girls: not only dysmenorrhoea!	Veiga VF, Ribeiro B, Afonso H, Reis I.	BMJ Case Rep. 2018 Nov 8;2018:bcr2018226041. doi: 10.1136/bcr-2018-226041.	Veiga VF	BMJ Case Rep	2018	########	PMC6229134		10.1136/bcr-2018-226041
29950366	Non-arteritic anterior ischaemic optic neuropathy secondary to menorrhagia in a young healthy woman	Koh KL, Sonny Teo KS, Chong MF, Wan Hitam WH.	BMJ Case Rep. 2018 Jun 27;2018:bcr2018225113. doi: 10.1136/bcr-2018-225113.	Koh KL	BMJ Case Rep	2018	########	PMC6020894		10.1136/bcr-2018-225113
30077979	Uterine didelphys with one cervix obscured by blind hemivagina: a lesson in rarity	Verma ML, Singh U, Ghosh I, Sankhwar PL.	BMJ Case Rep. 2018 Aug 4;2018:bcr2018224994. doi: 10.1136/bcr-2018-224994.	Verma ML	BMJ Case Rep	2018	########	PMC6078262		10.1136/bcr-2018-224994
30627251	Herlyn-Werner-Wunderlich syndrome - a rare genitourinary anomaly in females: a series of four cases	Ilyas M, Khan I, Saldanha CL.	Pol J Radiol. 2018 Jun 20;83:e306-e310. doi: 10.5114/pjr.2018.77026. eCollection 2018.	Ilyas M	Pol J Radiol	2018	########	PMC6323606		10.5114/pjr.2018.77026
29910489	Does the phase of the menstrual cycle really matter to anaesthesia?	Kurdi MS, Ramaswamy AH.	Indian J Anaesth. 2018 May;62(5):330-336. doi: 10.4103/ija.IJA_139_18.	Kurdi MS	Indian J Anaesth	2018	########	PMC5971620		10.4103/ija.IJA_139_18
29669767	Haematometrocolpos and acute pelvic pain associated with cyclic uterine bleeding: OHVIRA syndrome	Aranke M, Nguyen KL, Wagner RD, Kauffman RP.	BMJ Case Rep. 2018 Apr 18;2018:bcr2017223348. doi: 10.1136/bcr-2017-223348.	Aranke M	BMJ Case Rep	2018	########	PMC5911096		10.1136/bcr-2017-223348
30918863	Lean polycystic ovary syndrome (PCOS): an evidence-based practical approach	Toosy S, Sodi R, Pappachan JM.	J Diabetes Metab Disord. 2018 Nov 13;17(2):277-285. doi: 10.1007/s40200-018-0371-5. eCollection 2018 Dec.	Toosy S	J Diabetes Metab Disord	2018	########	PMC6405408		10.1007/s40200-018-0371-5
29301806	Inherited haemochromatosis with C282Y mutation in a patient with alpha-thalassaemia: a treatment dilemma	Al Qasem MA, Hanna F, Vithanarachchi US, Khalafallah AA.	BMJ Case Rep. 2018 Jan 4;2018:bcr2017222700. doi: 10.1136/bcr-2017-222700.	Al Qasem MA	BMJ Case Rep	2018	########	PMC5786954		10.1136/bcr-2017-222700
30058903	Ovarian function, fertility and reproductive lifespan in cancer patients	Jayasinghe YL, Wallace WHB, Anderson RA.	Expert Rev Endocrinol Metab. 2018 May;13(3):125-136. doi: 10.1080/17446651.2018.1455498. Epub 2018 Mar 28.	Jayasinghe YL	Expert Rev Endocrinol Metab	2018	########			10.1080/17446651.2018.1455498
29705733	Novel management of vaginal chronic graft-versus-host disease causing haematometra and haematocolpos	Buchan A, Merideth MA, Childs RW, Stratton P.	BMJ Case Rep. 2018 Apr 28;2018:bcr2017222720. doi: 10.1136/bcr-2017-222720.	Buchan A	BMJ Case Rep	2018	########	PMC5931267		10.1136/bcr-2017-222720
28656818	Foetal haemoglobin concentration at postmenstrual age is unaffected by gestational age at birth	Watanabe Y, Osawa K, Sato I, Iwatani S, Kono R, Hayakawa I, Hayashi N, Iijima K, Saegusa J, Morioka I.	Ann Clin Biochem. 2018 May;55(3):400-403. doi: 10.1177/0004563217721253. Epub 2017 Jul 20.	Watanabe Y	Ann Clin Biochem	2018	########			10.1177/0004563217721253
29587809	Assessing the outcomes of everolimus on renal angiomyolipoma associated with tuberous sclerosis complex in China: a two years trial	Cai Y, Guo H, Wang W, Li H, Sun H, Shi B, Zhang Y.	Orphanet J Rare Dis. 2018 Mar 27;13(1):43. doi: 10.1186/s13023-018-0781-y.	Cai Y	Orphanet J Rare Dis	2018	########	PMC5870799		10.1186/s13023-018-0781-y
30582516	One year in review 2018: Behçet's syndrome	Hatemi G, Seyahi E, Fresko I, Talarico R, Hamuryudan V.	Clin Exp Rheumatol. 2018 Nov-Dec;36(6 Suppl 115):13-27. Epub 2018 Dec 13.	Hatemi G	Clin Exp Rheumatol	2018	########
30008395	Oral administration of Aristolochia manshuriensis Kom in rats induces tumors in multiple organs	Wang L, Ding X, Li C, Zhao Y, Yu C, Yi Y, Zhang Y, Gao Y, Pan C, Liu S, Han J, Tian J, Liu J, Deng N, Li G, Liang A.	J Ethnopharmacol. 2018 Oct 28;225:81-89. doi: 10.1016/j.jep.2018.07.001. Epub 2018 Jul 2.	Wang L	J Ethnopharmacol	2018	########			10.1016/j.jep.2018.07.001
29808429	Postpartum haemorrhage due to genital tract injury after vaginal delivery: safety and efficacy of transcatheter arterial embolisation	Lee SM, Shin JH, Shim JJ, Yoon KW, Cho YJ, Kim JW, Ko HK.	Eur Radiol. 2018 Nov;28(11):4800-4809. doi: 10.1007/s00330-018-5490-3. Epub 2018 May 28.	Lee SM	Eur Radiol	2018	########			10.1007/s00330-018-5490-3
28609141	Factor 11 single-nucleotide variants in women with heavy menstrual bleeding	Wiewel-Verschueren S, Mulder AB, Meijer K, Mulder R.	J Obstet Gynaecol. 2017 Oct;37(7):912-918. doi: 10.1080/01443615.2017.1312303. Epub 2017 Jun 13.	Wiewel-Verschueren S	J Obstet Gynaecol	2017	########			10.1080/01443615.2017.1312303
28108214	Heavy Menstrual Bleeding in Adolescents	Haamid F, Sass AE, Dietrich JE.	J Pediatr Adolesc Gynecol. 2017 Jun;30(3):335-340. doi: 10.1016/j.jpag.2017.01.002. Epub 2017 Jan 17.	Haamid F	J Pediatr Adolesc Gynecol	2017	########			10.1016/j.jpag.2017.01.002
28262240	Heavy menstrual bleeding: An update on management	Davies J, Kadir RA.	Thromb Res. 2017 Mar;151 Suppl 1:S70-S77. doi: 10.1016/S0049-3848(17)30072-5.	Davies J	Thromb Res	2017	########			10.1016/S0049-3848(17)30072-5
27789349	Iron Deficiency Anemia in Adolescents Who Present with Heavy Menstrual Bleeding	Cooke AG, McCavit TL, Buchanan GR, Powers JM.	J Pediatr Adolesc Gynecol. 2017 Apr;30(2):247-250. doi: 10.1016/j.jpag.2016.10.010. Epub 2016 Oct 24.	Cooke AG	J Pediatr Adolesc Gynecol	2017	########			10.1016/j.jpag.2016.10.010
28933640	The Impact of Antithrombin Deficiency on Women's Reproductive Health Experiences and Healthcare Decision-Making	Marshall AL, Botero JP, Ashrani AA, Pruthi RK, Heit JA, Chintakuntlawar A, Guenther JC, Patnaik MM.	J Womens Health (Larchmt). 2017 Dec;26(12):1350-1355. doi: 10.1089/jwh.2017.6333. Epub 2017 Sep 21.	Marshall AL	J Womens Health (Larchmt)	2017	########			10.1089/jwh.2017.6333
28447100	F7 gene variants modulate protein levels in a large cohort of patients with factor VII deficiency. Results from a genotype-phenotype study	Quintavalle G, Riccardi F, Rivolta GF, Martorana D, Di Perna C, Percesepe A, Tagliaferri A; Ad-Hoc Study Group.	Thromb Haemost. 2017 Aug 1;117(8):1455-1464. doi: 10.1160/TH17-02-0085. Epub 2017 Apr 27.	Quintavalle G	Thromb Haemost	2017	########			10.1160/TH17-02-0085
28376343	Oral contraception and menstrual bleeding during treatment of venous thromboembolism: Expert opinion versus current practice: Combined results of a systematic review, expert panel opinion and an international survey	Klok FA, Schreiber K, Stach K, Ageno W, Middeldorp S, Eichinger S, Delluc A, Blondon M, Ay C.	Thromb Res. 2017 May;153:101-107. doi: 10.1016/j.thromres.2017.03.013. Epub 2017 Mar 20.	Klok FA	Thromb Res	2017	########			10.1016/j.thromres.2017.03.013
27751907	Assessment of an Electronic Intervention in Young Women with Heavy Menstrual Bleeding	Dietrich JE, Yee DL, Santos XM, Bercaw-Pratt JL, Kurkowski J, Soni H, Lee-Kim YJ, Shah MD, Mahoney D, Srivaths LV.	J Pediatr Adolesc Gynecol. 2017 Apr;30(2):243-246. doi: 10.1016/j.jpag.2016.10.006. Epub 2016 Oct 15.	Dietrich JE	J Pediatr Adolesc Gynecol	2017	########			10.1016/j.jpag.2016.10.006
28544019	Let's Talk Period! Preliminary results of an online bleeding awareness knowledge translation project and bleeding assessment tool promoted on social media	Reynen E, Grabell J, Ellis AK, James P.	Haemophilia. 2017 Jul;23(4):e282-e286. doi: 10.1111/hae.13271. Epub 2017 May 24.	Reynen E	Haemophilia	2017	########			10.1111/hae.13271
27108228	Levonorgestrel-Releasing Intrauterine Device Use in Female Adolescents with Heavy Menstrual Bleeding and Bleeding Disorders: Single Institution Review	Adeyemi-Fowode OA, Santos XM, Dietrich JE, Srivaths L.	J Pediatr Adolesc Gynecol. 2017 Aug;30(4):479-483. doi: 10.1016/j.jpag.2016.04.001. Epub 2016 Apr 21.	Adeyemi-Fowode OA	J Pediatr Adolesc Gynecol	2017	########			10.1016/j.jpag.2016.04.001
28658773	Haemostatic Disorder in Women with Unexplained Menorrhagia: A Tertiary Care Centre Experience from Northern India	Kushwaha R, Kumar A, Mishra KL, Sankhwar PL, Singh R.	J Clin Diagn Res. 2017 May;11(5):EC46-EC49. doi: 10.7860/JCDR/2017/25722.9928. Epub 2017 May 1.	Kushwaha R	J Clin Diagn Res	2017	########	PMC5483675		10.7860/JCDR/2017/25722.9928
28583924	Congenital hypofibrinogenaemia: a presymptomatic detection of an extremely rare bleeding disorder in preterm twins	Breen CM, Riazat MI, McCallion N, Boyle MA.	BMJ Case Rep. 2017 Jun 5;2017:bcr2017219332. doi: 10.1136/bcr-2017-219332.	Breen CM	BMJ Case Rep	2017	########	PMC5534860		10.1136/bcr-2017-219332
28079536	Non-vitamin K antagonist oral anticoagulants in patients with severe inherited thrombophilia: a series of 33 patients	Undas A, Goralczyk T.	Blood Coagul Fibrinolysis. 2017 Sep;28(6):438-442. doi: 10.1097/MBC.0000000000000613.	Undas A	Blood Coagul Fibrinolysis	2017	########			10.1097/MBC.0000000000000613
27306331	Prophylactic treatment of hereditary severe factor VII deficiency in pregnancy	Pfrepper C, Siegemund A, Hildebrandt S, Kronberg J, Scholz U, Niederwieser D.	Blood Coagul Fibrinolysis. 2017 Sep;28(6):490-492. doi: 10.1097/MBC.0000000000000580.	Pfrepper C	Blood Coagul Fibrinolysis	2017	########			10.1097/MBC.0000000000000580
28731872	Bleeding risk assessment in hemophilia A carriers from Dakar, Senegal	Seck M, Faye BF, Sall A, Sy D, Touré SA, Dieng N, Guéye YB, Gadji M, Touré AO, Costa C, Lasne D, Rothschild C, Diop S.	Blood Coagul Fibrinolysis. 2017 Dec;28(8):642-645. doi: 10.1097/MBC.0000000000000653.	Seck M	Blood Coagul Fibrinolysis	2017	########			10.1097/MBC.0000000000000653
27903446	Polycystic Ovary Syndrome: An Under-recognized Cause of Abnormal Uterine Bleeding in Adolescents Admitted to a Children's Hospital	Maslyanskaya S, Talib HJ, Northridge JL, Jacobs AM, Coble C, Coupey SM.	J Pediatr Adolesc Gynecol. 2017 Jun;30(3):349-355. doi: 10.1016/j.jpag.2016.11.009. Epub 2016 Nov 27.	Maslyanskaya S	J Pediatr Adolesc Gynecol	2017	########			10.1016/j.jpag.2016.11.009
29308775	A case of immune thrombocytopenic purpura with prolonged aPTT time: A clotter hidden in a bleeder?	Lee MH, Khoo PJ, Gew LT, Ng CF.	Med J Malaysia. 2017 Dec;72(6):365-366.	Lee MH	Med J Malaysia	2017	########
29269984	Clinical feature and management of immune thrombocytopenic purpura in a tertiary hospital in Northwest Nigeria	Hassan A, Adebayo A, Musa AU, Suleiman AM, Ibrahim IN, Kusfa IU, Aminu MS.	Niger Med J. 2017 Mar-Apr;58(2):68-71. doi: 10.4103/0300-1652.219343.	Hassan A	Niger Med J	2017	########	PMC5726176		10.4103/0300-1652.219343
26970315	Heavy menstrual bleeding on Rivaroxaban - Comparison with Apixaban	Myers B, Webster A.	Br J Haematol. 2017 Mar;176(5):833-835. doi: 10.1111/bjh.14003. Epub 2016 Mar 11.	Myers B	Br J Haematol	2017	########			10.1111/bjh.14003
28181360	Screening of female family members of von Willebrand disease patients: utility of a modified screening tool in a high-risk population	Faiz AS, Kaveney A, Guo S, Murphy S, Philipp CS.	Haemophilia. 2017 Sep;23(5):736-742. doi: 10.1111/hae.13188. Epub 2017 Feb 8.	Faiz AS	Haemophilia	2017	########			10.1111/hae.13188
28577390	Feasibility of the Von Willebrand disease PREVENT trial	Ragni MV, Machin N, James AH, Seaman CD, Malec LM, Kessler CM, Konkle BA, Kouides PA, Neff AT, Philipp CS, Brooks MM.	Thromb Res. 2017 Aug;156:8-13. doi: 10.1016/j.thromres.2017.05.022. Epub 2017 May 25.	Ragni MV	Thromb Res	2017	########			10.1016/j.thromres.2017.05.022
28891452	Congenital FX Deficiency Rio Tercero: A New Heterozygous Missense Mutation (Cys241Gly) with a Potentiating Effect by a Polymorphism (c. 503-57C>T)	Girolami A, Minoldo S, Ferrari S, Colussi D, Lombardi AM, Guglielmone H.	Cardiovasc Hematol Disord Drug Targets. 2017;17(2):136-141. doi: 10.2174/1871529X17666170908105839.	Girolami A	Cardiovasc Hematol Disord Drug Targets	2017	########			10.2174/1871529X17666170908105839
27472426	Monitoring Therapy during Treatment of von Willebrand Disease	Favaloro EJ, Pasalic L, Curnow J.	Semin Thromb Hemost. 2017 Apr;43(3):338-354. doi: 10.1055/s-0036-1585080. Epub 2016 Jul 29.	Favaloro EJ	Semin Thromb Hemost	2017	########			10.1055/s-0036-1585080
28405466	Potentially effective therapy of heavy menstrual bleeding with an oestradiol-nomegestrol acetate oral contraceptive: a pilot study	Weisberg E, McGeehan K, Hangan J, Fraser IS.	Pilot Feasibility Stud. 2017 Apr 10;3:18. doi: 10.1186/s40814-017-0130-2. eCollection 2017.	Weisberg E	Pilot Feasibility Stud	2017	########	PMC5385594		10.1186/s40814-017-0130-2
28176610	Bleeding manifestations in heterozygotes with congenital FVII deficiency: a comparison with unaffected family members during a long observation period	Girolami A, Cosi E, Ferrari S, Girolami B, Lombardi AM.	Hematology. 2017 Jul;22(6):375-379. doi: 10.1080/10245332.2017.1286540. Epub 2017 Feb 8.	Girolami A	Hematology	2017	########			10.1080/10245332.2017.1286540
27917497	Acquired Factor XIII inhibitor associated with mantle cell lymphoma	Nixon CP, Prsic EH, Guertin CA, Stevenson RL, Sweeney JD.	Transfusion. 2017 Mar;57(3):694-699. doi: 10.1111/trf.13947. Epub 2016 Dec 4.	Nixon CP	Transfusion	2017	########			10.1111/trf.13947
29701376	What About Having a Hydropneumothorax Every Month?	Lopes S, Maciel J, Cabral Bastos P, Pinho P.	Rev Port Cir Cardiotorac Vasc. 2017 Jul-Dec;24(3-4):145.	Lopes S	Rev Port Cir Cardiotorac Vasc	2017	########
29386951	Hormonal contraception in women with polycystic ovary syndrome: choices, challenges, and noncontraceptive benefits	de Melo AS, Dos Reis RM, Ferriani RA, Vieira CS.	Open Access J Contracept. 2017 Feb 2;8:13-23. doi: 10.2147/OAJC.S85543. eCollection 2017.	de Melo AS	Open Access J Contracept	2017	########	PMC5774551		10.2147/OAJC.S85543
28060126	Pediatric Acquired von Willebrand Syndrome in Cardiopulmonary Disorders: Do Laboratory Abnormalities Predict Bleeding Risk?	Hashmi SK, Velasquez MP, Yee DL, Hui SK, Mahoney D Jr, Srivaths LV.	J Pediatr Hematol Oncol. 2017 Mar;39(2):121-125. doi: 10.1097/MPH.0000000000000738.	Hashmi SK	J Pediatr Hematol Oncol	2017	########			10.1097/MPH.0000000000000738
26970218	Manifestation of tranexamic acid toxicity in chronic kidney disease and kidney transplant patients: A report of four cases and review of literature	Ma TK, Chow KM, Kwan BC, Leung CB, Szeto CC, Li PK.	Nephrology (Carlton). 2017 Apr;22(4):316-321. doi: 10.1111/nep.12762.	Ma TK	Nephrology (Carlton)	2017	########			10.1111/nep.12762
27978591	Phenotypic Parameters in Genotypically Selected Type 2B von Willebrand Disease Patients: A Large, Single-Center Experience Including a New Novel Mutation	Woods AI, Kempfer AC, Paiva J, Sanchez-Luceros A, Bermejo E, Chuit R, Alberto MF, Blanco AN, Lazzari MA.	Semin Thromb Hemost. 2017 Feb;43(1):92-100. doi: 10.1055/s-0036-1597293. Epub 2016 Dec 15.	Woods AI	Semin Thromb Hemost	2017	########			10.1055/s-0036-1597293
28877032	Bowel endometriosis: a diagnostic and therapeutic challenge	Ng BK, Phon SE, Zainuddin AA, Ng WYL, Abd Shukor N, Lim PS.	Horm Mol Biol Clin Investig. 2017 Sep 6;33(3):/j/hmbci.2018.33.issue-3/hmbci-2017-0051/hmbci-2017-0051.xml. doi: 10.1515/hmbci-2017-0051.	Ng BK	Horm Mol Biol Clin Investig	2017	########			10.1515/hmbci-2017-0051
29085457	Metastasis of breast cancer to an endometrial polyp, the cervix and a leiomyoma: A case report and review of the literature	Razia S, Nakayama K, Tsukao M, Nakamura K, Ishikawa M, Ishibashi T, Ishikawa N, Sanuki K, Yamashita H, Ono R, Hossain MM, Minamoto T, Kyo S.	Oncol Lett. 2017 Oct;14(4):4585-4592. doi: 10.3892/ol.2017.6822. Epub 2017 Aug 24.	Razia S	Oncol Lett	2017	########	PMC5649554		10.3892/ol.2017.6822
28283284	MRI in the evaluation of obstructive reproductive tract anomalies in paediatric patients	Zhang H, Qu H, Ning G, Cheng B, Jia F, Li X, Chen X.	Clin Radiol. 2017 Jul;72(7):612.e7-612.e15. doi: 10.1016/j.crad.2017.02.002. Epub 2017 Mar 7.	Zhang H	Clin Radiol	2017	########			10.1016/j.crad.2017.02.002
28262158	Psychosis as a late manifestation of Sheehan's syndrome	Reddy MS, Nahar A, Thippeswamy H, Kumar CS.	Asian J Psychiatr. 2017 Feb;25:228-230. doi: 10.1016/j.ajp.2016.12.003. Epub 2016 Dec 7.	Reddy MS	Asian J Psychiatr	2017	########			10.1016/j.ajp.2016.12.003
28852646	The Role of Hysteroscopy in the Diagnosis and Treatment of Adenomyosis	Di Spiezio Sardo A, Calagna G, Santangelo F, Zizolfi B, Tanos V, Perino A, De Wilde RL.	Biomed Res Int. 2017;2017:2518396. doi: 10.1155/2017/2518396. Epub 2017 Aug 9.	Di Spiezio Sardo A	Biomed Res Int	2017	########	PMC5568620		10.1155/2017/2518396
28413067	Contraception and menstrual bleeding during venous thromboembolism treatment: Does current practice reflect expert option?	Kevane B, Áinle FN.	Thromb Res. 2017 May;153:121-122. doi: 10.1016/j.thromres.2017.04.013. Epub 2017 Apr 12.	Kevane B	Thromb Res	2017	########			10.1016/j.thromres.2017.04.013
28474381	Risk of cervical cancer in symptomatic women aged ≥40 in primary care: A case-control study using electronic records	Walker S, Hamilton W.	Eur J Cancer Care (Engl). 2017 May;26(3). doi: 10.1111/ecc.12706. Epub 2017 May 4.	Walker S	Eur J Cancer Care (Engl)	2017	########			10.1111/ecc.12706
34547855	Abdominal Wall Scar Endometrioma	Jackson A , Smith J , Shrestha BM .	Kathmandu Univ Med J (KUMJ). 2017 Apr-Jun;17(58):185-187.	Jackson A	Kathmandu Univ Med J (KUMJ)	2017	########
28285572	Optimal timing for performing hysterectomy according to different phase of menstrual cycle: Which is best?	Kim JJ, Kang JH, Lee KW, Kim KH, Song T.	J Obstet Gynaecol. 2017 May;37(4):498-502. doi: 10.1080/01443615.2016.1269731. Epub 2017 Mar 13.	Kim JJ	J Obstet Gynaecol	2017	########			10.1080/01443615.2016.1269731
28315819	A case report of thoracic endometriosis - A rare cause of haemothorax	Pankratjevaite L, Samiatina-Morkuniene D.	Int J Surg Case Rep. 2017;33:139-142. doi: 10.1016/j.ijscr.2017.02.052. Epub 2017 Mar 4.	Pankratjevaite L	Int J Surg Case Rep	2017	########	PMC5358902		10.1016/j.ijscr.2017.02.052
29181210	Bilateral Tubal Pregnancy without Known Risk Factor	Zamané H, Yameogo B, Kain PD, Kaboré FGX, Sawadogo YA, Kiemtoré S, Kaboré SY, Thiéba BB.	Case Rep Obstet Gynecol. 2017;2017:4356036. doi: 10.1155/2017/4356036. Epub 2017 Oct 18.	Zamané H	Case Rep Obstet Gynecol	2017	########	PMC5664235		10.1155/2017/4356036
28931330	Sequential molecular changes and dynamic oxidative stress in high-grade serous ovarian carcinogenesis	Kobayashi H, Ogawa K, Kawahara N, Iwai K, Niiro E, Morioka S, Yamada Y.	Free Radic Res. 2017 Oct;51(9-10):755-764. doi: 10.1080/10715762.2017.1383605. Epub 2017 Oct 11.	Kobayashi H	Free Radic Res	2017	########			10.1080/10715762.2017.1383605
28690917	Factors affecting the body mass index, haemoglobin and serum ferritin level in students	Jamali NH, Jamali AH, Khand AA, Mahesar H, Arain MI.	Am J Blood Res. 2017 Jun 15;7(3):18-28. eCollection 2017.	Jamali NH	Am J Blood Res	2017	########	PMC5498820
27229338	Short & long term adverse outcomes after arterial embolisation for the treatment of postpartum haemorrhage: a systematic review	Soro MP, Denys A, de Rham M, Baud D.	Eur Radiol. 2017 Feb;27(2):749-762. doi: 10.1007/s00330-016-4395-2. Epub 2016 May 26.	Soro MP	Eur Radiol	2017	########			10.1007/s00330-016-4395-2
28634965	The treatment of iron deficiency without anaemia (in otherwise healthy persons)	Clénin GE.	Swiss Med Wkly. 2017 Jun 14;147:w14434. doi: 10.4414/smw.2017.14434. eCollection 2017.	Clénin GE	Swiss Med Wkly	2017	########			10.4414/smw.2017.14434
29139105	Preoperative medical therapy before surgery for uterine fibroids	Lethaby A, Puscasiu L, Vollenhoven B.	Cochrane Database Syst Rev. 2017 Nov 15;11(11):CD000547. doi: 10.1002/14651858.CD000547.pub2.	Lethaby A	Cochrane Database Syst Rev	2017	########	PMC6486044		10.1002/14651858.CD000547.pub2
26254516	The medical management of abnormal uterine bleeding in reproductive-aged women	Bradley LD, Gueye NA.	Am J Obstet Gynecol. 2016 Jan;214(1):31-44. doi: 10.1016/j.ajog.2015.07.044. Epub 2015 Aug 5.	Bradley LD	Am J Obstet Gynecol	2016	########			10.1016/j.ajog.2015.07.044
26843404	Von Willebrand factor for menorrhagia: a survey and literature review	Ragni MV, Machin N, Malec LM, James AH, Kessler CM, Konkle BA, Kouides PA, Neff AT, Philipp CS, Brambilla DJ.	Haemophilia. 2016 May;22(3):397-402. doi: 10.1111/hae.12898. Epub 2016 Feb 4.	Ragni MV	Haemophilia	2016	########	PMC4874860	NIHMS747979	10.1111/hae.12898
27208978	Challenges of diagnosing and managing the adolescent with heavy menstrual bleeding	Zia A, Rajpurkar M.	Thromb Res. 2016 Jul;143:91-100. doi: 10.1016/j.thromres.2016.05.001. Epub 2016 May 3.	Zia A	Thromb Res	2016	########			10.1016/j.thromres.2016.05.001
26634881	Gynaecological and obstetrical bleeding in women with factor XI deficiency - a systematic review	Wiewel-Verschueren S, Arendz IJ, M Knol H, Meijer K.	Haemophilia. 2016 Mar;22(2):188-195. doi: 10.1111/hae.12856. Epub 2015 Dec 3.	Wiewel-Verschueren S	Haemophilia	2016	########			10.1111/hae.12856
27405677	State of the art: von Willebrand disease	James AH, Eikenboom J, Federici AB.	Haemophilia. 2016 Jul;22 Suppl 5:54-9. doi: 10.1111/hae.12984.	James AH	Haemophilia	2016	########			10.1111/hae.12984
27841443	Non-surgical interventions for treating heavy menstrual bleeding (menorrhagia) in women with bleeding disorders	Ray S, Ray A.	Cochrane Database Syst Rev. 2016 Nov 10;11(11):CD010338. doi: 10.1002/14651858.CD010338.pub3.	Ray S	Cochrane Database Syst Rev	2016	########	PMC6734121		10.1002/14651858.CD010338.pub3
26422253	Unclassified bleeding disorders: outcome of haemostatic challenges following tranexamic acid and/or desmopressin	Obaji S, Alikhan R, Rayment R, Carter P, Macartney N, Collins P.	Haemophilia. 2016 Mar;22(2):285-291. doi: 10.1111/hae.12811. Epub 2015 Sep 30.	Obaji S	Haemophilia	2016	########			10.1111/hae.12811
27338009	Women with congenital factor VII deficiency: clinical phenotype and treatment options from two international studies	Napolitano M, Di Minno MN, Batorova A, Dolce A, Giansily-Blaizot M, Ingerslev J, Schved JF, Auerswald G, Kenet G, Karimi M, Shamsi T, Ruiz de Sáez A, Dolatkhah R, Chuansumrit A, Bertrand MA, Mariani G.	Haemophilia. 2016 Sep;22(5):752-9. doi: 10.1111/hae.12978. Epub 2016 Jun 24.	Napolitano M	Haemophilia	2016	########			10.1111/hae.12978
26822547	Developing a multidisciplinary Young Women's Blood Disorders Program: a single-centre approach with guidance for other centres	Zia A, Lau M, Journeycake J, Sarode R, Marshall J, De Simone N, Wilson E, Winborn A, Kouides P.	Haemophilia. 2016 Mar;22(2):199-207. doi: 10.1111/hae.12836. Epub 2016 Jan 29.	Zia A	Haemophilia	2016	########			10.1111/hae.12836
27168829	Heavy menstrual bleeding and health-associated quality of life in women with von Willebrand's disease	Govorov I, Ekelund L, Chaireti R, Elfvinge P, Holmström M, Bremme K, Mints M.	Exp Ther Med. 2016 May;11(5):1923-1929. doi: 10.3892/etm.2016.3144. Epub 2016 Mar 10.	Govorov I	Exp Ther Med	2016	########	PMC4840542		10.3892/etm.2016.3144
27762165	Haemostatic disorders in reproductive age women with menorrhagia and effects on quality of life	Hacioglu S, Karabulut A, Sari I, Keskin A.	J Obstet Gynaecol. 2016 Nov;36(8):1041-1045. doi: 10.1080/01443615.2016.1196168. Epub 2016 Oct 20.	Hacioglu S	J Obstet Gynaecol	2016	########			10.1080/01443615.2016.1196168
26376169	Congenital factor V and VIII deficiency in women: a systematic review of literature and report of two new cases	Spiliopoulos D, Kadir RA.	Blood Coagul Fibrinolysis. 2016 Apr;27(3):237-41. doi: 10.1097/MBC.0000000000000407.	Spiliopoulos D	Blood Coagul Fibrinolysis	2016	########			10.1097/MBC.0000000000000407
26575494	Mild factor XIII deficiency and concurrent hypofibrinogenemia: effect of pregnancy	Kaveney AD, Philipp CS.	Blood Coagul Fibrinolysis. 2016 Jun;27(4):457-60. doi: 10.1097/MBC.0000000000000448.	Kaveney AD	Blood Coagul Fibrinolysis	2016	########			10.1097/MBC.0000000000000448
27429530	Evaluation of the Hemostatic Disorders in Adolescent Girls with Menorrhagia: Experiences from a Tertiary Referral Hospital	Karaman K, Ceylan N, Karaman E, Akbayram S, Akbayram HT, Kaba S, Garipardıç M, Öner AF.	Indian J Hematol Blood Transfus. 2016 Sep;32(3):356-61. doi: 10.1007/s12288-015-0583-5. Epub 2015 Aug 22.	Karaman K	Indian J Hematol Blood Transfus	2016	########	PMC4930760		10.1007/s12288-015-0583-5
26876967	Heavy Menstrual Bleeding as a Common Presenting Symptom of Rare Platelet Disorders: Illustrative Case Examples	Rajpurkar M, O'Brien SH, Haamid FW, Cooper DL, Gunawardena S, Chitlur M.	J Pediatr Adolesc Gynecol. 2016 Dec;29(6):537-541. doi: 10.1016/j.jpag.2016.02.002. Epub 2016 Feb 11.	Rajpurkar M	J Pediatr Adolesc Gynecol	2016	########			10.1016/j.jpag.2016.02.002
27197801	Efficacy, safety and pharmacokinetics of a new high-purity factor X concentrate in subjects with hereditary factor X deficiency	Austin SK, Kavakli K, Norton M, Peyvandi F, Shapiro A; FX Investigators Group.	Haemophilia. 2016 May;22(3):419-25. doi: 10.1111/hae.12893. Epub 2016 Mar 8.	Austin SK	Haemophilia	2016	########			10.1111/hae.12893
27749315	Von Willebrand disease in sub-Saharan Africa: a first severe case reported in Cameroon	Tagny CT, Balôgôg PN, Boehlen F, Mbanya D.	Blood Coagul Fibrinolysis. 2016 Oct;27(7):835-837. doi: 10.1097/MBC.0000000000000498.	Tagny CT	Blood Coagul Fibrinolysis	2016	########			10.1097/MBC.0000000000000498
27655515	Endometriosis and Glanzmanns thrombasthenia	Imperiale L, Manganaro L, Ticino A, Piacenti I, Anastasi E, Resta S, Benedetti Panici P, Porpora MG.	J Biol Regul Homeost Agents. 2016 Jul-Sep;30(3):877-882.	Imperiale L	J Biol Regul Homeost Agents	2016	########
27028334	PBAC score: an easy-to-use tool to predict coagulation disorders in women with idiopathic heavy menstrual bleeding	Halimeh S, Rott H, Kappert G.	Haemophilia. 2016 May;22(3):e217-20. doi: 10.1111/hae.12886. Epub 2016 Mar 29.	Halimeh S	Haemophilia	2016	########			10.1111/hae.12886
27444974	Laparoscopic surgery in a woman with factor V deficiency: revisiting platelet factor V	Koduri PR, Kamineni V, Vedantham H, Joshi N.	Haemophilia. 2016 Jul;22(4):e322-4. doi: 10.1111/hae.12946.	Koduri PR	Haemophilia	2016	########			10.1111/hae.12946
26928420	Endometrial ablation: first- vs. second-generation techniques	Angioni S, Pontis A, Nappi L, Sedda F, Sorrentino F, Litta P, Haimovich S, Melis GB.	Minerva Ginecol. 2016 Apr;68(2):143-53. Epub 2016 Feb 29.	Angioni S	Minerva Ginecol	2016	########
27032848	Autoimmune progesterone dermatitis: Case report with history of urticaria, petechiae and palpable pinpoint purpura triggered by medical abortion	Mbonile L.	S Afr Med J. 2016 Mar 17;106(4):48-50. doi: 10.7196/SAMJ.2016.v106i4.9896.	Mbonile L	S Afr Med J	2016	########			10.7196/SAMJ.2016.v106i4.9896
27619482	Gynecologic symptoms and the influence on reproductive life in 386 women with hypermobility type ehlers-danlos syndrome: a cohort study	Hugon-Rodin J, Lebègue G, Becourt S, Hamonet C, Gompel A.	Orphanet J Rare Dis. 2016 Sep 13;11(1):124. doi: 10.1186/s13023-016-0511-2.	Hugon-Rodin J	Orphanet J Rare Dis	2016	########	PMC5020453		10.1186/s13023-016-0511-2
26212626	Heavy menstrual bleeding on rivaroxaban	Ferreira M, Barsam S, Patel JP, Czuprynska J, Roberts LN, Patel RK, Arya R.	Br J Haematol. 2016 Apr;173(2):314-5. doi: 10.1111/bjh.13583. Epub 2015 Jul 27.	Ferreira M	Br J Haematol	2016	########			10.1111/bjh.13583
26917484	Vaginal bleeding and heavy menstrual bleeding during direct oral anti-Xa inhibitor therapy	Beyer-Westendorf J, Michalski F, Tittl L, Hauswald-Dörschel S, Marten S.	Thromb Haemost. 2016 Jun 2;115(6):1234-6. doi: 10.1160/TH15-11-0902. Epub 2016 Feb 25.	Beyer-Westendorf J	Thromb Haemost	2016	########			10.1160/TH15-11-0902
27959741	Von Willebrand's Disease	Leebeek FW, Eikenboom JC.	N Engl J Med. 2016 Nov 24;375(21):2067-2080. doi: 10.1056/NEJMra1601561.	Leebeek FW	N Engl J Med	2016	########			10.1056/NEJMra1601561
27631244	Postural orthostatic tachycardia syndrome is associated with platelet storage pool deficiency	Gunning WT 3rd, Karabin BL, Blomquist TM, Grubb BP.	Medicine (Baltimore). 2016 Sep;95(37):e4849. doi: 10.1097/MD.0000000000004849.	Gunning WT 3rd	Medicine (Baltimore)	2016	########	PMC5402587		10.1097/MD.0000000000004849
26560894	Von Willebrand disease in the emergency department	Livesey K, Yealy DM, Li J, Moore CG, Ragni MV.	Haemophilia. 2016 Mar;22(2):263-267. doi: 10.1111/hae.12841. Epub 2015 Nov 11.	Livesey K	Haemophilia	2016	########			10.1111/hae.12841
27153290	Menstrual patterns, fertility and main pregnancy outcomes after allogeneic haematopoietic stem cell transplantation	Chiodi S, Spinelli S, Bruzzi P, Anserini P, Di Grazia C, Bacigalupo A.	J Obstet Gynaecol. 2016 Aug;36(6):783-788. doi: 10.3109/01443615.2016.1154508. Epub 2016 May 6.	Chiodi S	J Obstet Gynaecol	2016	########			10.3109/01443615.2016.1154508
27400009	Abnormal Uterine Bleeding as the Presenting Symptom of Hematologic Cancer	Nebgen DR, Rhodes HE, Hartman C, Munsell MF, Lu KH.	Obstet Gynecol. 2016 Aug;128(2):357-363. doi: 10.1097/AOG.0000000000001529.	Nebgen DR	Obstet Gynecol	2016	########	PMC4961605	NIHMS789221	10.1097/AOG.0000000000001529
26839474	Factor V Deficiency in Korean Patients: Clinical and Laboratory Features, Treatment, and Outcome	Park YH, Lim JH, Yi HG, Lee MH, Kim CS.	J Korean Med Sci. 2016 Feb;31(2):208-13. doi: 10.3346/jkms.2016.31.2.208. Epub 2016 Jan 25.	Park YH	J Korean Med Sci	2016	########	PMC4729500		10.3346/jkms.2016.31.2.208
27692306	Management and outcomes of vaginal bleeding and heavy menstrual bleeding in women of reproductive age on direct oral anti-factor Xa inhibitor therapy: a case series	Beyer-Westendorf J, Michalski F, Tittl L, Hauswald-Dörschel S, Marten S.	Lancet Haematol. 2016 Oct;3(10):e480-e488. doi: 10.1016/S2352-3026(16)30111-9.	Beyer-Westendorf J	Lancet Haematol	2016	########			10.1016/S2352-3026(16)30111-9
26639996	Chromosome Xq13.2 Microduplication Involving an X-Inactivation Gene in a Girl with Short Stature, Madelung Deformity, and von Willebrand Disease	Nur MM, Yamada M, Tonk V, Wilson GN.	J Pediatr Adolesc Gynecol. 2016 Apr;29(2):e39-42. doi: 10.1016/j.jpag.2015.11.010. Epub 2015 Nov 27.	Nur MM	J Pediatr Adolesc Gynecol	2016	########			10.1016/j.jpag.2015.11.010
27134949	A Randomised Controlled Trial Comparing the Efficacy and Side-Effects of Intravaginal Ring (Nuvaring(®)) With Combined Oral Hormonal Preparation in Dysfunctional Uterine Bleeding	Jain S, Vaid NB, Narang Y, Suneja A, Guleria K.	J Clin Diagn Res. 2016 Mar;10(3):QC21-4. doi: 10.7860/JCDR/2016/16545.7516. Epub 2016 Mar 1.	Jain S	J Clin Diagn Res	2016	########	PMC4843334		10.7860/JCDR/2016/16545.7516
26614275	Use of a Pediatric Bleeding Questionnaire in the Screening of Von Willebrand Disease in Young Females at Menarche in the Primary Care Setting	Duran J, Lasky JL 3rd, Rodgers C.	J Pediatr Health Care. 2016 Sep-Oct;30(5):408-13. doi: 10.1016/j.pedhc.2015.10.005. Epub 2015 Nov 25.	Duran J	J Pediatr Health Care	2016	########			10.1016/j.pedhc.2015.10.005
27253087	Prophylaxis in von Willebrand Disease: Coming of Age?	Saccullo G, Makris M.	Semin Thromb Hemost. 2016 Jul;42(5):498-506. doi: 10.1055/s-0036-1581106. Epub 2016 Jun 2.	Saccullo G	Semin Thromb Hemost	2016	########			10.1055/s-0036-1581106
27214035	Plasma factor XIII level variations during menstrual cycle	Sharief LA, Lawrie AS, Mackie IJ, Halimeh S, Kappert G, Smith C, Peyvandi F, Kadir RA.	Blood Coagul Fibrinolysis. 2016 Oct;27(7):786-790. doi: 10.1097/MBC.0000000000000491.	Sharief LA	Blood Coagul Fibrinolysis	2016	########			10.1097/MBC.0000000000000491
27842199	Droplet-Shaped Deep Intraretinal Hemorrhage as Initial Presentation of Von Willebrand Disease Type 1	Lin HT, Chang YH.	Ophthalmic Surg Lasers Imaging Retina. 2016 Nov 1;47(11):1044-1048. doi: 10.3928/23258160-20161031-09.	Lin HT	Ophthalmic Surg Lasers Imaging Retina	2016	########			10.3928/23258160-20161031-09
26696010	Recurrent venous thromboembolism and abnormal uterine bleeding with anticoagulant and hormone therapy use	Martinelli I, Lensing AW, Middeldorp S, Levi M, Beyer-Westendorf J, van Bellen B, Bounameaux H, Brighton TA, Cohen AT, Trajanovic M, Gebel M, Lam P, Wells PS, Prins MH.	Blood. 2016 Mar 17;127(11):1417-25. doi: 10.1182/blood-2015-08-665927. Epub 2015 Dec 22.	Martinelli I	Blood	2016	########	PMC4832477		10.1182/blood-2015-08-665927
27214975	Managing debilitating menopausal symptoms	O'Sullivan M, Overton C.	Practitioner. 2016 Mar;260(1791):17-21, 2-3.	O'Sullivan M	Practitioner	2016	########
27369959	Preoperative hemostatic assessment: a new and simple bleeding questionnaire	Bonhomme F, Boehlen F, Clergue F, de Moerloose P.	Can J Anaesth. 2016 Sep;63(9):1007-15. doi: 10.1007/s12630-016-0688-9. Epub 2016 Jul 1.	Bonhomme F	Can J Anaesth	2016	########			10.1007/s12630-016-0688-9
27512489	Unplanned pregnancy on a direct oral anticoagulant (Rivaroxaban): A warning	Myers B, Neal R, Myers O, Ruparelia M.	Obstet Med. 2016 Mar;9(1):40-2. doi: 10.1177/1753495X15621814. Epub 2015 Dec 24.	Myers B	Obstet Med	2016	########	PMC4950440		10.1177/1753495X15621814
27049085	Curative effect of mechanical heart valve replacement and anticoagulant therapy after surgery	Chuai JB, Shi L, Ma XY, Wu D, Kang K, Jiang SL.	J Biol Regul Homeost Agents. 2016 Jan-Mar;30(1):141-6.	Chuai JB	J Biol Regul Homeost Agents	2016	########
27351586	Intravenous iron therapy in non-anemic iron-deficient menstruating adolescent females with fatigue	Sharma R, Stanek JR, Koch TL, Grooms L, O'Brien SH.	Am J Hematol. 2016 Oct;91(10):973-7. doi: 10.1002/ajh.24461. Epub 2016 Jul 20.	Sharma R	Am J Hematol	2016	########			10.1002/ajh.24461
26773518	Fertility in premenopausal women post autologous stem cell transplant with BEAM conditioning	Lasica M, Taylor E, Bhattacharyya P, Bennett A, Cooke RE, Stern C, Agresta F, Ayton R, Grigg A.	Eur J Haematol. 2016 Oct;97(4):348-52. doi: 10.1111/ejh.12737. Epub 2016 Feb 23.	Lasica M	Eur J Haematol	2016	########			10.1111/ejh.12737
26884071	Spontaneous pituitary apoplexy during the second trimester of pregnancy, with sensory loss	Abraham RR, Pollitzer RE, Gokden M, Goulden PA.	BMJ Case Rep. 2016 Feb 16;2016:bcr2015212405. doi: 10.1136/bcr-2015-212405.	Abraham RR	BMJ Case Rep	2016	########	PMC5483549		10.1136/bcr-2015-212405
27725023	Correlation between rivaroxaban (Xarelto) plasma activity, patient clinical variables and outcomes in a South African centre	Louw S, Saragas NP, Ferrao PN, Chirwa TF, Jacobson BF.	S Afr Med J. 2016 Sep 8;106(10):1017-1020. doi: 10.7196/SAMJ.2016.v106i10.10584.	Louw S	S Afr Med J	2016	########			10.7196/SAMJ.2016.v106i10.10584
27155295	Epidemiology of iron deficiency anaemia in four European countries: a population-based study in primary care	Levi M, Rosselli M, Simonetti M, Brignoli O, Cancian M, Masotti A, Pegoraro V, Cataldo N, Heiman F, Chelo M, Cricelli I, Cricelli C, Lapi F.	Eur J Haematol. 2016 Dec;97(6):583-593. doi: 10.1111/ejh.12776. Epub 2016 Jun 8.	Levi M	Eur J Haematol	2016	########			10.1111/ejh.12776
26853646	Anticoagulation with rivaroxaban for livedoid vasculopathy (RILIVA): a multicentre, single-arm, open-label, phase 2a, proof-of-concept trial	Weishaupt C, Strölin A, Kahle B, Kreuter A, Schneider SW, Gerss J, Eveslage M, Drabik A, Goerge T.	Lancet Haematol. 2016 Feb;3(2):e72-9. doi: 10.1016/S2352-3026(15)00251-3. Epub 2016 Jan 16.	Weishaupt C	Lancet Haematol	2016	########			10.1016/S2352-3026(15)00251-3
28058067	The Herlyn-Werner-Wunderlich Syndrome - A Case Report with Radiological Review	Khaladkar SM, Kamal V, Kamal A, Kondapavuluri SK.	Pol J Radiol. 2016 Aug 24;81:395-400. doi: 10.12659/PJR.897228. eCollection 2016.	Khaladkar SM	Pol J Radiol	2016	########	PMC5181573		10.12659/PJR.897228
25958988	The endometrium from the neonate to the adolescent	Brosens I, Benagiano G.	J Matern Fetal Neonatal Med. 2016;29(8):1195-9. doi: 10.3109/14767058.2015.1040756. Epub 2015 May 11.	Brosens I	J Matern Fetal Neonatal Med	2016	########			10.3109/14767058.2015.1040756
28050409	Prevalence of Anaemia and Its Associated Risk Factors Among Adolescent Girls of Central Kerala	Siva PM, Sobha A, Manjula VD.	J Clin Diagn Res. 2016 Nov;10(11):LC19-LC23. doi: 10.7860/JCDR/2016/20939.8938. Epub 2016 Nov 1.	Siva PM	J Clin Diagn Res	2016	########	PMC5198362		10.7860/JCDR/2016/20939.8938
27470681	Efficacy of tranexamic acid in haemoptysis: A randomized, controlled pilot study	Bellam BL, Dhibar DP, Suri V, Sharma N, Varma SC, Malhotra S, Bhalla A.	Pulm Pharmacol Ther. 2016 Oct;40:80-3. doi: 10.1016/j.pupt.2016.07.006. Epub 2016 Jul 25.	Bellam BL	Pulm Pharmacol Ther	2016	########			10.1016/j.pupt.2016.07.006
27802832	Reproductive issues in patients undergoing Hematopoietic Stem Cell Transplantation: an update	Guida M, Castaldi MA, Rosamilio R, Giudice V, Orio F, Selleri C.	J Ovarian Res. 2016 Nov 1;9(1):72. doi: 10.1186/s13048-016-0279-y.	Guida M	J Ovarian Res	2016	########	PMC5088651		10.1186/s13048-016-0279-y
27532119	Persistent Mullerian Duct Syndrome: a rare entity with a rare presentation in need of multidisciplinary management	Da Aw L, Zain MM, Esteves SC, Humaidan P.	Int Braz J Urol. 2016 Nov-Dec;42(6):1237-1243. doi: 10.1590/S1677-5538.IBJU.2016.0225.	Da Aw L	Int Braz J Urol	2016	########	PMC5117982		10.1590/S1677-5538.IBJU.2016.0225
27602071	Curettage after uterine artery embolization combined with methotrexate treatment for caesarean scar pregnancy	Feng Y, Chen S, Li C, Zhang X, Duan H, Sooranna S, Johnson MR, Li J.	Exp Ther Med. 2016 Sep;12(3):1469-1475. doi: 10.3892/etm.2016.3489. Epub 2016 Jun 29.	Feng Y	Exp Ther Med	2016	########	PMC4998184		10.3892/etm.2016.3489
26744122	Hysteroscopic intrauterine morcellation of submucosal fibroids: preliminary results in Hong Kong and comparisons with conventional hysteroscopic monopolar loop resection	Lee MM, Matsuzono T.	Hong Kong Med J. 2016 Feb;22(1):56-61. doi: 10.12809/hkmj154600. Epub 2016 Jan 8.	Lee MM	Hong Kong Med J	2016	########			10.12809/hkmj154600
26849556	Identifying Adult Dengue Patients at Low Risk for Clinically Significant Bleeding	Wong JG, Thein TL, Leo YS, Pang J, Lye DC.	PLoS One. 2016 Feb 5;11(2):e0148579. doi: 10.1371/journal.pone.0148579. eCollection 2016.	Wong JG	PLoS One	2016	########	PMC4743958		10.1371/journal.pone.0148579
27625309	Haemoglobin in pelvic fluid rescues Fallopian tube epithelial cells from reactive oxygen species stress and apoptosis	Huang HS, Hsu CF, Chu SC, Chen PC, Ding DC, Chang MY, Chu TY.	J Pathol. 2016 Dec;240(4):484-494. doi: 10.1002/path.4807. Epub 2016 Oct 28.	Huang HS	J Pathol	2016	########			10.1002/path.4807
27892433	Efficacy of Prophylactic B-Lynch Suture during Lower Segment Caesarian Section in High Risk Patients for Atonic Postpartum Haemorrhage	Vijayasree M.	Kathmandu Univ Med J (KUMJ). 2016 Jan-Mar;14(53):9-12.	Vijayasree M	Kathmandu Univ Med J (KUMJ)	2016	########
27794007	Spontaneous coronary artery dissection	Adlam D, Maas A, Vrints C, Alfonso F.	Eur Heart J. 2016 Oct 21;37(40):3073-3074. doi: 10.1093/eurheartj/ehw467.	Adlam D	Eur Heart J	2016	########			10.1093/eurheartj/ehw467
27087396	Daily iron supplementation for improving anaemia, iron status and health in menstruating women	Low MS, Speedy J, Styles CE, De-Regil LM, Pasricha SR.	Cochrane Database Syst Rev. 2016 Apr 18;4(4):CD009747. doi: 10.1002/14651858.CD009747.pub2.	Low MS	Cochrane Database Syst Rev	2016	########	PMC10182438		10.1002/14651858.CD009747.pub2
26431240	Evaluation and Management of Adolescents with Abnormal Uterine Bleeding	Mullins TL, Miller RJ, Mullins ES.	Pediatr Ann. 2015 Sep;44(9):e218-22. doi: 10.3928/00904481-20150910-09.	Mullins TL	Pediatr Ann	2015	########			10.3928/00904481-20150910-09
26679392	Improving care and treatment options for women and girls with bleeding disorders	Kulkarni R.	Eur J Haematol. 2015 Dec;95 Suppl 81:2-10. doi: 10.1111/ejh.12580.	Kulkarni R	Eur J Haematol	2015	########			10.1111/ejh.12580
26231609	Menstrual Patterns and Treatment of Heavy Menstrual Bleeding in Adolescents with Bleeding Disorders	Dowlut-McElroy T, Williams KB, Carpenter SL, Strickland JL.	J Pediatr Adolesc Gynecol. 2015 Dec;28(6):499-501. doi: 10.1016/j.jpag.2015.03.001. Epub 2015 Mar 10.	Dowlut-McElroy T	J Pediatr Adolesc Gynecol	2015	########			10.1016/j.jpag.2015.03.001
25903531	Menorrhagia and postpartum haemorrhage in women with rare bleeding disorder	Halimeh S.	Thromb Res. 2015 Feb;135 Suppl 1:S34-7. doi: 10.1016/S0049-3848(15)50438-6. Epub 2015 Feb 9.	Halimeh S	Thromb Res	2015	########			10.1016/S0049-3848(15)50438-6
25444015	Population screening for von Willebrand disease in adolescents with heavy menstrual bleeding	Khamees D, Klima J, O'Brien SH.	J Pediatr. 2015 Jan;166(1):195-7. doi: 10.1016/j.jpeds.2014.09.026. Epub 2014 Oct 25.	Khamees D	J Pediatr	2015	########			10.1016/j.jpeds.2014.09.026
26377979	First-Step Results of Children Presenting with Bleeding Symptoms or Abnormal Coagulation Tests in an Outpatient Clinic	Yıldız İ, Ünüvar A, Kamer İ, Karaman S, Uysalol E, Kılıç A, Oğuz F, Ünüvar E.	Turk J Haematol. 2015 Dec;32(4):338-43. doi: 10.4274/tjh.2013.0370. Epub 2014 May 29.	Yıldız İ	Turk J Haematol	2015	########	PMC4805321		10.4274/tjh.2013.0370
26820016	Navigating Hormones and Gynecologic Concerns among Female Adolescents in the Settings of Thrombophilia and Anticoagulation	Dietrich JE, Srivaths L.	J Pediatr Adolesc Gynecol. 2015 Dec;28(6):549-53. doi: 10.1016/j.jpag.2015.05.005.	Dietrich JE	J Pediatr Adolesc Gynecol	2015	########			10.1016/j.jpag.2015.05.005
25688461	Changes in bleeding patterns in von Willebrand disease after institution of long-term replacement therapy: results from the von Willebrand Disease Prophylaxis Network	Holm E, Abshire TC, Bowen J, Álvarez MT, Bolton-Maggs P, Carcao M, Federici AB, Gill JC, Halimeh S, Kempton C, Key NS, Kouides P, Lail A, Landorph A, Leebeek F, Makris M, Mannucci P, Mauser-Bunschoten EP, Nugent D, Valentino LA, Winikoff R, Berntorp E.	Blood Coagul Fibrinolysis. 2015 Jun;26(4):383-8. doi: 10.1097/MBC.0000000000000257.	Holm E	Blood Coagul Fibrinolysis	2015	########			10.1097/MBC.0000000000000257
25355613	Intravenous immunoglobulin-associated thrombosis: is it such a rare event? Report of a pediatric case and of the Quebec Hemovigilance System	Benadiba J, Robitaille N, Lambert G, Itaj NK, Pastore Y.	Transfusion. 2015 Mar;55(3):571-5. doi: 10.1111/trf.12897. Epub 2014 Oct 29.	Benadiba J	Transfusion	2015	########			10.1111/trf.12897
26356743	A Case of Fenofibrate-Induced Immune Thrombocytopenia: First Report	Agapakis DI, Massa EV.	P R Health Sci J. 2015 Sep;34(3):170-3.	Agapakis DI	P R Health Sci J	2015	########
25701301	Approach to the patient: contraception in women with polycystic ovary syndrome	Yildiz BO.	J Clin Endocrinol Metab. 2015 Mar;100(3):794-802. doi: 10.1210/jc.2014-3196.	Yildiz BO	J Clin Endocrinol Metab	2015	########			10.1210/jc.2014-3196
25909989	Increased plasma clot permeability and susceptibility to lysis are associated with heavy menstrual bleeding of unknown cause: a case-control study	Szczepaniak P, Zabczyk M, Undas A.	PLoS One. 2015 Apr 24;10(4):e0125069. doi: 10.1371/journal.pone.0125069. eCollection 2015.	Szczepaniak P	PLoS One	2015	########	PMC4409067		10.1371/journal.pone.0125069
24715368	Comprehensive evaluation of hemostasis in normal women: impact on the diagnosis of mild bleeding disorders	MacEachern K, Kaur H, Toukh M, Mumal I, Hamilton A, Scovil S, James P, Elbatarny HS, Othman M.	Clin Appl Thromb Hemost. 2015 Jan;21(1):72-81. doi: 10.1177/1076029614527495. Epub 2014 Apr 8.	MacEachern K	Clin Appl Thromb Hemost	2015	########			10.1177/1076029614527495
26579523	Immune Thrombocytopenic Purpura Secondary to Cytomegalovirus Infection: A Case Report	Flores-Chang BS, Arias-Morales CE, Wadskier FG, Gupta S, Stoicea N.	Front Med (Lausanne). 2015 Nov 3;2:79. doi: 10.3389/fmed.2015.00079. eCollection 2015.	Flores-Chang BS	Front Med (Lausanne)	2015	########	PMC4630589		10.3389/fmed.2015.00079
25256869	Managing menorrhagia in a familial case of factor V deficiency	Stalnaker M, Esquivel P.	J Pediatr Adolesc Gynecol. 2015 Feb;28(1):e9-e12. doi: 10.1016/j.jpag.2014.03.007. Epub 2014 Mar 27.	Stalnaker M	J Pediatr Adolesc Gynecol	2015	########			10.1016/j.jpag.2014.03.007
25763275	Screening of von Willebrand disease in Iranian women with menorrhagia	Rahbar N, Faranoush M, Ghorbani R, Sadr Alsadat B.	Iran Red Crescent Med J. 2015 Jan 26;17(1):e18244. doi: 10.5812/ircmj.18244. eCollection 2015 Jan.	Rahbar N	Iran Red Crescent Med J	2015	########	PMC4341408		10.5812/ircmj.18244
25924648	Progesterone or progestogen-releasing intrauterine systems for heavy menstrual bleeding	Lethaby A, Hussain M, Rishworth JR, Rees MC.	Cochrane Database Syst Rev. 2015 Apr 30;(4):CD002126. doi: 10.1002/14651858.CD002126.pub3.	Lethaby A	Cochrane Database Syst Rev	2015	########			10.1002/14651858.CD002126.pub3
25930155	Prophylaxis escalation in severe von Willebrand disease: a prospective study from the von Willebrand Disease Prophylaxis Network	Abshire T, Cox-Gill J, Kempton CL, Leebeek FW, Carcao M, Kouides P, Donfield S, Berntorp E.	J Thromb Haemost. 2015 Sep;13(9):1585-9. doi: 10.1111/jth.12995. Epub 2015 Jul 14.	Abshire T	J Thromb Haemost	2015	########			10.1111/jth.12995
26044173	A Novel Homozygous c.800C>G Substitution in GP1BA Exon 2 in a Kuwaiti Family with Bernard-Soulier Syndrome	Shlebak A, Poles A, Manning R, Almuhareb S, De La Funte J, Mitchell M, Lucas G.	Acta Haematol. 2015;134(3):193-8. doi: 10.1159/000381328. Epub 2015 May 28.	Shlebak A	Acta Haematol	2015	########			10.1159/000381328
25373348	Characterisation of patients with Glanzmann thrombasthenia and identification of 17 novel mutations	Sandrock-Lang K, Oldenburg J, Wiegering V, Halimeh S, Santoso S, Kurnik K, Fischer L, Tsakiris DA, Sigl-Kraetzig M, Brand B, Bührlen M, Kraetzer K, Deeg N, Hund M, Busse E, Kahle A, Zieger B.	Thromb Haemost. 2015 Apr;113(4):782-91. doi: 10.1160/TH14-05-0479. Epub 2014 Nov 6.	Sandrock-Lang K	Thromb Haemost	2015	########			10.1160/TH14-05-0479
25390505	How do we encounter rare factor deficiencies in children? Single-centre results from Turkey	Tugcu D, Salcioglu Z, Akcay A, Sen HS, Aydogan G, Akici F, Keskindemirci G, Ayaz NA, Baslar Z.	Blood Coagul Fibrinolysis. 2015 Mar;26(2):145-51. doi: 10.1097/MBC.0000000000000204.	Tugcu D	Blood Coagul Fibrinolysis	2015	########			10.1097/MBC.0000000000000204
25615432	Factor XIII deficiency in Iran: a comprehensive review of the literature	Dorgalaleh A, Naderi M, Hosseini MS, Alizadeh S, Hosseini S, Tabibian S, Eshghi P.	Semin Thromb Hemost. 2015 Apr;41(3):323-9. doi: 10.1055/s-0034-1395350. Epub 2015 Jan 23.	Dorgalaleh A	Semin Thromb Hemost	2015	########			10.1055/s-0034-1395350
25837314	Endometriosis and mild bleeding disorders	Mitri F, Casper RF.	Fertil Steril. 2015 Apr;103(4):886-887.e1. doi: 10.1016/j.fertnstert.2015.02.037.	Mitri F	Fertil Steril	2015	########			10.1016/j.fertnstert.2015.02.037
25688458	Prevention of bleeding and hemorrhagic complications in surgical patients with inherited factor VII deficiency	Wiszniewski A, Szczepanik A, Misiak A, Bykowska K, Szopiński P.	Blood Coagul Fibrinolysis. 2015 Apr;26(3):324-30. doi: 10.1097/MBC.0000000000000258.	Wiszniewski A	Blood Coagul Fibrinolysis	2015	########			10.1097/MBC.0000000000000258
26375306	Bleeding spectrum in children with moderate or severe von Willebrand disease: Relevance of pediatric-specific bleeding	Sanders YV, Fijnvandraat K, Boender J, Mauser-Bunschoten EP, van der Bom JG, de Meris J, Smiers FJ, Granzen B, Brons P, Tamminga RY, Cnossen MH, Leebeek FW; WiN Study Group.	Am J Hematol. 2015 Dec;90(12):1142-8. doi: 10.1002/ajh.24195. Epub 2015 Nov 17.	Sanders YV	Am J Hematol	2015	########			10.1002/ajh.24195
26243981	Thoracic endometriosis with catamenial haemoptysis and pneumothorax: computed tomography findings and long-term follow-up after danazol treatment	Suwatanapongched T, Boonsarngsuk V, Amornputtisathaporn N, Leelachaikul P.	Singapore Med J. 2015 Jul;56(7):e120-3. doi: 10.11622/smedj.2015115.	Suwatanapongched T	Singapore Med J	2015	########	PMC4520924		10.11622/smedj.2015115
26362474	Thromboelastography Identifies Cyclic Haemostatic Variations in Healthy Women Using Oral Contraceptives	Murray EK, Murphy MS, Smith GN, Hopman WM, Othman M, Graham CH.	Thromb Res. 2015 Nov;136(5):1022-6. doi: 10.1016/j.thromres.2015.08.011. Epub 2015 Aug 22.	Murray EK	Thromb Res	2015	########			10.1016/j.thromres.2015.08.011
26203539	Historical survey of the internal use of unprocessed amber	Duffin CJ.	Acta Med Hist Adriat. 2015;13(1):41-74.	Duffin CJ	Acta Med Hist Adriat	2015	########
25596287	Uterine artery embolisation for acute dysfunctional uterine bleeding with failed medical therapy: a novel approach to management	Kho CL, Mathur M.	BMJ Case Rep. 2015 Jan 16;2015:bcr2014204446. doi: 10.1136/bcr-2014-204446.	Kho CL	BMJ Case Rep	2015	########	PMC4307078		10.1136/bcr-2014-204446
26287991	Outpatient transcervical microwave myolysis assisted by transabdominal ultrasonic guidance for menorrhagia caused by submucosal myomas	Tsuda A, Kanaoka Y.	Int J Hyperthermia. 2015;31(6):588-92. doi: 10.3109/02656736.2015.1036385. Epub 2015 Aug 7.	Tsuda A	Int J Hyperthermia	2015	########			10.3109/02656736.2015.1036385
26664399	Report of Severe Menorrhagia Following the Maximum Amount of Lamotrigine Overdose	Hajiali F, Nassiri-Asl M.	Iran J Pharm Res. 2015 Fall;14(4):1289-93.	Hajiali F	Iran J Pharm Res	2015	########	PMC4673960
26413541	The Association between Endometriomas and Ovarian Cancer: Preventive Effect of Inhibiting Ovulation and Menstruation during Reproductive Life	Grandi G, Toss A, Cortesi L, Botticelli L, Volpe A, Cagnacci A.	Biomed Res Int. 2015;2015:751571. doi: 10.1155/2015/751571. Epub 2015 Aug 30.	Grandi G	Biomed Res Int	2015	########	PMC4568052		10.1155/2015/751571
26228342	A novel mutation, IVS2-2AgG, associated with acute intermittent porphyria in a Chinese family	Jiao H, Xianfeng Z, Hui H; MaLizhen; Yuhong Z, Chu Z.	J Pak Med Assoc. 2015 Aug;65(8):898-900.	Jiao H	J Pak Med Assoc	2015	########
26382745	Bleeding after dilatation and curettage: the efficacy of transcatheter uterine artery embolisation	Song Y, Shin JH, Yoon HK, Kim JW, Ko GY, Won HS.	Clin Radiol. 2015 Dec;70(12):1388-92. doi: 10.1016/j.crad.2015.07.011. Epub 2015 Sep 14.	Song Y	Clin Radiol	2015	########			10.1016/j.crad.2015.07.011
26411131	REVIEW OF ONE HUNDRED CONSECUTIVE ABDOMINAL HYSTERECTOMIES: SUITABILITY FOR VAGINAL HYSTERECTOMY	Malik N.	J Ayub Med Coll Abbottabad. 2015 Apr-Jun;27(2):415-20.	Malik N	J Ayub Med Coll Abbottabad	2015	########
26448737	Iron and the female athlete: a review of dietary treatment methods for improving iron status and exercise performance	Alaunyte I, Stojceska V, Plunkett A.	J Int Soc Sports Nutr. 2015 Oct 6;12:38. doi: 10.1186/s12970-015-0099-2. eCollection 2015.	Alaunyte I	J Int Soc Sports Nutr	2015	########	PMC4596414		10.1186/s12970-015-0099-2
24684279	The frequency of menorrhagia and bleeding disorders in university students	Gursel T, Biri A, Kaya Z, Sivaslıoglu S, Albayrak M.	Pediatr Hematol Oncol. 2014 Aug;31(5):467-74. doi: 10.3109/08880018.2014.886316. Epub 2014 Mar 31.	Gursel T	Pediatr Hematol Oncol	2014	########			10.3109/08880018.2014.886316
25426776	Non-surgical interventions for treating heavy menstrual bleeding (menorrhagia) in women with bleeding disorders	Ray S, Ray A.	Cochrane Database Syst Rev. 2014 Nov 26;(11):CD010338. doi: 10.1002/14651858.CD010338.pub2.	Ray S	Cochrane Database Syst Rev	2014	########			10.1002/14651858.CD010338.pub2
25007322	What to do when she's bleeding through: the recognition, evaluation, and management of abnormal uterine bleeding in adolescents	Bennett AR, Gray SH.	Curr Opin Pediatr. 2014 Aug;26(4):413-9. doi: 10.1097/MOP.0000000000000121.	Bennett AR	Curr Opin Pediatr	2014	########			10.1097/MOP.0000000000000121
24251971	Platelet function defects in adolescents with heavy menstrual bleeding	Mills HL, Abdel-Baki MS, Teruya J, Dietrich JE, Shah MD, Mahoney D Jr, Yee DL, Srivaths LV.	Haemophilia. 2014 Mar;20(2):249-54. doi: 10.1111/hae.12293. Epub 2013 Nov 20.	Mills HL	Haemophilia	2014	########			10.1111/hae.12293
24581247	Rare coagulation factor deficiencies: a countrywide screening data from India	Shetty S, Shelar T, Mirgal D, Nawadkar V, Pinto P, Shabhag S, Mukaddam A, Kulkarni B, Ghosh K.	Haemophilia. 2014 Jul;20(4):575-81. doi: 10.1111/hae.12368. Epub 2014 Feb 28.	Shetty S	Haemophilia	2014	########			10.1111/hae.12368
24283945	Detection of bleeding disorders in Lebanon: outcomes of a pilot programme	Djambas Khayat C, Samaha H, Noun P, Bakhos Asmar JD, Taher A, Adib S, Inati A, Sakr S.	Haemophilia. 2014 Mar;20(2):196-9. doi: 10.1111/hae.12281. Epub 2013 Nov 27.	Djambas Khayat C	Haemophilia	2014	########			10.1111/hae.12281
23937614	Desmopressin (DDAVP) in the management of patients with congenital bleeding disorders	Leissinger C, Carcao M, Gill JC, Journeycake J, Singleton T, Valentino L.	Haemophilia. 2014 Mar;20(2):158-67. doi: 10.1111/hae.12254. Epub 2013 Aug 12.	Leissinger C	Haemophilia	2014	########			10.1111/hae.12254
25256871	Hemostatic abnormalities in young females with heavy menstrual bleeding	Díaz R, Dietrich JE, Mahoney D Jr, Yee DL, Srivaths LV.	J Pediatr Adolesc Gynecol. 2014 Dec;27(6):324-9. doi: 10.1016/j.jpag.2013.12.011. Epub 2014 Sep 23.	Díaz R	J Pediatr Adolesc Gynecol	2014	########			10.1016/j.jpag.2013.12.011
24954113	No increased systemic fibrinolysis in women with heavy menstrual bleeding	Wiewel-Verschueren S, Knol HM, Lisman T, Bogchelman DH, Kluin-Nelemans JC, van der Zee AG, Mulder AB, Meijer K.	J Thromb Haemost. 2014 Sep;12(9):1488-93. doi: 10.1111/jth.12645. Epub 2014 Jul 23.	Wiewel-Verschueren S	J Thromb Haemost	2014	########			10.1111/jth.12645
25228558	Challenging aspects of managing hemostasis in adolescents	Nowak-Göttl U, Kenet G.	Acta Haematol. 2014;132(3-4):326-30. doi: 10.1159/000360237. Epub 2014 Sep 10.	Nowak-Göttl U	Acta Haematol	2014	########			10.1159/000360237
24533951	Bone cysts in patients with afibrinogenaemia: a literature review and two new cases	van Meegeren ME, de Rooy JW, Schreuder HW, Brons PP.	Haemophilia. 2014 Mar;20(2):244-8. doi: 10.1111/hae.12337. Epub 2013 Nov 29.	van Meegeren ME	Haemophilia	2014	########			10.1111/hae.12337
24389588	Genotype and phenotype report on patients with combined deficiency of factor V and factor VIII in Iran	Karimi M, Cairo A, Safarpour MM, Haghpanah S, Ekramzadeh M, Afrasiabi A, Shahriari M, Menegatti M.	Blood Coagul Fibrinolysis. 2014 Jun;25(4):360-3. doi: 10.1097/MBC.0000000000000046.	Karimi M	Blood Coagul Fibrinolysis	2014	########			10.1097/MBC.0000000000000046
24251732	An approach to outreach patients with von Willebrand disease in Egypt by targeting women with heavy menstrual bleeding and/or bleeding symptoms	Sherif N, Goubran H, Hassan A, Burnouf T, El-Ekiaby M.	Haemophilia. 2014 Mar;20(2):238-43. doi: 10.1111/hae.12335. Epub 2013 Nov 20.	Sherif N	Haemophilia	2014	########			10.1111/hae.12335
24091868	Newly diagnosed immune thrombocytopenia: update on diagnosis and management	Bansal D, Rajendran A, Singhi S.	Indian J Pediatr. 2014 Oct;81(10):1033-41. doi: 10.1007/s12098-013-1217-2. Epub 2013 Oct 5.	Bansal D	Indian J Pediatr	2014	########			10.1007/s12098-013-1217-2
25427992	Immune thrombocytopenic purpura (ITP) associated with vaccinations: a review of reported cases	Perricone C, Ceccarelli F, Nesher G, Borella E, Odeh Q, Conti F, Shoenfeld Y, Valesini G.	Immunol Res. 2014 Dec;60(2-3):226-35. doi: 10.1007/s12026-014-8597-x.	Perricone C	Immunol Res	2014	########			10.1007/s12026-014-8597-x
24666176	Impact of a new levonorgestrel intrauterine system, Levosert(®), on heavy menstrual bleeding: results of a one-year randomised controlled trial	Mawet M, Nollevaux F, Nizet D, Wijzen F, Gordenne V, Tasev N, Segedi D, Marinescu B, Enache A, Parhomenko V, Frankenne F, Foidart JM.	Eur J Contracept Reprod Health Care. 2014 Jun;19(3):169-79. doi: 10.3109/13625187.2014.894184. Epub 2014 Mar 26.	Mawet M	Eur J Contracept Reprod Health Care	2014	########	PMC4133966		10.3109/13625187.2014.894184
25245800	Providing young women with credible health information about bleeding disorders	Rhynders PA, Sayers CA, Presley RJ, Thierry JM.	Am J Prev Med. 2014 Nov;47(5):674-80. doi: 10.1016/j.amepre.2014.07.040. Epub 2014 Sep 19.	Rhynders PA	Am J Prev Med	2014	########	PMC4493902	NIHMS700599	10.1016/j.amepre.2014.07.040
25121606	Impact of hormone-associated resistance to activated protein C on the thrombotic potential of oral contraceptives: a prospective observational study	Rühl H, Schröder L, Müller J, Sukhitashvili S, Welz J, Kuhn WC, Oldenburg J, Rudlowski C, Pötzsch B.	PLoS One. 2014 Aug 14;9(8):e105007. doi: 10.1371/journal.pone.0105007. eCollection 2014.	Rühl H	PLoS One	2014	########	PMC4133351		10.1371/journal.pone.0105007
24506416	Menses, fertility and pregnancy following the use of balloon tamponade technology in the management of postpartum haemorrhage	Georgiou C.	Aust N Z J Obstet Gynaecol. 2014 Jun;54(3):287-90. doi: 10.1111/ajo.12180. Epub 2014 Feb 8.	Georgiou C	Aust N Z J Obstet Gynaecol	2014	########			10.1111/ajo.12180
25696907	Management of VWD	Neff AT, Sidonio RF Jr.	Hematology Am Soc Hematol Educ Program. 2014 Dec 5;2014(1):536-41. doi: 10.1182/asheducation-2014.1.536. Epub 2014 Nov 18.	Neff AT	Hematology Am Soc Hematol Educ Program	2014	########			10.1182/asheducation-2014.1.536
24883216	Successful Pregnancy in a Patient with Combined Deficiency of Factor V and Factor VIII	El Adib AG, Majdi F, Dilai MO, Asmouki H, Bassir A, Harou K, Soumani A, Younous S, Mahmal L.	Case Rep Obstet Gynecol. 2014;2014:343717. doi: 10.1155/2014/343717. Epub 2014 May 4.	El Adib AG	Case Rep Obstet Gynecol	2014	########	PMC4026874		10.1155/2014/343717
24982808	Cerebral Venous Sinus Thrombosis following Diagnostic Curettage in a Patient with Uterine Fibroid	Zhu XQ, Cao L.	Case Rep Neurol Med. 2014;2014:270654. doi: 10.1155/2014/270654. Epub 2014 Jun 1.	Zhu XQ	Case Rep Neurol Med	2014	########	PMC4058577		10.1155/2014/270654
24183329	Oral anticoagulant therapy does not modify the bleeding pattern associated with the levonorgestrel-releasing intrauterine system in women with thrombophilia and/or a history of thrombosis	Braga GC, Brito MB, Ferriani RA, Oliveira LC, Garcia AA, Pintão MC, Vieira CS.	Contraception. 2014 Jan;89(1):48-53. doi: 10.1016/j.contraception.2013.06.012. Epub 2013 Jul 12.	Braga GC	Contraception	2014	########			10.1016/j.contraception.2013.06.012
25022393	An unusual case of cavernous haemangioma of the Fallopian tube	Deb P, Singh V, Dutta V, Kapoor K.	J Cancer Res Ther. 2014 Apr-Jun;10(2):363-4. doi: 10.4103/0973-1482.136658.	Deb P	J Cancer Res Ther	2014	########			10.4103/0973-1482.136658
24457604	Individualized vaginal bleeding experience of women with uterine fibroids in the PEARL I randomized controlled trial comparing the effects of ulipristal acetate or placebo	Barlow DH, Lumsden MA, Fauser BC, Terrill P, Bestel E.	Hum Reprod. 2014 Mar;29(3):480-9. doi: 10.1093/humrep/det467. Epub 2014 Jan 23.	Barlow DH	Hum Reprod	2014	########			10.1093/humrep/det467
25031548	Catridecacog: a breakthrough in the treatment of congenital factor XIII A-subunit deficiency?	Korte W.	J Blood Med. 2014 Jul 9;5:107-13. doi: 10.2147/JBM.S35395. eCollection 2014.	Korte W	J Blood Med	2014	########	PMC4096448		10.2147/JBM.S35395
24337728	Polypoid endometriosis of the cervix: a case report and review of the literature	Jaiman S, Gundabattula SR, Pochiraju M, Sangireddy JR.	Arch Gynecol Obstet. 2014 Apr;289(4):915-20. doi: 10.1007/s00404-013-3112-5. Epub 2013 Dec 12.	Jaiman S	Arch Gynecol Obstet	2014	########			10.1007/s00404-013-3112-5
24813100	Concomitant hysteroscopic endometrial ablation and Essure procedure: feasibility, efficacy and satisfaction	Levy-Zauberman Y, Legendre G, Nazac A, Faivre E, Deffieux X, Fernandez H.	Eur J Obstet Gynecol Reprod Biol. 2014 Jul;178:51-5. doi: 10.1016/j.ejogrb.2014.03.023. Epub 2014 Apr 25.	Levy-Zauberman Y	Eur J Obstet Gynecol Reprod Biol	2014	########			10.1016/j.ejogrb.2014.03.023
24152686	A Leydig cell tumor of the ovary resulting in extreme hyperandrogenism, erythrocytosis, and recurrent pulmonary embolism	Kozan P, Chalasani S, Handelsman DJ, Pike AH, Crawford BA.	J Clin Endocrinol Metab. 2014 Jan;99(1):12-7. doi: 10.1210/jc.2013-3108. Epub 2013 Dec 20.	Kozan P	J Clin Endocrinol Metab	2014	########			10.1210/jc.2013-3108
24359071	Varied presentation of uterine arteriovenous malformations and their management by uterine artery embolisation	Singh N, Tripathi R, Mala YM, Tyagi S, Tyagi S, Singh C.	J Obstet Gynaecol. 2014 Jan;34(1):104-6. doi: 10.3109/01443615.2013.816666.	Singh N	J Obstet Gynaecol	2014	########			10.3109/01443615.2013.816666
24694181	Diagnosis, treatment and need for hysterectomy in management of postcaesarean section vesicouterine fistula	Ali-El-Dein B, El-Tabey N, El-Hefnawy A, Osman Y, Soliman S, Shaaban AA.	Scand J Urol. 2014 Oct;48(5):460-5. doi: 10.3109/21681805.2014.903511. Epub 2014 Apr 3.	Ali-El-Dein B	Scand J Urol	2014	########			10.3109/21681805.2014.903511
25672167	Spectrum of Von Willebrand's disease in Punjab: clinical features and types	Khan MK, Khan SQ, Malik NA.	J Ayub Med Coll Abbottabad. 2014 Oct-Dec;26(4):470-3.	Khan MK	J Ayub Med Coll Abbottabad	2014	########
24738905	A report from #BlueJC: fertility implications following the surgical management of postpartum haemorrhage	Leung EY, Daniels JP.	BJOG. 2014 May;121(6):776. doi: 10.1111/1471-0528.12760.	Leung EY	BJOG	2014	########			10.1111/1471-0528.12760
24639848	Relationship of menstrual irregularities to BMI and nutritional status in adolescent girls	Dars S, Sayed K, Yousufzai Z.	Pak J Med Sci. 2014 Jan;30(1):141-4. doi: 10.12669/pjms.301.3949.	Dars S	Pak J Med Sci	2014	########	PMC3955559		10.12669/pjms.301.3949
25114411	A rare case of anti-jk3 antibody detected on pre-transfusion investigation	Yousuf R, Abdul Aziz S, Yusof N, Leong CF.	Indian J Hematol Blood Transfus. 2014 Sep;30(3):208-10. doi: 10.1007/s12288-012-0211-6. Epub 2012 Nov 20.	Yousuf R	Indian J Hematol Blood Transfus	2014	########	PMC4115086		10.1007/s12288-012-0211-6
25328694	Anaemia among Female Undergraduates Residing in the Hostels of University of Sri Jayewardenepura, Sri Lanka	Chathuranga G, Balasuriya T, Perera R.	Anemia. 2014;2014:526308. doi: 10.1155/2014/526308. Epub 2014 Sep 22.	Chathuranga G	Anemia	2014	########	PMC4189948		10.1155/2014/526308
24321038	Menstrual and fertility outcomes following the surgical management of postpartum haemorrhage: a systematic review	Doumouchtsis SK, Nikolopoulos K, Talaulikar V, Krishna A, Arulkumaran S.	BJOG. 2014 Mar;121(4):382-8. doi: 10.1111/1471-0528.12546. Epub 2013 Dec 9.	Doumouchtsis SK	BJOG	2014	########			10.1111/1471-0528.12546
24560718	Congenital vesicovaginal fistula with or without menouria: a literature review	Martínez Escoriza JC, Palacios Marqués AM, López Fernández JA, Feliu Rey E, Martín Medina P, Herráiz Romero I, Delgado García S, Oliva García AB, Oliver Sánchez C.	Eur J Obstet Gynecol Reprod Biol. 2014 Apr;175:38-48. doi: 10.1016/j.ejogrb.2014.01.023. Epub 2014 Feb 2.	Martínez Escoriza JC	Eur J Obstet Gynecol Reprod Biol	2014	########			10.1016/j.ejogrb.2014.01.023
23610103	Menstrual bleeding after cardiac surgery	Hjortdal VE, Larsen SH, Wilkens H, Jakobsen A, Pedersen TA.	Eur J Cardiothorac Surg. 2014 Jan;45(1):171-3. doi: 10.1093/ejcts/ezt216. Epub 2013 Apr 21.	Hjortdal VE	Eur J Cardiothorac Surg	2014	########			10.1093/ejcts/ezt216
24853333	The history of endometriosis	Benagiano G, Brosens I, Lippi D.	Gynecol Obstet Invest. 2014;78(1):1-9. doi: 10.1159/000358919. Epub 2014 May 16.	Benagiano G	Gynecol Obstet Invest	2014	########			10.1159/000358919
24820511	Haematuria: from identification to treatment	King K, Steggall M.	Br J Nurs. 2014 May 8-21;23(9):S28-32. doi: 10.12968/bjon.2014.23.Sup9.S28.	King K	Br J Nurs	2014	########			10.12968/bjon.2014.23.Sup9.S28
24098045	Socioeconomic determinants of haemoglobin levels of African women are less important in areas with more health facilities: a multilevel analysis	Haverkate M, Smits J, Meijerink H, van der Ven A.	J Epidemiol Community Health. 2014 Feb;68(2):116-22. doi: 10.1136/jech-2012-202336. Epub 2013 Oct 4.	Haverkate M	J Epidemiol Community Health	2014	########			10.1136/jech-2012-202336
24329401	Prevalence of restless legs syndrome in female blood donors 1 week after blood donation	Pedrazzini B, Waldvogel S, Vaucher P, Cornuz J, Heinzer R, Tissot JD, Favrat B.	Vox Sang. 2014 Jul;107(1):44-9. doi: 10.1111/vox.12123. Epub 2013 Dec 13.	Pedrazzini B	Vox Sang	2014	########			10.1111/vox.12123
24333477	Tranexamic acid induces kaolin intake stimulating a pathway involving tachykinin neurokinin 1 receptors in rats	Kakiuchi H, Kawarai-Shimamura A, Kuwagata M, Orito K.	Eur J Pharmacol. 2014 Jan 15;723:1-6. doi: 10.1016/j.ejphar.2013.11.038. Epub 2013 Dec 10.	Kakiuchi H	Eur J Pharmacol	2014	########			10.1016/j.ejphar.2013.11.038
25350565	Efficacy of transarterial embolisation in the management of post-partum haemorrhage and its impact on subsequent pregnancies	Inoue S, Masuyama H, Hiramatsu Y; Multi-Institutional Study Group of Transarterial Embolization for Massive Obstetric Haemorrhage in Chugoku & Shikoku Area Society of Obstetrics and Gynecology.	Aust N Z J Obstet Gynaecol. 2014 Dec;54(6):541-5. doi: 10.1111/ajo.12228. Epub 2014 Oct 28.	Inoue S	Aust N Z J Obstet Gynaecol	2014	########			10.1111/ajo.12228
24237983	Inherited disorders of platelet function	Matthews DC.	Pediatr Clin North Am. 2013 Dec;60(6):1475-88. doi: 10.1016/j.pcl.2013.08.004. Epub 2013 Oct 4.	Matthews DC	Pediatr Clin North Am	2013	########			10.1016/j.pcl.2013.08.004
24237980	Inherited abnormalities of coagulation: hemophilia, von Willebrand disease, and beyond	Kumar R, Carcao M.	Pediatr Clin North Am. 2013 Dec;60(6):1419-41. doi: 10.1016/j.pcl.2013.09.002.	Kumar R	Pediatr Clin North Am	2013	########			10.1016/j.pcl.2013.09.002
23992439	Congenital factor XIII deficiency in women: a systematic review of literature	Sharief LA, Kadir RA.	Haemophilia. 2013 Nov;19(6):e349-57. doi: 10.1111/hae.12259. Epub 2013 Aug 28.	Sharief LA	Haemophilia	2013	########			10.1111/hae.12259
23809121	Hemostatic disorders in women	Kadir RA, Davies J.	J Thromb Haemost. 2013 Jun;11 Suppl 1:170-9. doi: 10.1111/jth.12267.	Kadir RA	J Thromb Haemost	2013	########			10.1111/jth.12267
23109366	The rare inherited coagulation disorders	Bolton-Maggs PH.	Pediatr Blood Cancer. 2013;60 Suppl 1:S37-40. doi: 10.1002/pbc.24336. Epub 2012 Oct 25.	Bolton-Maggs PH	Pediatr Blood Cancer	2013	########			10.1002/pbc.24336
23829452	How I manage heavy menstrual bleeding	Pai M, Chan A, Barr R.	Br J Haematol. 2013 Sep;162(6):721-9. doi: 10.1111/bjh.12447. Epub 2013 Jul 6.	Pai M	Br J Haematol	2013	########			10.1111/bjh.12447
23106971	Iron deficiency and fatigue in adolescent females with heavy menstrual bleeding	Wang W, Bourgeois T, Klima J, Berlan ED, Fischer AN, O'Brien SH.	Haemophilia. 2013 Mar;19(2):225-30. doi: 10.1111/hae.12046. Epub 2012 Oct 29.	Wang W	Haemophilia	2013	########			10.1111/hae.12046
24385781	Screening bleeding disorders in adolescents and young women with menorrhagia	Cakı Kılıç S, Sarper N, Zengin E, Aylan Gelen S.	Turk J Haematol. 2013 Jun;30(2):168-76. doi: 10.4274/Tjh.2011.0048. Epub 2013 Jun 5.	Cakı Kılıç S	Turk J Haematol	2013	########	PMC3878476		10.4274/Tjh.2011.0048
22994803	Bleeding disorders, menorrhagia and iron deficiency: impacts on health-related quality of life	Rae C, Furlong W, Horsman J, Pullenayegum E, Demers C, St-Louis J, Lillicrap D, Barr R.	Haemophilia. 2013 May;19(3):385-91. doi: 10.1111/hae.12014. Epub 2012 Sep 21.	Rae C	Haemophilia	2013	########	PMC4171051	NIHMS626884	10.1111/hae.12014
24012130	Prevalence of hemostatic disorders in adolescents with abnormal uterine bleeding	Seravalli V, Linari S, Peruzzi E, Dei M, Paladino E, Bruni V.	J Pediatr Adolesc Gynecol. 2013 Oct;26(5):285-9. doi: 10.1016/j.jpag.2013.06.003.	Seravalli V	J Pediatr Adolesc Gynecol	2013	########			10.1016/j.jpag.2013.06.003
23452742	Von Willebrand disease: pathogenesis and management	Rodeghiero F.	Thromb Res. 2013 Jan;131 Suppl 1:S47-50. doi: 10.1016/S0049-3848(13)70021-5.	Rodeghiero F	Thromb Res	2013	########			10.1016/S0049-3848(13)70021-5
23607927	The experience of girls and young women with inherited bleeding disorders	Khair K, Holland M, Pollard D.	Haemophilia. 2013 Sep;19(5):e276-81. doi: 10.1111/hae.12155. Epub 2013 Apr 22.	Khair K	Haemophilia	2013	########			10.1111/hae.12155
23005346	Menstrual bleeding patterns and prevalence of bleeding disorders in a multidisciplinary adolescent haematology clinic	Vo KT, Grooms L, Klima J, Holland-Hall C, O'Brien SH.	Haemophilia. 2013 Jan;19(1):71-5. doi: 10.1111/hae.12012. Epub 2012 Sep 25.	Vo KT	Haemophilia	2013	########			10.1111/hae.12012
24179932	Case Report : Hermansky Pudlak Syndrome (Presenting as late onset heavy Menstrual Bleeding)	Ray A, Ray S, Matthew JJ.	J Clin Diagn Res. 2013 Sep;7(9):2023-4. doi: 10.7860/JCDR/2013/5738.3394. Epub 2013 Aug 17.	Ray A	J Clin Diagn Res	2013	########	PMC3809671		10.7860/JCDR/2013/5738.3394
24505520	Clinical features and types of von Willebrand disease in women with menorrhagia referred to hematology clinic of kermanshah	Payandeh M, Rahimi Z, Kansestani AN, Hemmati S, Aleyasin M, Zare ME, Nouri Z, Hashemian AH, Gohardehi F.	Int J Hematol Oncol Stem Cell Res. 2013;7(2):1-5.	Payandeh M	Int J Hematol Oncol Stem Cell Res	2013	########	PMC3913143
23711358	Malposition and expulsion of the levonorgestrel intrauterine system among women with inherited bleeding disorders	Rimmer E, Jamieson MA, James P.	Haemophilia. 2013 Nov;19(6):933-8. doi: 10.1111/hae.12184. Epub 2013 May 28.	Rimmer E	Haemophilia	2013	########			10.1111/hae.12184
23347697	Clinical and laboratory characteristics of adolescents with platelet function disorders and heavy menstrual bleeding	Amesse LS, Pfaff-Amesse T, Gunning WT, Duffy N, French JA 2nd.	Exp Hematol Oncol. 2013 Jan 24;2(1):3. doi: 10.1186/2162-3619-2-3.	Amesse LS	Exp Hematol Oncol	2013	########	PMC3584827		10.1186/2162-3619-2-3
23727521	The prevalence of underlying bleeding disorders in patients with heavy menstrual bleeding with and without gynecologic abnormalities	Knol HM, Mulder AB, Bogchelman DH, Kluin-Nelemans HC, van der Zee AG, Meijer K.	Am J Obstet Gynecol. 2013 Sep;209(3):202.e1-7. doi: 10.1016/j.ajog.2013.05.059. Epub 2013 May 30.	Knol HM	Am J Obstet Gynecol	2013	########			10.1016/j.ajog.2013.05.059
24264714	Committee Opinion No.580: von Willebrand disease in women	Committee on Adolescent Health Care; Committee on Gynecologic Practice.	Obstet Gynecol. 2013 Dec;122(6):1368-73. doi: 10.1097/01.AOG.0000438961.38979.19.	Committee on Adolescent Health Care	Obstet Gynecol	2013	########			10.1097/01.AOG.0000438961.38979.19
24093961	Menorrhagia, active component service women, U.S. Armed Forces, 1998-2012	Dorsey KA.	MSMR. 2013 Sep;20(9):20-4.	Dorsey KA	MSMR	2013	########
23419108	Bleeding disorders in adolescents with menorrhagia: an institutional experience	Rodriguez V, Alme C, Killian JM, Weaver AL, Khan SP, Simmons PS.	Haemophilia. 2013 Mar;19(2):e101-2. doi: 10.1111/hae.12091.	Rodriguez V	Haemophilia	2013	########			10.1111/hae.12091
24761502	Acute presentation of idiopathic thrombocytopenic purpura in postmenopausal woman	Goyal S, Longjam G, Maheshwari S, Swaroop A.	J Indian Med Assoc. 2013 Jun;111(6):405, 411.	Goyal S	J Indian Med Assoc	2013	########
23268728	Retrospective analysis of variation in heavy menstrual bleeding treatments by age and underlying cause	Copher R, Le Nestour E, Law A, Pocoski J, Zampaglione E.	Curr Med Res Opin. 2013 Feb;29(2):127-39. doi: 10.1185/03007995.2012.759096. Epub 2012 Dec 26.	Copher R	Curr Med Res Opin	2013	########			10.1185/03007995.2012.759096
22696092	Factor X deficiency: a rare cause of puberty menorrhagia	Singh V, Kakkar T, Digra SK, Kakkar M.	Indian J Pediatr. 2013 Jul;80(7):607-8. doi: 10.1007/s12098-012-0796-7. Epub 2012 Jun 14.	Singh V	Indian J Pediatr	2013	########			10.1007/s12098-012-0796-7
24326767	Bernard Soulier Syndrome associated with acute myeloid leukemia	Adlekha S, Chadha T.	Indian J Med Sci. 2013 May-Jun;67(5-6):145-7.	Adlekha S	Indian J Med Sci	2013	########
23238632	Replacement therapy for bleeding episodes in factor VII deficiency. A prospective evaluation	Mariani G, Napolitano M, Dolce A, Pérez Garrido R, Batorova A, Karimi M, Platokouki H, Auerswald G, Bertrand AM, Di Minno G, Schved JF, Bjerre J, Ingerslev J, Sørensen B, Ruiz-Saez A; Seven Treatment Evaluation Registry; International Factor VII Deficiency Study Group.	Thromb Haemost. 2013 Feb;109(2):238-47. doi: 10.1160/TH12-07-0476. Epub 2012 Dec 13.	Mariani G	Thromb Haemost	2013	########			10.1160/TH12-07-0476
25512714	Idiopathic thrombocytopenia with iron deficiency anemia	Ibrahim R, Alhilli JA, Cooper TT, Dashkova I, Guy J, Gandhi A, Zaman M.	Clin Med Insights Blood Disord. 2013 Apr 14;6:1-5. doi: 10.4137/CMBD.S11371. eCollection 2013.	Ibrahim R	Clin Med Insights Blood Disord	2013	########	PMC4222302		10.4137/CMBD.S11371
24426348	Factor v deficiency associated with congenital cardiac disorder and intracranial hemorrage	Ozkaya H, Akcan AB, Aydemir G, Akcan M, Kul M.	Indian J Hematol Blood Transfus. 2013 Jun;29(2):99-101. doi: 10.1007/s12288-012-0149-8. Epub 2012 Mar 21.	Ozkaya H	Indian J Hematol Blood Transfus	2013	########	PMC3636347		10.1007/s12288-012-0149-8
24392517	Use of a levonorgestrel-releasing intrauterine device in the treatment of adenomyosis associated heavy menstrual bleeding	Uysal A, Taner CE, Mun S, Uysal F, Celimli FH.	J Pak Med Assoc. 2013 Nov;63(11):1349-52.	Uysal A	J Pak Med Assoc	2013	########
23403322	Prophylaxis in congenital factor VII deficiency: indications, efficacy and safety. Results from the Seven Treatment Evaluation Registry (STER)	Napolitano M, Giansily-Blaizot M, Dolce A, Schved JF, Auerswald G, Ingerslev J, Bjerre J, Altisent C, Charoenkwan P, Michaels L, Chuansumrit A, Di Minno G, Caliskan U, Mariani G.	Haematologica. 2013 Apr;98(4):538-44. doi: 10.3324/haematol.2012.074039. Epub 2013 Feb 12.	Napolitano M	Haematologica	2013	########	PMC3659984		10.3324/haematol.2012.074039
23335259	Utility of platelet function analyzer as a screening tool for the diagnosis of von Willebrand disease in adolescents with menorrhagia	Naik S, Teruya J, Dietrich JE, Jariwala P, Soundar E, Venkateswaran L.	Pediatr Blood Cancer. 2013 Jul;60(7):1184-7. doi: 10.1002/pbc.24456. Epub 2013 Jan 17.	Naik S	Pediatr Blood Cancer	2013	########			10.1002/pbc.24456
22206686	Can von Willebrand disease be investigated on combined hormonal contraceptives?	Dumont T, Allen L, Kives S.	J Pediatr Adolesc Gynecol. 2013 Jun;26(3):138-41. doi: 10.1016/j.jpag.2011.10.010. Epub 2011 Dec 28.	Dumont T	J Pediatr Adolesc Gynecol	2013	########			10.1016/j.jpag.2011.10.010
23632610	Levonorgestrel intrauterine system as a treatment option for severe menorrhagia in adolescent with type III von Willebrand disease	Silva CD, Geraldes F, Silva IS.	BMJ Case Rep. 2013 Apr 30;2013:bcr2013008833. doi: 10.1136/bcr-2013-008833.	Silva CD	BMJ Case Rep	2013	########	PMC3645128		10.1136/bcr-2013-008833
24288154	Endometrial resection and ablation versus hysterectomy for heavy menstrual bleeding	Fergusson RJ, Lethaby A, Shepperd S, Farquhar C.	Cochrane Database Syst Rev. 2013 Nov 29;(11):CD000329. doi: 10.1002/14651858.CD000329.pub2.	Fergusson RJ	Cochrane Database Syst Rev	2013	########			10.1002/14651858.CD000329.pub2
23095526	Gynecologic concerns in pubertal females with blood disorders	Venkateswaran L, Dietrich JE.	J Pediatr Adolesc Gynecol. 2013 Apr;26(2):80-5. doi: 10.1016/j.jpag.2012.07.001. Epub 2012 Oct 23.	Venkateswaran L	J Pediatr Adolesc Gynecol	2013	########			10.1016/j.jpag.2012.07.001
24249903	A curious case of sweating blood	Biswas S, Surana T, De A, Nag F.	Indian J Dermatol. 2013 Nov;58(6):478-80. doi: 10.4103/0019-5154.119964.	Biswas S	Indian J Dermatol	2013	########	PMC3827523		10.4103/0019-5154.119964
24392393	A study of efficacy of ormeloxifene in the pharmacological management of dysfunctional uterine bleeding	Ravibabu K, Palla J, Chintada GS.	J Clin Diagn Res. 2013 Nov;7(11):2534-6. doi: 10.7860/JCDR/2013/6396.3602. Epub 2013 Nov 10.	Ravibabu K	J Clin Diagn Res	2013	########	PMC3879867		10.7860/JCDR/2013/6396.3602
25098058	Adenomyosis among samples from hysterectomy due to abnormal uterine bleeding	Pervez SN, Javed K.	J Ayub Med Coll Abbottabad. 2013 Jan-Jun;25(1-2):68-70.	Pervez SN	J Ayub Med Coll Abbottabad	2013	########
24311458	Porous diaphragm syndrome: haemothorax secondary to haemoperitoneum following laparoscopic hysterectomy	May J, Ades A.	BMJ Case Rep. 2013 Dec 5;2013:bcr2013201088. doi: 10.1136/bcr-2013-201088.	May J	BMJ Case Rep	2013	########	PMC3863045		10.1136/bcr-2013-201088
23951593	Tranexamic acid and thrombosis		Prescrire Int. 2013 Jul;22(140):182-3.		Prescrire Int	2013	########
24298511	Prompt diagnosis and treatment of uterine arcuate artery pseudoaneurysm: a case report and review of literature	Sharma N, Ganesh D, Devi L, Srinivasan J, Ranga U.	J Clin Diagn Res. 2013 Oct;7(10):2303-6. doi: 10.7860/JCDR/2013/6063.3506. Epub 2013 Oct 5.	Sharma N	J Clin Diagn Res	2013	########	PMC3843416		10.7860/JCDR/2013/6063.3506
24159416	A rare presentation of imperforate hymen: a case report	Salhan B, Omisore OT, Kumar P, Potter J.	Case Rep Urol. 2013;2013:731019. doi: 10.1155/2013/731019. Epub 2013 Sep 17.	Salhan B	Case Rep Urol	2013	########	PMC3789444		10.1155/2013/731019
24045758	Acute urinary retention in an adolescent girl and important learning points	Christodoulidou M, Kaba R, Oates J, Wemyss-Holden GD.	BMJ Case Rep. 2013 Sep 17;2013:bcr2013010361. doi: 10.1136/bcr-2013-010361.	Christodoulidou M	BMJ Case Rep	2013	########	PMC3794117		10.1136/bcr-2013-010361
24592115	Uterus didelphys with an obstructed unilateral vagina and ipsilateral renal agenesis: A rare cause of dysmenorrhoea	Attar R, Yıldırım G, Inan Y, Küzılkale O, Karateke A.	J Turk Ger Gynecol Assoc. 2013 Dec 1;14(4):242-5. doi: 10.5152/jtgga.2013.44341. eCollection 2013.	Attar R	J Turk Ger Gynecol Assoc	2013	########	PMC3935540		10.5152/jtgga.2013.44341
24223099	N-butyl cyanoacrylate is very effective for massive haemorrhage during the perinatal period	Igarashi S, Izuchi S, Ogawa Y, Yoshimathu M, Takizawa K, Nakajima Y, Tanaka M, Ishizuka B, Suzuki N.	PLoS One. 2013 Oct 11;8(10):e77494. doi: 10.1371/journal.pone.0077494. eCollection 2013.	Igarashi S	PLoS One	2013	########	PMC3819394		10.1371/journal.pone.0077494
23391953	An unusual case of secondary amenorrhoea	Jain D.	BMJ Case Rep. 2013 Feb 6;2013:bcr2012008053. doi: 10.1136/bcr-2012-008053.	Jain D	BMJ Case Rep	2013	########	PMC3608135		10.1136/bcr-2012-008053
23865146	Thoracic endometriosis syndrome with bloody pleural effusion in a 28 year old woman	Sevinç S, Unsal S, Oztürk T, Uysal A, Samancilar O, Kaya SO, Ermete S.	J Pak Med Assoc. 2013 Jan;63(1):114-6.	Sevinç S	J Pak Med Assoc	2013	########
23300034	Transcatheter arterial embolisation for the management of obstetric haemorrhage associated with placental abnormality in 40 cases	Hwang SM, Jeon GS, Kim MD, Kim SH, Lee JT, Choi MJ.	Eur Radiol. 2013 Mar;23(3):766-73. doi: 10.1007/s00330-012-2612-1. Epub 2013 Jan 9.	Hwang SM	Eur Radiol	2013	########			10.1007/s00330-012-2612-1
23852296	Low dose mifepristone in medical management of uterine leiomyoma - an experience from a tertiary care hospital from north India	Kulshrestha V, Kriplani A, Agarwal N, Sareen N, Garg P, Hari S, Thulkar J.	Indian J Med Res. 2013 Jun;137(6):1154-62.	Kulshrestha V	Indian J Med Res	2013	########	PMC3734720
23559143	Postpartum haemorrhage from ruptured pseudoaneurysm: efficacy of transcatheter arterial embolisation using N-butyl-2-cyanoacrylate	Kim GM, Yoon CJ, Seong NJ, Kang SG, Kim YJ.	Eur Radiol. 2013 Aug;23(8):2344-9. doi: 10.1007/s00330-013-2830-1. Epub 2013 Apr 5.	Kim GM	Eur Radiol	2013	########			10.1007/s00330-013-2830-1
23998845	Risk of uterine cancer in symptomatic women in primary care: case-control study using electronic records	Walker S, Hyde C, Hamilton W.	Br J Gen Pract. 2013 Sep;63(614):e643-8. doi: 10.3399/bjgp13X671632.	Walker S	Br J Gen Pract	2013	########	PMC3750804		10.3399/bjgp13X671632
23233621	Is my patient a bleeder? A diagnostic framework for mild bleeding disorders	Quiroga T, Mezzano D.	Hematology Am Soc Hematol Educ Program. 2012;2012:466-74. doi: 10.1182/asheducation-2012.1.466.	Quiroga T	Hematology Am Soc Hematol Educ Program	2012	########			10.1182/asheducation-2012.1.466
23180227	Endometrial haemostasis and menstruation	Davies J, Kadir RA.	Rev Endocr Metab Disord. 2012 Dec;13(4):289-99. doi: 10.1007/s11154-012-9226-4.	Davies J	Rev Endocr Metab Disord	2012	########			10.1007/s11154-012-9226-4
22840932	Platelet function disorders and menorrhagia in adolescents: a review of laboratory diagnosis	Sokkary NA, Venkateswaran L, Dietrich JE, Teruya J.	J Pediatr Adolesc Gynecol. 2012 Aug;25(4):233-7. doi: 10.1016/j.jpag.2012.01.004.	Sokkary NA	J Pediatr Adolesc Gynecol	2012	########			10.1016/j.jpag.2012.01.004
22268392	The levonorgestrel-releasing intrauterine system in heavy menstrual bleeding: a benefit-risk review	Kaunitz AM, Inki P.	Drugs. 2012 Jan 22;72(2):193-215. doi: 10.2165/11598960-000000000-00000.	Kaunitz AM	Drugs	2012	########			10.2165/11598960-000000000-00000
21873355	Rare and unusual bleeding manifestations in congenital bleeding disorders: an annotated review	Girolami A, Vettore S, Ruzzon E, Marinis GB, Fabris F.	Clin Appl Thromb Hemost. 2012 Mar-Apr;18(2):121-7. doi: 10.1177/1076029611416638. Epub 2011 Aug 25.	Girolami A	Clin Appl Thromb Hemost	2012	########			10.1177/1076029611416638
22726101	Treatment of inherited platelet disorders	Seligsohn U.	Haemophilia. 2012 Jul;18 Suppl 4:161-5. doi: 10.1111/j.1365-2516.2012.02842.x.	Seligsohn U	Haemophilia	2012	########			10.1111/j.1365-2516.2012.02842.x
22851041	Classification of menstrual bleeding disorders	Munro MG.	Rev Endocr Metab Disord. 2012 Dec;13(4):225-34. doi: 10.1007/s11154-012-9220-x.	Munro MG	Rev Endocr Metab Disord	2012	########			10.1007/s11154-012-9220-x
22445218	Inherited bleeding disorders in older women	Kadir RA, Sharief LA, Lee CA.	Maturitas. 2012 May;72(1):35-41. doi: 10.1016/j.maturitas.2012.02.008. Epub 2012 Mar 22.	Kadir RA	Maturitas	2012	########			10.1016/j.maturitas.2012.02.008
22729091	Management of heavy menstrual bleeding in adolescents	Sokkary N, Dietrich JE.	Curr Opin Obstet Gynecol. 2012 Oct;24(5):275-80. doi: 10.1097/GCO.0b013e3283562bcb.	Sokkary N	Curr Opin Obstet Gynecol	2012	########			10.1097/GCO.0b013e3283562bcb
22974079	The evolution and value of bleeding assessment tools	Rydz N, James PD.	J Thromb Haemost. 2012 Nov;10(11):2223-9. doi: 10.1111/j.1538-7836.2012.04923.x.	Rydz N	J Thromb Haemost	2012	########	PMC3893309	NIHMS541835	10.1111/j.1538-7836.2012.04923.x
22584468	Just heavy menses or something more? Raising awareness of von Willebrand disease	Weiss JA.	Am J Nurs. 2012 Jun;112(6):38-44; quiz 46, 45. doi: 10.1097/01.NAJ.0000415122.54111.f4.	Weiss JA	Am J Nurs	2012	########			10.1097/01.NAJ.0000415122.54111.f4
22127528	Menorrhagia and bleeding disorders in adolescent females	Halimeh S.	Hamostaseologie. 2012;32(1):45-50. doi: 10.5482/ha-1181. Epub 2011 Nov 29.	Halimeh S	Hamostaseologie	2012	########			10.5482/ha-1181
22414367	Bleeding disorders in obstetrics and gynaecological practice	Ashraf M, Sher Z, Irum N.	J Coll Physicians Surg Pak. 2012 Mar;22(3):192-3.	Ashraf M	J Coll Physicians Surg Pak	2012	########
22221914	Relationship between diagnosis and intervention in women with inherited bleeding disorders and menorrhagia	Sanders S, Purcell S, Silva M, Palerme S, James P.	Haemophilia. 2012 May;18(3):e273-6. doi: 10.1111/j.1365-2516.2011.02740.x. Epub 2012 Jan 5.	Sanders S	Haemophilia	2012	########			10.1111/j.1365-2516.2011.02740.x
22188607	The outcome of endometrial ablation in women with inherited bleeding disorders	Huq FY, Al-Haderi M, Kadir RA.	Haemophilia. 2012 May;18(3):413-20. doi: 10.1111/j.1365-2516.2011.02712.x. Epub 2011 Dec 21.	Huq FY	Haemophilia	2012	########			10.1111/j.1365-2516.2011.02712.x
23439950	A Rare Case of Inherited Factor-II Deficiency Causing Life-Threatening Menorrhagia	Sunita T, Desai R, Premaleela K.	Ann Med Health Sci Res. 2012 Jul;2(2):202-3. doi: 10.4103/2141-9248.105675.	Sunita T	Ann Med Health Sci Res	2012	########	PMC3573519		10.4103/2141-9248.105675
22866673	Quantifying the PBAC in a pediatric and adolescent gynecology population	Sanchez J, Andrabi S, Bercaw JL, Dietrich JE.	Pediatr Hematol Oncol. 2012 Aug;29(5):479-84. doi: 10.3109/08880018.2012.699165.	Sanchez J	Pediatr Hematol Oncol	2012	########			10.3109/08880018.2012.699165
22450545	The condensed MCMDM-1 VWD bleeding questionnaire as a predictor of bleeding disorders in women with unexplained menorrhagia	Azzam HA, Goneim HR, El-Saddik AM, Azmy E, Hassan M, El-Sharawy S.	Blood Coagul Fibrinolysis. 2012 Jun;23(4):311-5. doi: 10.1097/MBC.0b013e32835274d9.	Azzam HA	Blood Coagul Fibrinolysis	2012	########			10.1097/MBC.0b013e32835274d9
23785929	Bleeding diathesis as a cause of menorrhagia: a report of 3 cases	Suri J, Minocha B, Dabral A.	J Indian Med Assoc. 2012 Nov;110(11):846-7.	Suri J	J Indian Med Assoc	2012	########
22459990	Gender-related analysis of the clinical presentation, treatment response and outcome in patients with immune thrombocytopenia	Andrès E, Mecili M, Fothergill H, Zimmer J, Vogel T, Maloisel F.	Presse Med. 2012 Sep;41(9 Pt 1):e426-31. doi: 10.1016/j.lpm.2012.02.010. Epub 2012 Mar 28.	Andrès E	Presse Med	2012	########			10.1016/j.lpm.2012.02.010
22217897	Emergency ultrasound diagnosis of deep venous thrombosis in the pediatric emergency department: a case series	Tay ET, Stone MB, Tsung JW.	Pediatr Emerg Care. 2012 Jan;28(1):90-5. doi: 10.1097/PEC.0b013e31823f6027.	Tay ET	Pediatr Emerg Care	2012	########			10.1097/PEC.0b013e31823f6027
22901979	Evaluation of bleeding disorders in women with menorrhagia: a survey of obstetrician-gynecologists	Byams VR, Anderson BL, Grant AM, Atrash H, Schulkin J.	Am J Obstet Gynecol. 2012 Oct;207(4):269.e1-5. doi: 10.1016/j.ajog.2012.07.010. Epub 2012 Jul 16.	Byams VR	Am J Obstet Gynecol	2012	########	PMC4410699	NIHMS681809	10.1016/j.ajog.2012.07.010
23213129	Diagnosis and management of life-threatening hypermenorrhagia caused by uterine arteriovenous malformation secondary to surgical termination of pregnancy: video evidence!	Clarke JA, Viswanatha RK, Hamid R, Sankaranarayanan S.	BMJ Case Rep. 2012 Dec 4;2012:bcr2012007368. doi: 10.1136/bcr-2012-007368.	Clarke JA	BMJ Case Rep	2012	########	PMC4543807		10.1136/bcr-2012-007368
21925637	Screening tool does not select for bleeding disorders in women with menorrhagia	Meijer K, Knol HM, Veeger NJ.	Am J Obstet Gynecol. 2012 Jan;206(1):e17; author reply e17-8. doi: 10.1016/j.ajog.2011.07.004. Epub 2011 Jul 20.	Meijer K	Am J Obstet Gynecol	2012	########			10.1016/j.ajog.2011.07.004
23071889	Is Previous Tubal Ligation a Risk Factor for Hysterectomy because of Abnormal Uterine Bleeding?	Moradan S, Gorbani R.	Oman Med J. 2012 Jul;27(4):326-8. doi: 10.5001/omj.2012.81.	Moradan S	Oman Med J	2012	########	PMC3464743		10.5001/omj.2012.81
22873696	Identification of genetic defects underlying FVII deficiency in 10 patients belonging to eight unrelated families of the North provinces from Tunisia	Elmahmoudi H, Ben-Lakhal F, Elborji W, Jlizi A, Zahra K, Sassi R, Zorgan M, Meddeb B, Elgaaied Ben Ammar A, Gouider E.	Diagn Pathol. 2012 Aug 8;7:92. doi: 10.1186/1746-1596-7-92.	Elmahmoudi H	Diagn Pathol	2012	########	PMC3526404		10.1186/1746-1596-7-92
23034827	Common management issues in pediatric patients with mild bleeding disorders	O'Brien SH.	Semin Thromb Hemost. 2012 Oct;38(7):720-6. doi: 10.1055/s-0032-1326787. Epub 2012 Oct 3.	O'Brien SH	Semin Thromb Hemost	2012	########			10.1055/s-0032-1326787
22397329	Tranexamic acid: a review of its use in the treatment of hyperfibrinolysis	McCormack PL.	Drugs. 2012 Mar 26;72(5):585-617. doi: 10.2165/11209070-000000000-00000.	McCormack PL	Drugs	2012	########			10.2165/11209070-000000000-00000
22941792	Approach to the diagnosis and management of common bleeding disorders	Rydz N, James PD.	Semin Thromb Hemost. 2012 Oct;38(7):711-9. doi: 10.1055/s-0032-1326783. Epub 2012 Sep 1.	Rydz N	Semin Thromb Hemost	2012	########			10.1055/s-0032-1326783
22142777	Cerebral infarcts associated with adenomyosis among middle-aged women	Yamashiro K, Tanaka R, Nishioka K, Ueno Y, Shimura H, Okuma Y, Hattori N, Urabe T.	J Stroke Cerebrovasc Dis. 2012 Nov;21(8):910.e1-5. doi: 10.1016/j.jstrokecerebrovasdis.2011.10.017. Epub 2011 Dec 3.	Yamashiro K	J Stroke Cerebrovasc Dis	2012	########			10.1016/j.jstrokecerebrovasdis.2011.10.017
23206480	Levonorgestrel-releasing intrauterine device is an efficacious contraceptive for women with leiomyoma	Xie ZW, Zhang YN, Wan S, Xu WZ, Chen J.	J Int Med Res. 2012;40(5):1966-72. doi: 10.1177/030006051204000538.	Xie ZW	J Int Med Res	2012	########			10.1177/030006051204000538
22918553	Determinants of bleeding phenotype in adult patients with moderate or severe von Willebrand disease	de Wee EM, Sanders YV, Mauser-Bunschoten EP, van der Bom JG, Degenaar-Dujardin ME, Eikenboom J, de Goede-Bolder A, Laros-van Gorkom BA, Meijer K, Hamulyák K, Nijziel MR, Fijnvandraat K, Leebeek FW; WiN study group.	Thromb Haemost. 2012 Oct;108(4):683-92. doi: 10.1160/TH12-04-0244. Epub 2012 Aug 23.	de Wee EM	Thromb Haemost	2012	########			10.1160/TH12-04-0244
22841653	Trichloroacetic acid for the treatment of dysfunctional uterine bleeding: a pilot prospective clinical trial	Abdellah MS, Elsaman AM.	Eur J Obstet Gynecol Reprod Biol. 2012 Dec;165(2):280-3. doi: 10.1016/j.ejogrb.2012.07.003. Epub 2012 Jul 28.	Abdellah MS	Eur J Obstet Gynecol Reprod Biol	2012	########			10.1016/j.ejogrb.2012.07.003
23997452	Single-Center Experience of von Willebrand Disease (vWD) Among Patients with Menorrhagia: A Diagnosis which could be Missed	Hassan R, Yusof WA, Hussain NH, Abdullah WZ.	Indian J Hematol Blood Transfus. 2012 Sep;28(3):157-61. doi: 10.1007/s12288-011-0135-6. Epub 2012 Feb 1.	Hassan R	Indian J Hematol Blood Transfus	2012	########	PMC3422391		10.1007/s12288-011-0135-6
23025231	Cavernous haemangioma of cervix--a case report	Bharti P, Shah SN.	J Indian Med Assoc. 2012 Apr;110(4):258.	Bharti P	J Indian Med Assoc	2012	########
22619681	Complications of Uterine Fibroids and Their Management, Surgical Management of Fibroids, Laparoscopy and Hysteroscopy versus Hysterectomy, Haemorrhage, Adhesions, and Complications	Mettler L, Schollmeyer T, Tinelli A, Malvasi A, Alkatout I.	Obstet Gynecol Int. 2012;2012:791248. doi: 10.1155/2012/791248. Epub 2012 Apr 9.	Mettler L	Obstet Gynecol Int	2012	########	PMC3348525		10.1155/2012/791248
21914037	Changes in serum prolactin, sex hormones and thyroid function with alternate nightly nocturnal home haemodialysis	van Eps C, Hawley C, Jeffries J, Johnson DW, Campbell S, Isbel N, Mudge DW, Prins J.	Nephrology (Carlton). 2012 Jan;17(1):42-7. doi: 10.1111/j.1440-1797.2011.01520.x.	van Eps C	Nephrology (Carlton)	2012	########			10.1111/j.1440-1797.2011.01520.x
26591728	Imperforate hymen presenting with massive haematocolpos and acute urinary retention in a teenage girl: A case report	Mwampagatwa IH, Mponda BA.	Tanzan J Health Res. 2012 Oct;14(4):293-6.	Mwampagatwa IH	Tanzan J Health Res	2012	########
22654638	Ferrous versus ferric oral iron formulations for the treatment of iron deficiency: a clinical overview	Santiago P.	ScientificWorldJournal. 2012;2012:846824. doi: 10.1100/2012/846824. Epub 2012 May 2.	Santiago P	ScientificWorldJournal	2012	########	PMC3354642		10.1100/2012/846824
22870845	An issue of blood: the healing of the woman with the haemorrhage (Mark 5.24B-34; Luke 8.42B-48; Matthew 9.19-22) in early medieval visual culture	Baert B, Kusters L, Sidgwick E.	J Relig Health. 2012 Sep;51(3):663-81. doi: 10.1007/s10943-012-9618-5.	Baert B	J Relig Health	2012	########			10.1007/s10943-012-9618-5
22974568	Uterine artery embolization for the management of secondary postpartum haemorrhage associated with placenta accreta	Li X, Wang Z, Chen J, Shi H, Zhang X, Pan J, Liu W, Yang N, Jin Z, Lang J.	Clin Radiol. 2012 Dec;67(12):e71-6. doi: 10.1016/j.crad.2012.07.021. Epub 2012 Sep 10.	Li X	Clin Radiol	2012	########			10.1016/j.crad.2012.07.021
21643774	Efficacy and tolerability of a prolonged release ferrous sulphate formulation in iron deficiency anaemia: a non-inferiority controlled trial	Zaim M, Piselli L, Fioravanti P, Kanony-Truc C.	Eur J Nutr. 2012 Mar;51(2):221-9. doi: 10.1007/s00394-011-0210-7. Epub 2011 Jun 4.	Zaim M	Eur J Nutr	2012	########			10.1007/s00394-011-0210-7
23304438	Catamenial pneumothorax: a rare entity? Report of 5 cases and review of the literature	Visouli AN, Darwiche K, Mpakas A, Zarogoulidis P, Papagiannis A, Tsakiridis K, Machairiotis N, Stylianaki A, Katsikogiannis N, Courcoutsakis N, Zarogoulidis K.	J Thorac Dis. 2012 Nov;4 Suppl 1(Suppl 1):17-31. doi: 10.3978/j.issn.2072-1439.2012.s006.	Visouli AN	J Thorac Dis	2012	########	PMC3537379		10.3978/j.issn.2072-1439.2012.s006
21781260	Gynecological and obstetrical manifestations of inherited bleeding disorders in women	Peyvandi F, Garagiola I, Menegatti M.	J Thromb Haemost. 2011 Jul;9 Suppl 1:236-45. doi: 10.1111/j.1538-7836.2011.04372.x.	Peyvandi F	J Thromb Haemost	2011	########			10.1111/j.1538-7836.2011.04372.x
21852211	Management of pregnancy and delivery in women with inherited bleeding disorders	Peyvandi F, Bidlingmaier C, Garagiola I.	Semin Fetal Neonatal Med. 2011 Dec;16(6):311-7. doi: 10.1016/j.siny.2011.07.006. Epub 2011 Aug 17.	Peyvandi F	Semin Fetal Neonatal Med	2011	########			10.1016/j.siny.2011.07.006
22182055	Current and future medical treatments for menometrorrhagia during the premenopause	Bouchard P.	Gynecol Endocrinol. 2011 Dec;27 Suppl 1:1120-5. doi: 10.3109/09513590.2012.638754.	Bouchard P	Gynecol Endocrinol	2011	########			10.3109/09513590.2012.638754
21632169	Evaluation and management of acute menorrhagia in women with and without underlying bleeding disorders: consensus from an international expert panel	James AH, Kouides PA, Abdul-Kadir R, Dietrich JE, Edlund M, Federici AB, Halimeh S, Kamphuisen PW, Lee CA, Martínez-Perez O, McLintock C, Peyvandi F, Philipp C, Wilkinson J, Winikoff R.	Eur J Obstet Gynecol Reprod Biol. 2011 Oct;158(2):124-34. doi: 10.1016/j.ejogrb.2011.04.025. Epub 2011 Jun 1.	James AH	Eur J Obstet Gynecol Reprod Biol	2011	########			10.1016/j.ejogrb.2011.04.025
22036758	Heavy menstrual bleeding in adolescents: hormonal or hematologic?	Appelbaum H, Acharya SS.	Minerva Ginecol. 2011 Dec;63(6):547-61.	Appelbaum H	Minerva Ginecol	2011	########
21118332	Association between phenotype and genotype in carriers of haemophilia A	Miesbach W, Alesci S, Geisen C, Oldenburg J.	Haemophilia. 2011 Mar;17(2):246-51. doi: 10.1111/j.1365-2516.2010.02426.x. Epub 2010 Dec 1.	Miesbach W	Haemophilia	2011	########			10.1111/j.1365-2516.2010.02426.x
21692922	Surveillance of female patients with inherited bleeding disorders in United States Haemophilia Treatment Centres	Byams VR, Kouides PA, Kulkarni R, Baker JR, Brown DL, Gill JC, Grant AM, James AH, Konkle BA, Maahs J, Dumas MM, McAlister S, Nance D, Nugent D, Philipp CS, Soucie JM, Stang E; Haemophilia Treatment Centres Network Investigators.	Haemophilia. 2011 Jul;17 Suppl 1(0 1):6-13. doi: 10.1111/j.1365-2516.2011.02558.x.	Byams VR	Haemophilia	2011	########	PMC4467796	NIHMS698076	10.1111/j.1365-2516.2011.02558.x
22102205	Epidemiology, diagnosis, and management of von Willebrand disease in India	Ghosh K, Shetty S.	Semin Thromb Hemost. 2011 Jul;37(5):595-601. doi: 10.1055/s-0031-1281048. Epub 2011 Nov 18.	Ghosh K	Semin Thromb Hemost	2011	########			10.1055/s-0031-1281048
21190875	Bleeding disorder education in obstetrics and gynecology residency training: a national survey	Dietrich JE, Tran XG, Giardino AP.	J Pediatr Adolesc Gynecol. 2011 Apr;24(2):94-7. doi: 10.1016/j.jpag.2010.11.005. Epub 2010 Dec 28.	Dietrich JE	J Pediatr Adolesc Gynecol	2011	########			10.1016/j.jpag.2010.11.005
21262428	Antifibrinolytics in women with menorrhagia	Philipp CS.	Thromb Res. 2011 Feb;127 Suppl 3:S113-5. doi: 10.1016/S0049-3848(11)70030-5.	Philipp CS	Thromb Res	2011	########			10.1016/S0049-3848(11)70030-5
21159712	Clinical features and types of von Willebrand disease in Karachi	Borhany M, Shamsi T, Naz A, Farzana T, Ansari S, Nadeem M, Rehman ZU, Sangii Z.	Clin Appl Thromb Hemost. 2011 Nov-Dec;17(6):E102-5. doi: 10.1177/1076029610387125. Epub 2010 Dec 15.	Borhany M	Clin Appl Thromb Hemost	2011	########			10.1177/1076029610387125
21692928	The long-term psychological management of women and girls with inherited bleeding disorders	Dunn NF.	Haemophilia. 2011 Jul;17 Suppl 1:38-41. doi: 10.1111/j.1365-2516.2011.02564.x.	Dunn NF	Haemophilia	2011	########			10.1111/j.1365-2516.2011.02564.x
21190876	Recurrent menorrhagia in an adolescent with a platelet secretion defect	Santos XM, Bercaw-Pratt JL, Yee DL, Dietrich JE.	J Pediatr Adolesc Gynecol. 2011 Apr;24(2):e35-8. doi: 10.1016/j.jpag.2010.11.004. Epub 2010 Dec 28.	Santos XM	J Pediatr Adolesc Gynecol	2011	########			10.1016/j.jpag.2010.11.004
20460355	Intensive menstrual bleeding successfully treated with recombinant factor VIIa in Glanzmann thrombasthenia	Balci YI, Karabulut A, Kabukcu S, Sari I, Keskin A.	Clin Appl Thromb Hemost. 2011 Aug;17(4):320-2. doi: 10.1177/1076029610364518. Epub 2010 May 11.	Balci YI	Clin Appl Thromb Hemost	2011	########			10.1177/1076029610364518
21715195	Idiopathic pulmonary hypertension causing acquired von Willebrand disease and menorrhagia	Sokkary NA, Dietrich JE, Venkateswaran L.	J Pediatr Adolesc Gynecol. 2011 Oct;24(5):e107-9. doi: 10.1016/j.jpag.2011.04.004. Epub 2011 Jun 29.	Sokkary NA	J Pediatr Adolesc Gynecol	2011	########			10.1016/j.jpag.2011.04.004
21118331	Qualitative assessment of the emotional and behavioural responses of haemophilia A carriers to negative experiences in their medical care	Renault NK, Howell RE, Robinson KS, Greer WL.	Haemophilia. 2011 Mar;17(2):237-45. doi: 10.1111/j.1365-2516.2010.02424.x. Epub 2010 Dec 1.	Renault NK	Haemophilia	2011	########			10.1111/j.1365-2516.2010.02424.x
21757053	Menstrual problems and contraception in women of reproductive age receiving oral anticoagulation	Huq FY, Tvarkova K, Arafa A, Kadir RA.	Contraception. 2011 Aug;84(2):128-32. doi: 10.1016/j.contraception.2010.12.011. Epub 2011 Feb 11.	Huq FY	Contraception	2011	########			10.1016/j.contraception.2010.12.011
21692927	Quality of life in women with bleeding disorders	Von Mackensen S.	Haemophilia. 2011 Jul;17 Suppl 1:33-7. doi: 10.1111/j.1365-2516.2011.02563.x.	Von Mackensen S	Haemophilia	2011	########			10.1111/j.1365-2516.2011.02563.x
21310286	Levonorgestrel-releasing intrauterine system for the management of heavy menstrual bleeding in women with inherited bleeding disorders: long-term follow-up	Chi C, Huq FY, Kadir RA.	Contraception. 2011 Mar;83(3):242-7. doi: 10.1016/j.contraception.2010.07.010. Epub 2010 Aug 30.	Chi C	Contraception	2011	########			10.1016/j.contraception.2010.07.010
21486425	A retrospective analysis of 157 surgical procedures performed without replacement therapy in 83 unrelated factor VII-deficient patients	Benlakhal F, Mura T, Schved JF, Giansily-Blaizot M; French Study Group of Factor VII Deficiency.	J Thromb Haemost. 2011 Jun;9(6):1149-56. doi: 10.1111/j.1538-7836.2011.04291.x.	Benlakhal F	J Thromb Haemost	2011	########			10.1111/j.1538-7836.2011.04291.x
21040234	The spectrum of haemostatic characteristics of women with unexplained menorrhagia	Miller CH, Philipp CS, Stein SF, Kouides PA, Lukes AS, Heit JA, Byams VR, Dowling NF, Kulkarni R.	Haemophilia. 2011 Jan;17(1):e223-9. doi: 10.1111/j.1365-2516.2010.02382.x. Epub 2010 Oct 6.	Miller CH	Haemophilia	2011	########			10.1111/j.1365-2516.2010.02382.x
22057877	Therapy refractory menorrhagia as first manifestation of Hermansky-Pudlak syndrome	Lohse J, Gehrisch S, Tauer JT, Knöfler R.	Hamostaseologie. 2011 Nov;31 Suppl 1:S61-3.	Lohse J	Hamostaseologie	2011	########
22123482	Chronic subdural hematoma in a patient with congenital afibrinogenemia successfully treated with fibrinogen replacement	Sakai N, Akamine S, Tokuyama T, Sugiyama K, Kanayama N, Namba H.	Neurol Med Chir (Tokyo). 2011;51(11):780-3. doi: 10.2176/nmc.51.780.	Sakai N	Neurol Med Chir (Tokyo)	2011	########			10.2176/nmc.51.780
21299748	Long-term follow-up of prophylaxis with recombinant activated factor VII in patients with congenital factor VII deficiency	Jenabali Jahromi B, Karimi M.	Haemophilia. 2011 Jul;17(4):713-5. doi: 10.1111/j.1365-2516.2010.02471.x. Epub 2011 Feb 7.	Jenabali Jahromi B	Haemophilia	2011	########			10.1111/j.1365-2516.2010.02471.x
21774563	Effective treatment of heavy and/or prolonged menstrual bleeding without organic cause: pooled analysis of two multinational, randomised, double-blind, placebo-controlled trials of oestradiol valerate and dienogest	Fraser IS, Parke S, Mellinger U, Machlitt A, Serrani M, Jensen J.	Eur J Contracept Reprod Health Care. 2011 Aug;16(4):258-69. doi: 10.3109/13625187.2011.591456.	Fraser IS	Eur J Contracept Reprod Health Care	2011	########	PMC3154543		10.3109/13625187.2011.591456
21499772	Concomitant thrombotic thrombocytopenic purpura and ANCA-associated vasculitis in an adolescent	Agrawal V, Vaidya CK, Ye J, Freeman J, McKiernan C, Blier PR, Andrzejewski C Jr, Germain M, Braden GL.	Pediatr Nephrol. 2011 Aug;26(8):1317-20. doi: 10.1007/s00467-011-1862-5. Epub 2011 Apr 16.	Agrawal V	Pediatr Nephrol	2011	########			10.1007/s00467-011-1862-5
22102206	Diagnosis and management of von Willebrand disease in Iran	Cohan N, Karimi M.	Semin Thromb Hemost. 2011 Jul;37(5):602-6. doi: 10.1055/s-0031-1281049. Epub 2011 Nov 18.	Cohan N	Semin Thromb Hemost	2011	########			10.1055/s-0031-1281049
22011902	Ligature of external carotid artery as an optional technique in a patient with von Willebrand disease	Faverani LP, Gaetti-Jardim EC, Ramalho-Ferreira G, Gulinelli JL, Queiroz TP, Garcia Júnior IR.	Braz Dent J. 2011;22(5):435-8. doi: 10.1590/s0103-64402011000500015.	Faverani LP	Braz Dent J	2011	########			10.1590/s0103-64402011000500015
20942847	Impact of sex, age, race, ethnicity and aspirin use on bleeding symptoms in healthy adults	Mauer AC, Khazanov NA, Levenkova N, Tian S, Barbour EM, Khalida C, Tobin JN, Coller BS.	J Thromb Haemost. 2011 Jan;9(1):100-8. doi: 10.1111/j.1538-7836.2010.04105.x.	Mauer AC	J Thromb Haemost	2011	########	PMC3017649	NIHMS246612	10.1111/j.1538-7836.2010.04105.x
21264446	Bleeding tendency and efficacy of anti-haemorrhagic treatments in patients with type 1 von Willebrand disease and increased von Willebrand factor clearance	Castaman G, Tosetto A, Federici AB, Rodeghiero F.	Thromb Haemost. 2011 Apr;105(4):647-54. doi: 10.1160/TH10-11-0697. Epub 2011 Jan 25.	Castaman G	Thromb Haemost	2011	########			10.1160/TH10-11-0697
21643680	von Willebrand disease: a clinical and laboratory study of sixty-five patients	Chen YC, Yang L, Cheng SN, Hu SH, Chao TY.	Ann Hematol. 2011 Oct;90(10):1183-90. doi: 10.1007/s00277-011-1266-4. Epub 2011 Jun 4.	Chen YC	Ann Hematol	2011	########			10.1007/s00277-011-1266-4
21947221	Gynaecological and obstetric bleeding in moderate and severe von Willebrand disease	De Wee EM, Knol HM, Mauser-Bunschoten EP, van der Bom JG, Eikenboom JC, Fijnvandraat K, De Goede-Bolder A, Laros-van Gorkom B, Ypma PF, Zweegman S, Meijer K, Leebeek FW; WiN study group.	Thromb Haemost. 2011 Nov;106(5):885-92. doi: 10.1160/TH11-03-0180. Epub 2011 Sep 22.	De Wee EM	Thromb Haemost	2011	########			10.1160/TH11-03-0180
21833452	Phase II prospective open-label trial of recombinant interleukin-11 in women with mild von Willebrand disease and refractory menorrhagia	Ragni MV, Jankowitz RC, Jaworski K, Merricks EP, Kloos MT, Nichols TC.	Thromb Haemost. 2011 Oct;106(4):641-5. doi: 10.1160/TH11-04-0274. Epub 2011 Aug 11.	Ragni MV	Thromb Haemost	2011	########	PMC3947632	NIHMS370226	10.1160/TH11-04-0274
21658146	Effect of warfarin on menstruation and menstrual management of the adolescent on warfarin	Peake LJ, Grover SR, Monagle PT, Kennedy AD.	J Paediatr Child Health. 2011 Dec;47(12):893-7. doi: 10.1111/j.1440-1754.2011.02101.x. Epub 2011 Jun 9.	Peake LJ	J Paediatr Child Health	2011	########			10.1111/j.1440-1754.2011.02101.x
23469574	Management of abnormal uterine bleeding in women with mechanical heart valve prosthesis and anticoagulant therapy	Saha PK, Rakshit BM, Jana N, Dutta S, Roy SB, Sengupta G.	J Indian Med Assoc. 2011 Dec;109(12):908-11.	Saha PK	J Indian Med Assoc	2011	########
21247551	Evaluation of a screening tool for bleeding disorders in a US multisite cohort of women with menorrhagia	Philipp CS, Faiz A, Heit JA, Kouides PA, Lukes A, Stein SF, Byams V, Miller CH, Kulkarni R.	Am J Obstet Gynecol. 2011 Mar;204(3):209.e1-7. doi: 10.1016/j.ajog.2010.10.897. Epub 2011 Jan 17.	Philipp CS	Am J Obstet Gynecol	2011	########	PMC4598044	NIHMS725700	10.1016/j.ajog.2010.10.897
22182056	The management of iron deficiency in menometrorrhagia	Palacios S.	Gynecol Endocrinol. 2011 Dec;27 Suppl 1:1126-30. doi: 10.3109/09513590.2012.636916.	Palacios S	Gynecol Endocrinol	2011	########			10.3109/09513590.2012.636916
21861298	The adolescent with menorrhagia: why, who, and how to evaluate for a bleeding disorder	Boswell HB.	J Pediatr Adolesc Gynecol. 2011 Aug;24(4):228-30. doi: 10.1016/j.jpag.2011.02.014.	Boswell HB	J Pediatr Adolesc Gynecol	2011	########			10.1016/j.jpag.2011.02.014
21620741	Anovulatory bleeding in a 12-year-old as presenting sign for rare undifferentiated sarcoma	Arbuckle J, Hoover K.	J Pediatr Adolesc Gynecol. 2011 Aug;24(4):e97-e100. doi: 10.1016/j.jpag.2011.03.006. Epub 2011 May 28.	Arbuckle J	J Pediatr Adolesc Gynecol	2011	########			10.1016/j.jpag.2011.03.006
21289515	von Willebrand disease	James PD, Goodeve AC.	Genet Med. 2011 May;13(5):365-76. doi: 10.1097/GIM.0b013e3182035931.	James PD	Genet Med	2011	########	PMC3832952	NIHMS521918	10.1097/GIM.0b013e3182035931
22221847	The pathophysiology of von Willebrand disease: therapeutic implications	Schneppenheim R.	Thromb Res. 2011;128 Suppl 1:S3-7. doi: 10.1016/S0049-3848(12)70002-6.	Schneppenheim R	Thromb Res	2011	########			10.1016/S0049-3848(12)70002-6
22102201	Diagnosis and management of von Willebrand disease in a single institution of Argentina	Woods AI, Sánchez-Luceros A, Meschengieser SS, Kempfer AC, Blanco AN, Lazzari MA.	Semin Thromb Hemost. 2011 Jul;37(5):568-75. doi: 10.1055/s-0031-1281044. Epub 2011 Nov 18.	Woods AI	Semin Thromb Hemost	2011	########			10.1055/s-0031-1281044
22102204	Diagnosis and management of von Willebrand disease: a developing country perspective	Nair SC, Viswabandya A, Srivastava A.	Semin Thromb Hemost. 2011 Jul;37(5):587-94. doi: 10.1055/s-0031-1281047. Epub 2011 Nov 18.	Nair SC	Semin Thromb Hemost	2011	########			10.1055/s-0031-1281047
21094098	Modifications of laparoscopic supracervical hysterectomy technique significantly reduce postoperative spotting	Schmidt T, Eren Y, Breidenbach M, Fehr D, Volkmer A, Fleisch M, Rein DT.	J Minim Invasive Gynecol. 2011 Jan-Feb;18(1):81-4. doi: 10.1016/j.jmig.2010.09.014. Epub 2010 Nov 20.	Schmidt T	J Minim Invasive Gynecol	2011	########			10.1016/j.jmig.2010.09.014
21897900	Cushing syndrome and the anesthesiologist, two case reports	Domi R, Sula H.	Indian J Endocrinol Metab. 2011 Jul;15(3):209-13. doi: 10.4103/2230-8210.83408.	Domi R	Indian J Endocrinol Metab	2011	########	PMC3156543		10.4103/2230-8210.83408
21970264	Justification rate for non-obstetric hysterectomies: a study of cases in University of Calabar Teaching Hospital, Calabar	Bassey IE, Gyuse AN, Odusholu PO, Ekanem IA, Omotoso AJ.	Niger J Med. 2011 Jan-Mar;20(1):71-4.	Bassey IE	Niger J Med	2011	########
21724568	The 'incessant menstruation' hypothesis: a mechanistic ovarian cancer model with implications for prevention	Vercellini P, Crosignani P, Somigliana E, Viganò P, Buggio L, Bolis G, Fedele L.	Hum Reprod. 2011 Sep;26(9):2262-73. doi: 10.1093/humrep/der211. Epub 2011 Jun 30.	Vercellini P	Hum Reprod	2011	########			10.1093/humrep/der211
22689557	Herlyn-Werner-Wunderlich syndrome: a rare cause of pelvic pain in adolescent girls	Aveiro AC, Miranda V, Cabral AJ, Nunes S, Paulo F, Freitas C.	BMJ Case Rep. 2011 Jul 15;2011:bcr0420114147. doi: 10.1136/bcr.04.2011.4147.	Aveiro AC	BMJ Case Rep	2011	########	PMC3139160		10.1136/bcr.04.2011.4147
21569234	Traditions and plant use during pregnancy, childbirth and postpartum recovery by the Kry ethnic group in Lao PDR	Lamxay V, de Boer HJ, Björk L.	J Ethnobiol Ethnomed. 2011 May 10;7:14. doi: 10.1186/1746-4269-7-14.	Lamxay V	J Ethnobiol Ethnomed	2011	########	PMC3120637		10.1186/1746-4269-7-14
21415295	Uterine cavernous haemangioma in a post-menopausal woman: CT and MRI findings mimicking uterine myoma with degeneration	Lee EJ, Kim SH, Kim YH.	Br J Radiol. 2011 Apr;84(1000):e68-71. doi: 10.1259/bjr/56484373.	Lee EJ	Br J Radiol	2011	########	PMC3473473		10.1259/bjr/56484373
21398323	Unusual morphological features of uterine leiomyomas treated with progestogens	Boyd C, McCluggage WG.	J Clin Pathol. 2011 Jun;64(6):485-9. doi: 10.1136/jcp.2011.089664. Epub 2011 Mar 11.	Boyd C	J Clin Pathol	2011	########			10.1136/jcp.2011.089664
21934611	Iron deficiency in women: assessment, causes and consequences	Coad J, Conlon C.	Curr Opin Clin Nutr Metab Care. 2011 Nov;14(6):625-34. doi: 10.1097/MCO.0b013e32834be6fd.	Coad J	Curr Opin Clin Nutr Metab Care	2011	########			10.1097/MCO.0b013e32834be6fd
22161448	Intermittent iron supplementation for reducing anaemia and its associated impairments in menstruating women	Fernández-Gaxiola AC, De-Regil LM.	Cochrane Database Syst Rev. 2011 Dec 7;(12):CD009218. doi: 10.1002/14651858.CD009218.pub2.	Fernández-Gaxiola AC	Cochrane Database Syst Rev	2011	########			10.1002/14651858.CD009218.pub2
20590876	Women and bleeding disorders	James AH.	Haemophilia. 2010 Jul;16 Suppl 5:160-7. doi: 10.1111/j.1365-2516.2010.02315.x.	James AH	Haemophilia	2010	########			10.1111/j.1365-2516.2010.02315.x
20209704	Factor VII deficiency and pregnancy: a case report and review of literature	Zaidi SM, Qureshi RN, Adil SN.	J Pak Med Assoc. 2010 Feb;60(2):136-8.	Zaidi SM	J Pak Med Assoc	2010	########
20514633	Inherited disorders of platelet function in pediatric clinical practice: a diagnostic challenge	Streif W, Knöfler R, Eberl W.	Klin Padiatr. 2010 May;222(3):203-8. doi: 10.1055/s-0030-1249660. Epub 2010 May 31.	Streif W	Klin Padiatr	2010	########			10.1055/s-0030-1249660
20934893	Overview of bleeding disorders in adolescent females with menorrhagia	Ahuja SP, Hertweck SP.	J Pediatr Adolesc Gynecol. 2010 Dec;23(6 Suppl):S15-21. doi: 10.1016/j.jpag.2010.08.006.	Ahuja SP	J Pediatr Adolesc Gynecol	2010	########			10.1016/j.jpag.2010.08.006
21108512	Hemophilia carrier status and counseling the symptomatic and asymptomatic adolescent	Winikoff R, Lee C.	J Pediatr Adolesc Gynecol. 2010 Dec;23(6 Suppl):S43-7. doi: 10.1016/j.jpag.2010.08.010.	Winikoff R	J Pediatr Adolesc Gynecol	2010	########			10.1016/j.jpag.2010.08.010
20869280	Platelet disorders in adolescents	Philipp CS.	J Pediatr Adolesc Gynecol. 2010 Dec;23(6 Suppl):S11-4. doi: 10.1016/j.jpag.2010.08.012. Epub 2010 Sep 24.	Philipp CS	J Pediatr Adolesc Gynecol	2010	########			10.1016/j.jpag.2010.08.012
21113246	Diagnosis and Management of Inherited Platelet Disorders	Kirchmaier CM, Pillitteri D.	Transfus Med Hemother. 2010;37(5):237-246. doi: 10.1159/000320257. Epub 2010 Sep 15.	Kirchmaier CM	Transfus Med Hemother	2010	########	PMC2980508		10.1159/000320257
20471874	Menorrhagia in adolescents with inherited bleeding disorders	Chi C, Pollard D, Tuddenham EG, Kadir RA.	J Pediatr Adolesc Gynecol. 2010 Aug;23(4):215-22. doi: 10.1016/j.jpag.2009.11.008. Epub 2010 May 14.	Chi C	J Pediatr Adolesc Gynecol	2010	########			10.1016/j.jpag.2009.11.008
20699508	Prevalence and spectrum of von Willebrand disease in Eastern Uttar Pradesh	Kumar S, Kishore R, Gupta V, Jain M, Shukla J.	Indian J Pathol Microbiol. 2010 Jul-Sep;53(3):486-9. doi: 10.4103/0377-4929.68287.	Kumar S	Indian J Pathol Microbiol	2010	########			10.4103/0377-4929.68287
20934894	von Willebrand disease in the pediatric and adolescent population	Mikhail S, Kouides P.	J Pediatr Adolesc Gynecol. 2010 Dec;23(6 Suppl):S3-10. doi: 10.1016/j.jpag.2010.08.005.	Mikhail S	J Pediatr Adolesc Gynecol	2010	########			10.1016/j.jpag.2010.08.005
20584085	The impact of menstrual disorders on quality of life in women with inherited bleeding disorders	Kadir RA, Edlund M, Von Mackensen S.	Haemophilia. 2010 Sep 1;16(5):832-9. doi: 10.1111/j.1365-2516.2010.02269.x. Epub 2010 Jun 24.	Kadir RA	Haemophilia	2010	########			10.1111/j.1365-2516.2010.02269.x
19211581	Acquired hemophilia A: clinical features, surgery and treatment of 34 cases, and experience of using recombinant factor VIIa	Lak M, Sharifian RA, Karimi K, Mansouritorghabeh H.	Clin Appl Thromb Hemost. 2010 Jun;16(3):294-300. doi: 10.1177/1076029608331227. Epub 2009 Feb 11.	Lak M	Clin Appl Thromb Hemost	2010	########			10.1177/1076029608331227
20822539	Bleeding disorders in the tribe: result of consanguineous in breeding	Borhany M, Pahore Z, Ul Qadr Z, Rehan M, Naz A, Khan A, Ansari S, Farzana T, Nadeem M, Raza SA, Shamsi T.	Orphanet J Rare Dis. 2010 Sep 7;5:23. doi: 10.1186/1750-1172-5-23.	Borhany M	Orphanet J Rare Dis	2010	########	PMC2940786		10.1186/1750-1172-5-23
20209700	Adolescent menorrhagia due to platelet function disorder	Hossain N, Farzana T, Khan NH, Shamsi TS, James AH.	J Pak Med Assoc. 2010 Feb;60(2):127-9.	Hossain N	J Pak Med Assoc	2010	########
20417503	Norethisterone-induced hepatic adenomas can cause life-threatening bleeding in girls with inherited platelet disorders	Crosnier H, Thibaud E, Duflos C, Polak M.	Fertil Steril. 2010 Nov;94(6):2329.e1-3. doi: 10.1016/j.fertnstert.2010.03.045. Epub 2010 Apr 24.	Crosnier H	Fertil Steril	2010	########			10.1016/j.fertnstert.2010.03.045
20462086	Hemostatic defects in Thai adolescents with menorrhagia	Hutspardol S, Sirachainan N, Soisamrong A, Atchararit N, O-Prasertsawat P, Chuansumrit A.	J Med Assoc Thai. 2010 Apr;93(4):436-42.	Hutspardol S	J Med Assoc Thai	2010	########
23057260	Congenital afibrogenaemia in a Kenyan child: case report	Kitonyi GW, Duncan A, Githang'a JN, Rajab JA, Nyaligu EA, Ireri J.	East Afr Med J. 2010 Feb;87(2):81-3. doi: 10.4314/eamj.v87i2.60603.	Kitonyi GW	East Afr Med J	2010	########			10.4314/eamj.v87i2.60603
21485595	Puberty menorrhagia requiring inpatient admission	Khosla AH, Devi L, Goel P, Saha PK.	JNMA J Nepal Med Assoc. 2010 Apr-Jun;49(178):112-6.	Khosla AH	JNMA J Nepal Med Assoc	2010	########
20236352	Thrombin time and fibrinogen as initial screening tests for people with inherited bleeding disorders	Puetz J.	Haemophilia. 2010 Jul 1;16(4):700-1. doi: 10.1111/j.1365-2516.2010.02219.x. Epub 2010 Mar 4.	Puetz J	Haemophilia	2010	########			10.1111/j.1365-2516.2010.02219.x
20059558	Clinical use of Haemate-P in inherited von Willebrand's disease: a patient with type 3 VWD and recurrent menometrorrhagia	Dolatkhah R, Kermani IA, Sanaat Z, Seifi S, Ziaei JE, Nikanfar A, Esfehani A, Chavoushi SH.	Haemophilia. 2010 May;16(3):555-7. doi: 10.1111/j.1365-2516.2009.02172.x. Epub 2010 Jan 3.	Dolatkhah R	Haemophilia	2010	########			10.1111/j.1365-2516.2009.02172.x
20028426	Management of patients with factor V deficiency: open issues from the challenging history of a woman with anaphylactic transfusion reactions	Coppola A, Maruotti GM, Feola G, Catalano A, Quaglia F, Tomaiuolo M, Di Minno MN, Cerbone AM, Margaglione M, Martinelli P.	Haemophilia. 2010 May;16(3):560-3. doi: 10.1111/j.1365-2516.2009.02147.x. Epub 2009 Dec 20.	Coppola A	Haemophilia	2010	########			10.1111/j.1365-2516.2009.02147.x
20352170	Essential thrombocythaemia in a teenage girl resulting in acquired von Willebrand syndrome with joint haemorrhage and menorrhagia	Rolf N, Suttorp M, Budde U, Siegert G, Knoefler R.	Thromb Haemost. 2010 Jun;103(6):1272-4. doi: 10.1160/TH09-12-0871. Epub 2010 Mar 29.	Rolf N	Thromb Haemost	2010	########			10.1160/TH09-12-0871
19896399	Sex cord tumor with annular tubules in a young adolescent with Von Willebrand's disease	Bercaw JL, Sanchez J, Byrd RH, Bhattacharjee MB, Dietrich JE.	J Pediatr Adolesc Gynecol. 2010 Jun;23(3):e111-4. doi: 10.1016/j.jpag.2009.09.006. Epub 2009 Nov 5.	Bercaw JL	J Pediatr Adolesc Gynecol	2010	########			10.1016/j.jpag.2009.09.006
20060089	Health-related quality of life and patient satisfaction after global endometrial ablation for menorrhagia in women with bleeding disorders: a follow-up survey and systematic review	El-Nashar SA, Hopkins MR, Barnes SA, Pruthi RK, Gebhart JB, Cliby WA, Famuyide AO.	Am J Obstet Gynecol. 2010 Apr;202(4):348.e1-7. doi: 10.1016/j.ajog.2009.11.032. Epub 2010 Jan 8.	El-Nashar SA	Am J Obstet Gynecol	2010	########			10.1016/j.ajog.2009.11.032
20576344	Routine evaluation and treatment of unexplained menorrhagia: do we consider haemostatic disorders?	Knol HM, Bogchelman DH, Kluin-Nelemans HC, van der Zee AG, van der Meer J, Meijer K.	Eur J Obstet Gynecol Reprod Biol. 2010 Oct;152(2):191-4. doi: 10.1016/j.ejogrb.2010.05.026. Epub 2010 Jun 25.	Knol HM	Eur J Obstet Gynecol Reprod Biol	2010	########			10.1016/j.ejogrb.2010.05.026
20688024	Quebec platelet disorder	Abbasi AH, Shaikh Q, Hussain SA.	J Coll Physicians Surg Pak. 2010 Aug;20(8):549-50.	Abbasi AH	J Coll Physicians Surg Pak	2010	########
20447646	Cost-utility analysis of von Willebrand disease screening in adolescents with menorrhagia	Sidonio RF Jr, Smith KJ, Ragni MV.	J Pediatr. 2010 Sep;157(3):456-60, 460.e1. doi: 10.1016/j.jpeds.2010.03.009. Epub 2010 May 6.	Sidonio RF Jr	J Pediatr	2010	########			10.1016/j.jpeds.2010.03.009
20347756	Don't forget your platelets!	Dietrich JE.	J Pediatr Adolesc Gynecol. 2010 Apr;23(2):60-1. doi: 10.1016/j.jpag.2010.01.007.	Dietrich JE	J Pediatr Adolesc Gynecol	2010	########			10.1016/j.jpag.2010.01.007
20934892	Rare bleeding disorders in young women	Venkateswaran L, Yee DL.	J Pediatr Adolesc Gynecol. 2010 Dec;23(6 Suppl):S38-42. doi: 10.1016/j.jpag.2010.08.011.	Venkateswaran L	J Pediatr Adolesc Gynecol	2010	########			10.1016/j.jpag.2010.08.011
21113245	Strategies in Clinical and Laboratory Diagnosis of Inherited Platelet Function Disorders in Children	Knöfler R, Streif W.	Transfus Med Hemother. 2010;37(5):231-235. doi: 10.1159/000320762. Epub 2010 Sep 15.	Knöfler R	Transfus Med Hemother	2010	########	PMC2980507		10.1159/000320762
20574748	Menorrhagia and ecchymoses in an adolescent girl treated with sertaline	Boricević Marsanić V, Kusmić E.	Arch Womens Ment Health. 2010 Oct;13(5):453-4. doi: 10.1007/s00737-010-0171-5. Epub 2010 Jun 24.	Boricević Marsanić V	Arch Womens Ment Health	2010	########			10.1007/s00737-010-0171-5
21042010	A severe case of cefoxitin-induced immune hemolytic anemia	Leaf DE, Langer NB, Markowski M, Garratty G, Diuguid DL.	Acta Haematol. 2010;124(4):197-9. doi: 10.1159/000320169. Epub 2010 Nov 2.	Leaf DE	Acta Haematol	2010	########			10.1159/000320169
20142661	Maternal coagulation disorders and postpartum hemorrhage	Silver RM, Major H.	Clin Obstet Gynecol. 2010 Mar;53(1):252-64. doi: 10.1097/GRF.0b013e3181cef930.	Silver RM	Clin Obstet Gynecol	2010	########			10.1097/GRF.0b013e3181cef930
20680227	FXIII deficiency due to base exchange Thr 449 (ACT) --> Ile (ATT) in exon 11 of the factor 13A gene. A cause of bleeding?	Maak B, Kochhan L, Heuchel P, Jenderny J.	Hamostaseologie. 2010 Aug;30(3):162-4.	Maak B	Hamostaseologie	2010	########
21113248	MYH-9 Related Platelet Disorders: Strategies for Management and Diagnosis	Althaus K, Greinacher A.	Transfus Med Hemother. 2010;37(5):260-267. doi: 10.1159/000320335. Epub 2010 Sep 15.	Althaus K	Transfus Med Hemother	2010	########	PMC2980510		10.1159/000320335
20886181	Biological and clinical response to desmopressin (DDAVP) in a retrospective cohort study of children with low von Willebrand factor levels and bleeding history	Sánchez-Luceros A, Meschengieser SS, Woods AI, Chuit R, Turdó K, Blanco A, Lazzari MA.	Thromb Haemost. 2010 Nov;104(5):984-9. doi: 10.1160/TH10-04-0220. Epub 2010 Sep 30.	Sánchez-Luceros A	Thromb Haemost	2010	########			10.1160/TH10-04-0220
20136710	Quantitation of bleeding symptoms in children with von Willebrand disease: use of a standardized pediatric bleeding questionnaire	Biss TT, Blanchette VS, Clark DS, Bowman M, Wakefield CD, Silva M, Lillicrap D, James PD, Rand ML.	J Thromb Haemost. 2010 May;8(5):950-6. doi: 10.1111/j.1538-7836.2010.03796.x. Epub 2010 Feb 2.	Biss TT	J Thromb Haemost	2010	########			10.1111/j.1538-7836.2010.03796.x
20835514	Schistosoma mansoni: a rare cause of tubal infection	Faria CA, Conceição JC, Valadares TF, Rodrigues B, Carneiro L.	Braz J Infect Dis. 2010 May-Jun;14(3):288-90.	Faria CA	Braz J Infect Dis	2010	########
22751094	Rapidly developing myomatous erythrocytosis syndrome: a case report	Padavala J, Abdelmagied A, Emery S.	BMJ Case Rep. 2010 May 26;2010:bcr11.2009.2443. doi: 10.1136/bcr.11.2009.2443.	Padavala J	BMJ Case Rep	2010	########	PMC3047493		10.1136/bcr.11.2009.2443
20494929	Fertility recovery and pregnancy after allogeneic hematopoietic stem cell transplantation in Fanconi anemia patients	Nabhan SK, Bitencourt MA, Duval M, Abecasis M, Dufour C, Boudjedir K, Rocha V, Socié G, Passweg J, Goi K, Sanders J, Snowden J, Yabe H, Pasquini R, Gluckman E; Aplastic Anaemia Working Party, EBMT.	Haematologica. 2010 Oct;95(10):1783-7. doi: 10.3324/haematol.2010.023929. Epub 2010 May 21.	Nabhan SK	Haematologica	2010	########	PMC2948106		10.3324/haematol.2010.023929
20076841	The influence of the menstrual cycle, normal pregnancy and pre-eclampsia on platelet activation	Robb AO, Din JN, Mills NL, Smith IB, Blomberg A, Zikry MN, Raftis JB, Newby DE, Denison FC.	Thromb Haemost. 2010 Feb;103(2):372-8. doi: 10.1160/TH08-12-0780. Epub 2010 Jan 13.	Robb AO	Thromb Haemost	2010	########			10.1160/TH08-12-0780
21301675	Hereditary haemochromatosis - diagnosis and management	Allen K.	Aust Fam Physician. 2010 Dec;39(12):938-41.	Allen K	Aust Fam Physician	2010	########
19404566	Influence of iron metabolism indices on glycated haemoglobin but not glycated albumin levels in premenopausal women	Koga M, Saito H, Mukai M, Matsumoto S, Kasayama S.	Acta Diabetol. 2010 Dec;47 Suppl 1:65-9. doi: 10.1007/s00592-009-0123-6. Epub 2009 Apr 29.	Koga M	Acta Diabetol	2010	########			10.1007/s00592-009-0123-6
20329803	Nomegestrol acetate: pharmacology, safety profile and therapeutic efficacy	Lello S.	Drugs. 2010 Mar 26;70(5):541-59. doi: 10.2165/11532130-000000000-00000.	Lello S	Drugs	2010	########			10.2165/11532130-000000000-00000
19832826	Fertility and pregnancy following pelvic arterial embolisation for postpartum haemorrhage	Sentilhes L, Gromez A, Clavier E, Resch B, Verspyck E, Marpeau L.	BJOG. 2010 Jan;117(1):84-93. doi: 10.1111/j.1471-0528.2009.02381.x.	Sentilhes L	BJOG	2010	########			10.1111/j.1471-0528.2009.02381.x
20857796	Safety, efficacy and acceptability of implanon a single rod implantable contraceptive (etonogestrel) in University of Benin Teaching Hospital	Aisien AO, Enosolease ME.	Niger J Clin Pract. 2010 Sep;13(3):331-5.	Aisien AO	Niger J Clin Pract	2010	########
20091562	Ethamsylate for the prevention of morbidity and mortality in preterm or very low birth weight infants	Hunt R, Hey E.	Cochrane Database Syst Rev. 2010 Jan 20;(1):CD004343. doi: 10.1002/14651858.CD004343.pub2.	Hunt R	Cochrane Database Syst Rev	2010	########			10.1002/14651858.CD004343.pub2
19344853	Bleeding disorders in adolescents	James AH.	Obstet Gynecol Clin North Am. 2009 Mar;36(1):153-62. doi: 10.1016/j.ogc.2008.12.002.	James AH	Obstet Gynecol Clin North Am	2009	########			10.1016/j.ogc.2008.12.002
19701049	Von Willebrand disease: key points from the 2008 National Heart, Lung, and Blood Institute guidelines	James AH, Manco-Johnson MJ, Yawn BP, Dietrich JE, Nichols WL.	Obstet Gynecol. 2009 Sep;114(3):674-678. doi: 10.1097/AOG.0b013e3181b191ea.	James AH	Obstet Gynecol	2009	########			10.1097/AOG.0b013e3181b191ea
19408186	Diagnostic assessment of platelet disorders: what are the challenges to standardization?	Pai M, Hayward CP.	Semin Thromb Hemost. 2009 Mar;35(2):131-8. doi: 10.1055/s-0029-1220321. Epub 2009 Apr 30.	Pai M	Semin Thromb Hemost	2009	########			10.1055/s-0029-1220321
19481722	Von Willebrand disease and other bleeding disorders in women: consensus on diagnosis and management from an international expert panel	James AH, Kouides PA, Abdul-Kadir R, Edlund M, Federici AB, Halimeh S, Kamphuisen PW, Konkle BA, Martínez-Perez O, McLintock C, Peyvandi F, Winikoff R.	Am J Obstet Gynecol. 2009 Jul;201(1):12.e1-8. doi: 10.1016/j.ajog.2009.04.024. Epub 2009 May 30.	James AH	Am J Obstet Gynecol	2009	########			10.1016/j.ajog.2009.04.024
18803553	Menorrhagia and reproductive health in rare bleeding disorders: a study from the Indian subcontinent	Vijapurkar M, Mota L, Shetty S, Ghosh K.	Haemophilia. 2009 Jan;15(1):199-202. doi: 10.1111/j.1365-2516.2008.01894.x. Epub 2008 Sep 18.	Vijapurkar M	Haemophilia	2009	########			10.1111/j.1365-2516.2008.01894.x
19664014	Gynaecological and obstetrical problems in women with different bleeding disorders	Siboni SM, Spreafico M, Calò L, Maino A, Santagostino E, Federici AB, Peyvandi F.	Haemophilia. 2009 Nov;15(6):1291-9. doi: 10.1111/j.1365-2516.2009.02072.x. Epub 2009 Aug 2.	Siboni SM	Haemophilia	2009	########			10.1111/j.1365-2516.2009.02072.x
19944259	Von Willebrand disease in women: awareness and diagnosis	James AH.	Thromb Res. 2009 Nov;124 Suppl 1:S7-10. doi: 10.1016/S0049-3848(09)70151-3.	James AH	Thromb Res	2009	########			10.1016/S0049-3848(09)70151-3
18721150	Variability in bleeding phenotype in Amish carriers of haemophilia B with the 31008 C-->T mutation	Sharathkumar A, Hardesty B, Greist A, Salter J, Kerlin B, Heiman M, Sulkin M, Shapiro A.	Haemophilia. 2009 Jan;15(1):91-100. doi: 10.1111/j.1365-2516.2008.01792.x. Epub 2008 Jul 24.	Sharathkumar A	Haemophilia	2009	########			10.1111/j.1365-2516.2008.01792.x
19473420	Complications of hysterectomy in women with von Willebrand disease	James AH, Myers ER, Cook C, Pietrobon R.	Haemophilia. 2009 Jul;15(4):926-31. doi: 10.1111/j.1365-2516.2009.02022.x. Epub 2009 Apr 7.	James AH	Haemophilia	2009	########	PMC3740955	NIHMS493211	10.1111/j.1365-2516.2009.02022.x
20134302	ACOG Committee Opinion No. 451: Von Willebrand disease in women		Obstet Gynecol. 2009 Dec;114(6):1439-1443. doi: 10.1097/AOG.0b013e3181c6f975.		Obstet Gynecol	2009	########			10.1097/AOG.0b013e3181c6f975
19432930	DDAVP for von Willebrand menorrhagia--severe hyponatraemia, haemolysis, seizure, coma.!! Caution	Olowokure O, Fishman M, Cromwell C, Aledort L.	Haemophilia. 2009 May;15(3):837. doi: 10.1111/j.1365-2516.2009.01997.x.	Olowokure O	Haemophilia	2009	########			10.1111/j.1365-2516.2009.01997.x
18976247	Factor VII deficiency: clinical manifestation of 717 subjects from Europe and Latin America with mutations in the factor 7 gene	Herrmann FH, Wulff K, Auerswald G, Schulman S, Astermark J, Batorova A, Kreuz W, Pollmann H, Ruiz-Saez A, De Bosch N, Salazar-Sanchez L; Greifswald Factor FVII Deficiency Study Group.	Haemophilia. 2009 Jan;15(1):267-80. doi: 10.1111/j.1365-2516.2008.01910.x. Epub 2008 Oct 30.	Herrmann FH	Haemophilia	2009	########			10.1111/j.1365-2516.2008.01910.x
21822450	Thrombotic thrombocytopenic purpura in a patient with HIV from Zimbabwe	Marks M, Mangera Z, Cervi P.	BMJ Case Rep. 2009;2009:bcr05.2009.1854. doi: 10.1136/bcr.05.2009.1854. Epub 2009 Aug 6.	Marks M	BMJ Case Rep	2009	########	PMC3028006		10.1136/bcr.05.2009.1854
19751856	Use of contraceptive methods by women with current venous thrombosis on anticoagulant therapy: a systematic review	Culwell KR, Curtis KM.	Contraception. 2009 Oct;80(4):337-45. doi: 10.1016/j.contraception.2009.04.008. Epub 2009 Jun 10.	Culwell KR	Contraception	2009	########			10.1016/j.contraception.2009.04.008
19598069	Factor X deficiency	Menegatti M, Peyvandi F.	Semin Thromb Hemost. 2009 Jun;35(4):407-15. doi: 10.1055/s-0029-1225763. Epub 2009 Jul 13.	Menegatti M	Semin Thromb Hemost	2009	########			10.1055/s-0029-1225763
19598068	Factor VII Deficiency	Mariani G, Bernardi F.	Semin Thromb Hemost. 2009 Jun;35(4):400-6. doi: 10.1055/s-0029-1225762. Epub 2009 Jul 13.	Mariani G	Semin Thromb Hemost	2009	########			10.1055/s-0029-1225762
20020555	Von Willebrand Disease: a bleeding disorder		Am Fam Physician. 2009 Dec 1;80(11):1269-70.		Am Fam Physician	2009	########
19598070	Factor XI Deficiency	Duga S, Salomon O.	Semin Thromb Hemost. 2009 Jun;35(4):416-25. doi: 10.1055/s-0029-1225764. Epub 2009 Jul 13.	Duga S	Semin Thromb Hemost	2009	########			10.1055/s-0029-1225764
18930954	Glanzmann's thrombasthenia: an overview	Kannan M, Saxena R.	Clin Appl Thromb Hemost. 2009 Mar-Apr;15(2):152-65. doi: 10.1177/1076029608326165. Epub 2008 Oct 16.	Kannan M	Clin Appl Thromb Hemost	2009	########			10.1177/1076029608326165
19576858	Abnormal uterine and post-menopausal bleeding in the acute gynaecology unit	Bignardi T, Van den Bosch T, Condous G.	Best Pract Res Clin Obstet Gynaecol. 2009 Oct;23(5):595-607. doi: 10.1016/j.bpobgyn.2009.05.001. Epub 2009 Jul 2.	Bignardi T	Best Pract Res Clin Obstet Gynaecol	2009	########			10.1016/j.bpobgyn.2009.05.001
19598066	Factor V deficiency	Asselta R, Peyvandi F.	Semin Thromb Hemost. 2009 Jun;35(4):382-9. doi: 10.1055/s-0029-1225760. Epub 2009 Jul 13.	Asselta R	Semin Thromb Hemost	2009	########			10.1055/s-0029-1225760
19502088	The female Gaucher patient: the impact of enzyme replacement therapy around key reproductive events (menstruation, pregnancy and menopause)	Zimran A, Morris E, Mengel E, Kaplan P, Belmatoug N, Hughes DA, Malinova V, Heitner R, Sobreira E, Mrsić M, Granovsky-Grisaru S, Amato D, vom Dahl S.	Blood Cells Mol Dis. 2009 Nov-Dec;43(3):264-88. doi: 10.1016/j.bcmd.2009.04.003. Epub 2009 Jun 6.	Zimran A	Blood Cells Mol Dis	2009	########			10.1016/j.bcmd.2009.04.003
19408192	MYH9-related platelet disorders	Althaus K, Greinacher A.	Semin Thromb Hemost. 2009 Mar;35(2):189-203. doi: 10.1055/s-0029-1220327. Epub 2009 Apr 30.	Althaus K	Semin Thromb Hemost	2009	########			10.1055/s-0029-1220327
19350124	Hypodysfibrinogenemia causing mild bleeding and thrombotic complications in a compound heterozygote of AalphaIVS4+1G>T mutation and Aalpha4841delC truncation (Aalpha(Perth))	Jayo A, Arnold E, González-Manchón C, Green D, Lord ST.	Thromb Haemost. 2009 Apr;101(4):770-2.	Jayo A	Thromb Haemost	2009	########	PMC2965352	NIHMS243266
21686570	MRI features of pleural endometriosis after catamenial haemothorax	Picozzi G, Beccani D, Innocenti F, Grazzini M, Mascalchi M.	BMJ Case Rep. 2009;2009:bcr09.2008.0903. doi: 10.1136/bcr.09.2008.0903. Epub 2009 Feb 2.	Picozzi G	BMJ Case Rep	2009	########	PMC3030108		10.1136/bcr.09.2008.0903
19236375	Multisite management study of menorrhagia with abnormal laboratory haemostasis: a prospective crossover study of intranasal desmopressin and oral tranexamic acid	Kouides PA, Byams VR, Philipp CS, Stein SF, Heit JA, Lukes AS, Skerrette NI, Dowling NF, Evatt BL, Miller CH, Owens S, Kulkarni R.	Br J Haematol. 2009 Apr;145(2):212-20. doi: 10.1111/j.1365-2141.2009.07610.x. Epub 2009 Feb 19.	Kouides PA	Br J Haematol	2009	########			10.1111/j.1365-2141.2009.07610.x
19606192	Haemostatic function in Norplant (levonorgestrel) users: a 3-year prospective experience in Benin-City, Nigeria	Aisien AO, Enosolease ME.	Niger Postgrad Med J. 2009 Jun;16(2):126-31.	Aisien AO	Niger Postgrad Med J	2009	########
19016686	The risk of venous thromboembolism associated with the use of tranexamic acid and other drugs used to treat menorrhagia: a case-control study using the General Practice Research Database	Sundström A, Seaman H, Kieler H, Alfredsson L.	BJOG. 2009 Jan;116(1):91-7. doi: 10.1111/j.1471-0528.2008.01926.x. Epub 2008 Nov 11.	Sundström A	BJOG	2009	########			10.1111/j.1471-0528.2008.01926.x
19332985	Safety and usefulness of intravenous iron sucrose in the management of preoperative anemia in patients with menorrhagia: a phase IV, open-label, prospective, randomized study	Kim YH, Chung HH, Kang SB, Kim SC, Kim YT.	Acta Haematol. 2009;121(1):37-41. doi: 10.1159/000210062. Epub 2009 Mar 31.	Kim YH	Acta Haematol	2009	########			10.1159/000210062
19946429	Oral contraceptives after myomectomy: a short term trial	Luisi S, Ciani V, Gabbanini M, Sollazzi S, Torricelli M, Calonaci F, Petraglia F.	Int J Endocrinol. 2009;2009:476897. doi: 10.1155/2009/476897. Epub 2009 Jul 28.	Luisi S	Int J Endocrinol	2009	########	PMC2778449		10.1155/2009/476897
19281585	Low-dose mifepristone in treatment of uterine leiomyoma: a randomised double-blind placebo-controlled clinical trial	Bagaria M, Suneja A, Vaid NB, Guleria K, Mishra K.	Aust N Z J Obstet Gynaecol. 2009 Feb;49(1):77-83. doi: 10.1111/j.1479-828X.2008.00931.x.	Bagaria M	Aust N Z J Obstet Gynaecol	2009	########			10.1111/j.1479-828X.2008.00931.x
19031331	Serum vitamin E concentration and osmotic fragility in female long-distance runners	Tomten SE, Høstmark AT.	J Sports Sci. 2009 Jan 1;27(1):69-76. doi: 10.1080/02640410802448756.	Tomten SE	J Sports Sci	2009	########			10.1080/02640410802448756
19076956	Blood oxygenation level dependent functional magnetic resonance imaging: current and potential uses in obstetrics and gynaecology	Vincent K, Moore J, Kennedy S, Tracey I.	BJOG. 2009 Jan;116(2):240-6. doi: 10.1111/j.1471-0528.2008.01993.x.	Vincent K	BJOG	2009	########	PMC2675013		10.1111/j.1471-0528.2008.01993.x
19821669	Evaluation of perioperative morbidity associated with single and multiple myomectomy	Kunde K, Cortes E, Seed P, Khalaf Y.	J Obstet Gynaecol. 2009 Nov;29(8):737-41. doi: 10.3109/01443610903225307.	Kunde K	J Obstet Gynaecol	2009	########			10.3109/01443610903225307
19592483	FINHYST 2006--national prospective 1-year survey of 5,279 hysterectomies	Brummer TH, Jalkanen J, Fraser J, Heikkinen AM, Kauko M, Mäkinen J, Puistola U, Sjöberg J, Tomás E, Härkki P.	Hum Reprod. 2009 Oct;24(10):2515-22. doi: 10.1093/humrep/dep229. Epub 2009 Jul 10.	Brummer TH	Hum Reprod	2009	########			10.1093/humrep/dep229
19389793	Mifepristone for treatment of uterine leiomyoma. A prospective randomized placebo controlled trial	Engman M, Granberg S, Williams AR, Meng CX, Lalitkumar PG, Gemzell-Danielsson K.	Hum Reprod. 2009 Aug;24(8):1870-9. doi: 10.1093/humrep/dep100. Epub 2009 Apr 23.	Engman M	Hum Reprod	2009	########			10.1093/humrep/dep100
19907146	Iron deficiency, Helicobacter infection and gastritis	Hershko C, Ronson A.	Acta Haematol. 2009;122(2-3):97-102. doi: 10.1159/000243793. Epub 2009 Nov 10.	Hershko C	Acta Haematol	2009	########			10.1159/000243793
19398484	Haemo-pneumothorax and haemoptysis in a patient with suspected Ehlers-Danlos syndrome	Purohit N, Marsland D, Roberts N, Townsend E.	Interact Cardiovasc Thorac Surg. 2009 Jul;9(1):130-1. doi: 10.1510/icvts.2009.204313. Epub 2009 Apr 27.	Purohit N	Interact Cardiovasc Thorac Surg	2009	########			10.1510/icvts.2009.204313
19737413	Plants used during pregnancy, childbirth and postpartum healthcare in Lao PDR: a comparative study of the Brou, Saek and Kry ethnic groups	de Boer H, Lamxay V.	J Ethnobiol Ethnomed. 2009 Sep 8;5:25. doi: 10.1186/1746-4269-5-25.	de Boer H	J Ethnobiol Ethnomed	2009	########	PMC2749814		10.1186/1746-4269-5-25
19733052	Incidence and management of postpartum haemorrhage following the dissemination of guidelines in a network of 16 maternity units in France	Dupont C, Touzet S, Colin C, Deneux-Tharaux C, Rabilloud M, Clement HJ, Lansac J, Colle MH, Rudigoz RC; Groupe PITHAGORE 6.	Int J Obstet Anesth. 2009 Oct;18(4):320-7. doi: 10.1016/j.ijoa.2009.02.017. Epub 2009 Sep 3.	Dupont C	Int J Obstet Anesth	2009	########			10.1016/j.ijoa.2009.02.017
19366274	Pharmacokinetics of two 6-day frovatriptan dosing regimens used for the short-term prevention of menstrual migraine: A phase I, randomized, double-blind, placebo-controlled, two-period crossover, single-centre study in healthy female volunteers	Wade A, Pawsey S, Whale H, Boyce M, Warrington S.	Clin Drug Investig. 2009;29(5):325-37. doi: 10.2165/00044011-200929050-00005.	Wade A	Clin Drug Investig	2009	########			10.2165/00044011-200929050-00005
18173691	Management of menorrhagia in women with inherited bleeding disorders: general principles and use of desmopressin	Rodeghiero F.	Haemophilia. 2008 Jan;14 Suppl 1:21-30. doi: 10.1111/j.1365-2516.2007.01611.x.	Rodeghiero F	Haemophilia	2008	########			10.1111/j.1365-2516.2007.01611.x
18498402	Prevalence of von Willebrand disease in women with iron deficiency anaemia and menorrhagia in Taiwan	Chen YC, Chao TY, Cheng SN, Hu SH, Liu JY.	Haemophilia. 2008 Jul;14(4):768-74. doi: 10.1111/j.1365-2516.2008.01777.x. Epub 2008 May 17.	Chen YC	Haemophilia	2008	########			10.1111/j.1365-2516.2008.01777.x
17961167	Review of quality of life: menorrhagia in women with or without inherited bleeding disorders	Shankar M, Chi C, Kadir RA.	Haemophilia. 2008 Jan;14(1):15-20. doi: 10.1111/j.1365-2516.2007.01586.x. Epub 2007 Oct 24.	Shankar M	Haemophilia	2008	########			10.1111/j.1365-2516.2007.01586.x
18510525	Relevance of quantitative assessment of bleeding in haemorrhagic disorders	Rodeghiero F, Kadir RA, Tosetto A, James PD.	Haemophilia. 2008 Jul;14 Suppl 3:68-75. doi: 10.1111/j.1365-2516.2008.01714.x.	Rodeghiero F	Haemophilia	2008	########			10.1111/j.1365-2516.2008.01714.x
18312797	Screening for coagulation disorders in adolescents with abnormal uterine bleeding	Kulp JL, Mwangi CN, Loveless M.	J Pediatr Adolesc Gynecol. 2008 Feb;21(1):27-30. doi: 10.1016/j.jpag.2007.04.002.	Kulp JL	J Pediatr Adolesc Gynecol	2008	########			10.1016/j.jpag.2007.04.002
19141158	Diagnosis and treatment of inherited factor X deficiency	Brown DL, Kouides PA.	Haemophilia. 2008 Nov;14(6):1176-82. doi: 10.1111/j.1365-2516.2008.01856.x.	Brown DL	Haemophilia	2008	########			10.1111/j.1365-2516.2008.01856.x
18312366	Laboratory response to intranasal desmopressin in women with menorrhagia and platelet dysfunction	Rose SS, Faiz A, Miller CH, Saidi P, Philipp CS.	Haemophilia. 2008 May;14(3):571-8. doi: 10.1111/j.1365-2516.2008.01655.x. Epub 2008 Feb 27.	Rose SS	Haemophilia	2008	########			10.1111/j.1365-2516.2008.01655.x
18261217	Impact of chronic Immune Thrombocytopenic Purpura (ITP) on health-related quality of life: a conceptual model starting with the patient perspective	Mathias SD, Gao SK, Miller KL, Cella D, Snyder C, Turner R, Wu A, Bussel JB, George JN, McMillan R, Wysocki DK, Nichol JL.	Health Qual Life Outcomes. 2008 Feb 8;6:13. doi: 10.1186/1477-7525-6-13.	Mathias SD	Health Qual Life Outcomes	2008	########	PMC2275726		10.1186/1477-7525-6-13
18413021	Gynaecological problems and choices for contraception in women with inherited bleeding disorders	Burton C, Chi C, Kadir R.	J Fam Plann Reprod Health Care. 2008 Apr;34(2):93-8.	Burton C	J Fam Plann Reprod Health Care	2008	########
18583905	Control of ovulation-induced hemoperitoneum by oral contraceptives in a patient with congenital hypoprothrombinemia and in another with congenital factor V deficiency	Girolami A, Lombardi AM, Candeo N, Scarparo P, Paternoster A.	Acta Haematol. 2008;119(4):236-40. doi: 10.1159/000141782. Epub 2008 Jun 28.	Girolami A	Acta Haematol	2008	########			10.1159/000141782
18001734	Use of the levonorgestrel-releasing intrauterine system in women with hemostatic disorders	Lukes AS, Reardon B, Arepally G.	Fertil Steril. 2008 Sep;90(3):673-7. doi: 10.1016/j.fertnstert.2007.07.1315. Epub 2007 Nov 14.	Lukes AS	Fertil Steril	2008	########			10.1016/j.fertnstert.2007.07.1315
18322882	Treatment of massive cecal bleeding in a 28-Year-old patient with homozygous factor V deficiency with activated factor VII	Petros S, Fischer J, Mössner J, Schiefke I, Teich N.	Z Gastroenterol. 2008 Mar;46(3):271-3. doi: 10.1055/s-2007-963377.	Petros S	Z Gastroenterol	2008	########			10.1055/s-2007-963377
18685427	The first case of combined coagulation factor V and coagulation factor VIII deficiency in Poland due to a novel p.Tyr135Asn missense mutation in the MCFD2 gene	Ivaskevicius V, Windyga J, Baran B, Bykowska K, Daugela L, Watzka M, Seifried E, Oldenburg J.	Blood Coagul Fibrinolysis. 2008 Sep;19(6):531-534. doi: 10.1097/MBC.0b013e3283061103.	Ivaskevicius V	Blood Coagul Fibrinolysis	2008	########			10.1097/MBC.0b013e3283061103
20142940	Periodontal considerations for Glanzmann's thrombasthenic patient	Yadalam U, Kranti K, Seshan H.	J Indian Soc Periodontol. 2008 Jan;12(1):26-7. doi: 10.4103/0972-124X.44095.	Yadalam U	J Indian Soc Periodontol	2008	########	PMC2813551		10.4103/0972-124X.44095
18282153	Perceptions about quality of life in a school-based population of adolescents with menorrhagia: implications for adolescents with bleeding disorders	Pawar A, Krishnan R, Davis K, Bosma K, Kulkarni R.	Haemophilia. 2008 May;14(3):579-83. doi: 10.1111/j.1365-2516.2008.01652.x. Epub 2008 Feb 15.	Pawar A	Haemophilia	2008	########			10.1111/j.1365-2516.2008.01652.x
18786290	Central venous sinus thrombosis in a young woman taking norethindrone acetate for dysfunctional uterine bleeding: case report and review of literature	Rajput R, Dhuan J, Agarwal S, Gahlaut PS.	J Obstet Gynaecol Can. 2008 Aug;30(8):680-683. doi: 10.1016/S1701-2163(16)32916-4.	Rajput R	J Obstet Gynaecol Can	2008	########			10.1016/S1701-2163(16)32916-4
18569475	The usefulness of the platelet function analyser (PFA-100) in screening for underlying bleeding disorders in women with menorrhagia	Acharya S, Barraclough J, Ibrahim MS, Oxby C, Jones SE, Parapia L, O'donovan P.	J Obstet Gynaecol. 2008 Apr;28(3):310-4. doi: 10.1080/01443610802141910.	Acharya S	J Obstet Gynaecol	2008	########			10.1080/01443610802141910
18264676	Platelet dysfunction and other hemostatic disorders in women with menorrhagia: the utility of whole blood lumi-aggregometer	Akay OM, Mutlu F, Gulbas Z.	Intern Emerg Med. 2008 Jun;3(2):191-3. doi: 10.1007/s11739-008-0105-7. Epub 2008 Feb 9.	Akay OM	Intern Emerg Med	2008	########			10.1007/s11739-008-0105-7
18226613	Development of a screening tool for identifying women with menorrhagia for hemostatic evaluation	Philipp CS, Faiz A, Dowling NF, Beckman M, Owens S, Ayers C, Bachmann G.	Am J Obstet Gynecol. 2008 Feb;198(2):163.e1-8. doi: 10.1016/j.ajog.2007.08.070.	Philipp CS	Am J Obstet Gynecol	2008	########			10.1016/j.ajog.2007.08.070
18313057	Menstrual regulation in women with von Willebrand's disease	Hicks S, DeLoughery T, Edelman A.	Int J Gynaecol Obstet. 2008 Jul;102(1):80-1. doi: 10.1016/j.ijgo.2008.01.020. Epub 2008 Mar 4.	Hicks S	Int J Gynaecol Obstet	2008	########			10.1016/j.ijgo.2008.01.020
18366238	A benefit-risk review of systemic haemostatic agents: part 2: in excessive or heavy menstrual bleeding	Fraser IS, Porte RJ, Kouides PA, Lukes AS.	Drug Saf. 2008;31(4):275-82. doi: 10.2165/00002018-200831040-00001.	Fraser IS	Drug Saf	2008	########			10.2165/00002018-200831040-00001
19141166	Plasminogen activator inhibitor type 1 deficiency	Mehta R, Shapiro AD.	Haemophilia. 2008 Nov;14(6):1255-60. doi: 10.1111/j.1365-2516.2008.01834.x.	Mehta R	Haemophilia	2008	########			10.1111/j.1365-2516.2008.01834.x
18573044	Levonorgestrel-releasing intrauterine system: uses and controversies	Bahamondes L, Bahamondes MV, Monteiro I.	Expert Rev Med Devices. 2008 Jul;5(4):437-45. doi: 10.1586/17434440.5.4.437.	Bahamondes L	Expert Rev Med Devices	2008	########			10.1586/17434440.5.4.437
18310872	Bleeding and thrombosis in a patient with secondary antiphospholipid syndrome	Kaaroud H, Beji S, Guermazi S, Moussa FB, Hamida FB, Ezzine S, Abdallah TB, El Younsi F, Kheder A.	Saudi J Kidney Dis Transpl. 2008 Mar;19(2):227-31.	Kaaroud H	Saudi J Kidney Dis Transpl	2008	########
18695369	Bleeding symptom assessment and hemostasis evaluation of menorrhagia	Kouides PA.	Curr Opin Hematol. 2008 Sep;15(5):465-72. doi: 10.1097/MOH.0b013e32830a4ed4.	Kouides PA	Curr Opin Hematol	2008	########			10.1097/MOH.0b013e32830a4ed4
19160652	Profile of outpatient hysteroscopy in the United States from 1994 to 1996	Tu FF, Beaumont JL.	J Reprod Med. 2008 Dec;53(12):935-40.	Tu FF	J Reprod Med	2008	########
18321892	Fertility and pregnancy outcomes following uterine devascularization for severe postpartum haemorrhage	Sentilhes L, Trichot C, Resch B, Sergent F, Roman H, Marpeau L, Verspyck E.	Hum Reprod. 2008 May;23(5):1087-92. doi: 10.1093/humrep/den049. Epub 2008 Mar 5.	Sentilhes L	Hum Reprod	2008	########			10.1093/humrep/den049
18372219	Clinical presentation of fibroids	Gupta S, Jose J, Manyonda I.	Best Pract Res Clin Obstet Gynaecol. 2008 Aug;22(4):615-26. doi: 10.1016/j.bpobgyn.2008.01.008. Epub 2008 Mar 26.	Gupta S	Best Pract Res Clin Obstet Gynaecol	2008	########			10.1016/j.bpobgyn.2008.01.008
18713479	Dysmenorrhea: contemporary perspectives	Bettendorf B, Shay S, Tu F.	Obstet Gynecol Surv. 2008 Sep;63(9):597-603. doi: 10.1097/OGX.0b013e31817f15ff.	Bettendorf B	Obstet Gynecol Surv	2008	########			10.1097/OGX.0b013e31817f15ff
18609346	The levonorgestrel intrauterine system (Mirena) for treatment of idiopathic menorrhagia. Assessment of quality of life and satisfaction	Lete I, Obispo C, Izaguirre F, Orte T, Rivero B, Cornellana MJ, Bermejo I; Spanish Society of Gynaecology Obstetrics (SEGO).	Eur J Contracept Reprod Health Care. 2008 Sep;13(3):231-7. doi: 10.1080/13625180802075075.	Lete I	Eur J Contracept Reprod Health Care	2008	########			10.1080/13625180802075075
19127087	Effect of Iron Therapy on Platelet Function among Iron-Deficient Women with Unexplained Menorrhagia	Akay OM, Akin E, Mutlu FS, Gulbas Z.	Pathophysiol Haemost Thromb. 2008;36(2):80-3. doi: 10.1159/000173726. Epub 2009 Jan 5.	Akay OM	Pathophysiol Haemost Thromb	2008	########			10.1159/000173726
18093628	The north Indian dengue outbreak 2006: a retrospective analysis of intensive care unit admissions in a tertiary care hospital	Chandralekha, Gupta P, Trikha A.	Trans R Soc Trop Med Hyg. 2008 Feb;102(2):143-7. doi: 10.1016/j.trstmh.2007.11.002.	Chandralekha	Trans R Soc Trop Med Hyg	2008	########			10.1016/j.trstmh.2007.11.002
18628552	Clinico-laboratory findings of patients during dengue outbreak from a tertiary care hospital in Delhi	Rai S, Chakravarti A, Matlani M, Bhalla P, Aggarwal V, Singh N, Diwan R.	Trop Doct. 2008 Jul;38(3):175-7. doi: 10.1258/td.2007.070229.	Rai S	Trop Doct	2008	########			10.1258/td.2007.070229
19055625	Female genital schistosomiasis--a differential diagnosis to sexually transmitted disease: genital itch and vaginal discharge as indicators of genital Schistosoma haematobium morbidity in a cross-sectional study in endemic rural Zimbabwe	Kjetland EF, Kurewa EN, Ndhlovu PD, Midzi N, Gwanzura L, Mason PR, Gomo E, Sandvik L, Mduluza T, Friis H, Gundersen SG.	Trop Med Int Health. 2008 Dec;13(12):1509-17. doi: 10.1111/j.1365-3156.2008.02161.x.	Kjetland EF	Trop Med Int Health	2008	########			10.1111/j.1365-3156.2008.02161.x
18842641	Anaemia in a 17 year old student	Abu-Sitta AR, Dalton HR.	BMJ. 2008 Oct 8;337:a1845. doi: 10.1136/bmj.a1845.	Abu-Sitta AR	BMJ	2008	########			10.1136/bmj.a1845
18182034	Pennogenin glycosides with a spirostanol structure are strong platelet agonists: structural requirement for activity and mode of platelet agonist synergism	Fu YL, Yu ZY, Tang XM, Zhao Y, Yuan XL, Wang S, Ma BP, Cong YW.	J Thromb Haemost. 2008 Mar;6(3):524-33. doi: 10.1111/j.1538-7836.2007.02881.x. Epub 2007 Dec 25.	Fu YL	J Thromb Haemost	2008	########			10.1111/j.1538-7836.2007.02881.x
19052339	Prevalence & risk factors of anaemia among women of reproductive age in Bursa, Turkey	Pala K, Dundar N.	Indian J Med Res. 2008 Sep;128(3):282-6.	Pala K	Indian J Med Res	2008	########
18007127	Menorrhagia and bleeding disorders	El-Hemaidi I, Gharaibeh A, Shehata H.	Curr Opin Obstet Gynecol. 2007 Dec;19(6):513-20. doi: 10.1097/GCO.0b013e3282f1ddbe.	El-Hemaidi I	Curr Opin Obstet Gynecol	2007	########			10.1097/GCO.0b013e3282f1ddbe
17885455	Bleeding disorders and heavy menses in adolescents	Grover S.	Curr Opin Obstet Gynecol. 2007 Oct;19(5):415-9. doi: 10.1097/GCO.0b013e3282efb6cf.	Grover S	Curr Opin Obstet Gynecol	2007	########			10.1097/GCO.0b013e3282efb6cf
18081445	Bernard-Soulier syndrome: an inherited platelet disorder	Pham A, Wang J.	Arch Pathol Lab Med. 2007 Dec;131(12):1834-6. doi: 10.5858/2007-131-1834-BSAIPD.	Pham A	Arch Pathol Lab Med	2007	########			10.5858/2007-131-1834-BSAIPD
17531603	Levonorgestrel intrauterine system: bleeding disorders and anticoagulant therapy	Kadir RA, Chi C.	Contraception. 2007 Jun;75(6 Suppl):S123-9. doi: 10.1016/j.contraception.2007.01.005. Epub 2007 Mar 23.	Kadir RA	Contraception	2007	########			10.1016/j.contraception.2007.01.005
17936074	Epidemiology of abnormal uterine bleeding	Palep-Singh M, Prentice A.	Best Pract Res Clin Obstet Gynaecol. 2007 Dec;21(6):887-90. doi: 10.1016/j.bpobgyn.2007.03.012. Epub 2007 Oct 23.	Palep-Singh M	Best Pract Res Clin Obstet Gynaecol	2007	########			10.1016/j.bpobgyn.2007.03.012
18001180	Women with bleeding disorders	Byams VR.	J Womens Health (Larchmt). 2007 Nov;16(9):1249-51. doi: 10.1089/jwh.2007.CDC11.	Byams VR	J Womens Health (Larchmt)	2007	########			10.1089/jwh.2007.CDC11
17375300	Spectrum of Von Willebrand disease and inherited platelet function disorders amongst Indian bleeders	Gupta PK, Charan VD, Saxena R.	Ann Hematol. 2007 Jun;86(6):403-7. doi: 10.1007/s00277-006-0244-8. Epub 2007 Mar 21.	Gupta PK	Ann Hematol	2007	########			10.1007/s00277-006-0244-8
17880454	The prevalence of disorders of haemostasis in adolescents with menorrhagia referred to a haemophilia treatment centre	Mikhail S, Varadarajan R, Kouides P.	Haemophilia. 2007 Sep;13(5):627-32. doi: 10.1111/j.1365-2516.2007.01496.x.	Mikhail S	Haemophilia	2007	########			10.1111/j.1365-2516.2007.01496.x
17365847	Alpha-delta platelet storage pool deficiency in three generations	White JG, Keel S, Reyes M, Burris SM.	Platelets. 2007 Feb;18(1):1-10. doi: 10.1080/09537100600800172.	White JG	Platelets	2007	########			10.1080/09537100600800172
17345908	Menorrhagia: causes, diagnosis and treatment options	Gould D.	Nurs Stand. 2007 Feb 21-27;21(24):44-52; quiz 54. doi: 10.7748/ns2007.02.21.24.44.c4523.	Gould D	Nurs Stand	2007	########			10.7748/ns2007.02.21.24.44.c4523
18192144	The diagnostic dilemma: dual presentations of clinical mucosal bleeding and venous thrombosis associated with the presence of thrombophilia markers and mild reduction in von Willebrand factor	Favaloro EJ, Bonar R, Survela L, McDonald D, Koutts J, Sioufi J, Marsden K.	Lab Hematol. 2007;13(4):128-34. doi: 10.1532/LH96.07016.	Favaloro EJ	Lab Hematol	2007	########			10.1532/LH96.07016
17250517	Menorrhagia due to abnormalities of the platelet function: evaluation of two young patients	Aydinok Y, Egemen A, Balkan C.	Pediatr Int. 2007 Feb;49(1):106-8. doi: 10.1111/j.1442-200X.2007.02304.x.	Aydinok Y	Pediatr Int	2007	########			10.1111/j.1442-200X.2007.02304.x
17279009	Peritoneal hemorrhage due to a ruptured ovarian cyst in ITP	Kaplan J, Bannon CC, Hulse M, Freiberg A.	J Pediatr Hematol Oncol. 2007 Feb;29(2):117-20. doi: 10.1097/MPH.0b013e3180314206.	Kaplan J	J Pediatr Hematol Oncol	2007	########			10.1097/MPH.0b013e3180314206
17539731	Excessive gingival bleeding in two patients with Glanzmann thrombasthenia	Toygar HU, Guzeldemir E.	J Periodontol. 2007 Jun;78(6):1154-8. doi: 10.1902/jop.2007.060393.	Toygar HU	J Periodontol	2007	########			10.1902/jop.2007.060393
17141823	Use of recombinant factor VIIa in the management and prophylaxis of bleeding episodes in two patients with Bernard-Soulier syndrome	Hacihanefioglu A, Tarkun P, Gonullu E.	Thromb Res. 2007;120(3):455-7. doi: 10.1016/j.thromres.2006.10.018. Epub 2006 Dec 4.	Hacihanefioglu A	Thromb Res	2007	########			10.1016/j.thromres.2006.10.018
17540811	Global endometrial ablation for menorrhagia in women with bleeding disorders	El-Nashar SA, Hopkins MR, Feitoza SS, Pruthi RK, Barnes SA, Gebhart JB, Cliby WA, Famuyide AO.	Obstet Gynecol. 2007 Jun;109(6):1381-7. doi: 10.1097/01.AOG.0000265805.76453.33.	El-Nashar SA	Obstet Gynecol	2007	########			10.1097/01.AOG.0000265805.76453.33
17482662	More than menorrhagia: a review of the obstetric and gynaecological manifestations of von Willebrand disease	James AH.	Thromb Res. 2007;120 Suppl 1:S17-20. doi: 10.1016/j.thromres.2007.03.012. Epub 2007 May 7.	James AH	Thromb Res	2007	########			10.1016/j.thromres.2007.03.012
17561182	Von Willebrand's disease	Dietrich JE.	J Pediatr Adolesc Gynecol. 2007 Jun;20(3):153-5. doi: 10.1016/j.jpag.2007.03.092.	Dietrich JE	J Pediatr Adolesc Gynecol	2007	########			10.1016/j.jpag.2007.03.092
17611819	Women bleed too	Chi C, Lee CA, Kadir RA.	Acta Obstet Gynecol Scand. 2007;86(7):772-3. doi: 10.1080/00016340701417042.	Chi C	Acta Obstet Gynecol Scand	2007	########			10.1080/00016340701417042
17635724	Menorrhagia associated with laboratory abnormalities of hemostasis: epidemiological, diagnostic and therapeutic aspects	Kouides PA, Kadir RA.	J Thromb Haemost. 2007 Jul;5 Suppl 1:175-82. doi: 10.1111/j.1538-7836.2007.02494.x.	Kouides PA	J Thromb Haemost	2007	########			10.1111/j.1538-7836.2007.02494.x
17335013	Catamenial hemoptysis from endobronchial endometriosis in a child with type 1 von Willebrand disease	Martire B, Loizzi M, Cimmino A, Peruzzi S, De Mattia D, Giordano P.	Pediatr Pulmonol. 2007 Apr;42(4):386-8. doi: 10.1002/ppul.20559.	Martire B	Pediatr Pulmonol	2007	########			10.1002/ppul.20559
17364994	Experience with recombinant-activated factor VII in 30 patients with congenital factor VII deficiency	Brenner B, Wiis J.	Hematology. 2007 Feb;12(1):55-62. doi: 10.1080/10245330601111573.	Brenner B	Hematology	2007	########			10.1080/10245330601111573
17627692	Randomised comparative trial of thermal balloon ablation and levonorgestrel intrauterine system in patients with idiopathic menorrhagia	Shaw RW, Symonds IM, Tamizian O, Chaplain J, Mukhopadhyay S.	Aust N Z J Obstet Gynaecol. 2007 Aug;47(4):335-40. doi: 10.1111/j.1479-828X.2007.00747.x.	Shaw RW	Aust N Z J Obstet Gynaecol	2007	########			10.1111/j.1479-828X.2007.00747.x
17010149	The effect of levonorgestrel-releasing intrauterine system use on menstrual blood loss and the hemostatic, fibrinolytic/inhibitor systems in women with menorrhagia	Koh SC, Singh K.	J Thromb Haemost. 2007 Jan;5(1):133-8. doi: 10.1111/j.1538-7836.2006.02243.x. Epub 2006 Sep 28.	Koh SC	J Thromb Haemost	2007	########			10.1111/j.1538-7836.2006.02243.x
17623536	Impact of transcervical resection of endometrium on uterine and ovarian haemodynamics	Liu Y, Cheong Y, Li TC, Xia E, Zhang D, Ma Y.	Reprod Biomed Online. 2007 Jul;15(1):57-62. doi: 10.1016/s1472-6483(10)60692-x.	Liu Y	Reprod Biomed Online	2007	########			10.1016/s1472-6483(10)60692-x
27407935	Uterine Balloon Therapy : An Alternative Therapy for Menorrhagia	Kapur K, Joneja GS, Biswas M.	Med J Armed Forces India. 2007 Jan;63(1):36-9. doi: 10.1016/S0377-1237(07)80105-5. Epub 2011 Jul 21.	Kapur K	Med J Armed Forces India	2007	########	PMC4921715		10.1016/S0377-1237(07)80105-5
19569451	Udumbara (Ficus glomerata Roxb.): a medico-historical review	Subhaktha PK, Rajasekaran R, Narayana A.	Bull Indian Inst Hist Med Hyderabad. 2007 Jan-Jun;37(1):29-44.	Subhaktha PK	Bull Indian Inst Hist Med Hyderabad	2007	########
17503029	Herlyn-Werner-Wunderlich syndrome: uterus didelphys, blind hemivagina and ipsilateral renal agenesis. Sonographic and MR findings in 11 cases	Orazi C, Lucchetti MC, Schingo PM, Marchetti P, Ferro F.	Pediatr Radiol. 2007 Jul;37(7):657-65. doi: 10.1007/s00247-007-0497-y. Epub 2007 May 15.	Orazi C	Pediatr Radiol	2007	########			10.1007/s00247-007-0497-y
17326759	Haematological changes and iron status in teenage girls with eating disorders and weight loss-the importance of menstrual status	Swenne I.	Acta Paediatr. 2007 Apr;96(4):530-3. doi: 10.1111/j.1651-2227.2007.00172.x. Epub 2007 Feb 26.	Swenne I	Acta Paediatr	2007	########			10.1111/j.1651-2227.2007.00172.x
17459092	Association of erythrocyte indices with glycated haemoglobin in pre-menopausal women	Koga M, Morita S, Saito H, Mukai M, Kasayama S.	Diabet Med. 2007 Aug;24(8):843-7. doi: 10.1111/j.1464-5491.2007.02161.x. Epub 2007 Apr 21.	Koga M	Diabet Med	2007	########			10.1111/j.1464-5491.2007.02161.x
17982706	The impact of a meat- versus a vegetable-based diet on iron status in women of childbearing age with small iron stores	Tetens I, Bendtsen KM, Henriksen M, Ersbøll AK, Milman N.	Eur J Nutr. 2007 Dec;46(8):439-45. doi: 10.1007/s00394-007-0683-6. Epub 2007 Nov 2.	Tetens I	Eur J Nutr	2007	########			10.1007/s00394-007-0683-6
16722529	Glanzmann thrombasthenia	Nurden AT.	Orphanet J Rare Dis. 2006 Apr 6;1:10. doi: 10.1186/1750-1172-1-10.	Nurden AT	Orphanet J Rare Dis	2006	########	PMC1475837		10.1186/1750-1172-1-10
16433937	Von Willebrand disease	James AH.	Obstet Gynecol Surv. 2006 Feb;61(2):136-45. doi: 10.1097/01.ogx.0000197818.94002.91.	James AH	Obstet Gynecol Surv	2006	########			10.1097/01.ogx.0000197818.94002.91
16977572	Prophylaxis and treatment of bleeding complications in von Willebrand disease type 3	Berntorp E.	Semin Thromb Hemost. 2006 Sep;32(6):621-5. doi: 10.1055/s-2006-949667.	Berntorp E	Semin Thromb Hemost	2006	########			10.1055/s-2006-949667
17109744	Bernard-Soulier syndrome (hemorrhagiparous thrombocytic dystrophy)	Lanza F.	Orphanet J Rare Dis. 2006 Nov 16;1:46. doi: 10.1186/1750-1172-1-46.	Lanza F	Orphanet J Rare Dis	2006	########	PMC1660532		10.1186/1750-1172-1-46
16684008	Congenital platelet disorders: overview of their mechanisms, diagnostic evaluation and treatment	Hayward CP, Rao AK, Cattaneo M.	Haemophilia. 2006 Jul;12 Suppl 3:128-36. doi: 10.1111/j.1365-2516.2006.01270.x.	Hayward CP	Haemophilia	2006	########			10.1111/j.1365-2516.2006.01270.x
16684010	Current understanding of von Willebrand's disease in women - some answers, more questions	Kouides PA.	Haemophilia. 2006 Jul;12 Suppl 3:143-51. doi: 10.1111/j.1365-2516.2006.01272.x.	Kouides PA	Haemophilia	2006	########			10.1111/j.1365-2516.2006.01272.x
17124102	Bleeding disorders in premenopausal women: (another) public health crisis for hematology?	James AH, Ragni MV, Picozzi VJ.	Hematology Am Soc Hematol Educ Program. 2006:474-85. doi: 10.1182/asheducation-2006.1.474.	James AH	Hematology Am Soc Hematol Educ Program	2006	########			10.1182/asheducation-2006.1.474
16834731	The obstetric and gynaecological management of women with inherited bleeding disorders--review with guidelines produced by a taskforce of UK Haemophilia Centre Doctors' Organization	Lee CA, Chi C, Pavord SR, Bolton-Maggs PH, Pollard D, Hinchcliffe-Wood A, Kadir RA; UK Haemophilia Centre Doctors' Organization.	Haemophilia. 2006 Jul;12(4):301-36. doi: 10.1111/j.1365-2516.2006.01314.x.	Lee CA	Haemophilia	2006	########			10.1111/j.1365-2516.2006.01314.x
16862520	Aspects of the laboratory identification of von Willebrand disease in women	Kouides PA.	Semin Thromb Hemost. 2006 Jul;32(5):480-4. doi: 10.1055/s-2006-947861.	Kouides PA	Semin Thromb Hemost	2006	########			10.1055/s-2006-947861
17106950	Gynaecological and obstetric management of women with inherited bleeding disorders	Demers C, Derzko C, David M, Douglas J; Society of Obstetricians and Gynaecologists of Canada.	Int J Gynaecol Obstet. 2006 Oct;95(1):75-87. doi: 10.1016/j.ijgo.2006.02.004.	Demers C	Int J Gynaecol Obstet	2006	########			10.1016/j.ijgo.2006.02.004
16532915	Bleeding disorders among young women: a population-based prevalence study	Friberg B, Ornö AK, Lindgren A, Lethagen S.	Acta Obstet Gynecol Scand. 2006;85(2):200-6. doi: 10.1080/00016340500342912.	Friberg B	Acta Obstet Gynecol Scand	2006	########			10.1080/00016340500342912
16424651	Pregnancy and oral contraceptives in congenital bleeding disorders of the vitamin K-dependent coagulation factors	Girolami A, Randi ML, Ruzzon E, Lombardi AM, Girolami B, Fabris F.	Acta Haematol. 2006;115(1-2):58-63. doi: 10.1159/000089467.	Girolami A	Acta Haematol	2006	########			10.1159/000089467
16834742	Identification and management of women with inherited bleeding disorders: a survey of obstetricians and gynaecologists in the United Kingdom	Chi C, Shiltagh N, Kingman CE, Economides DL, Lee CA, Kadir RA.	Haemophilia. 2006 Jul;12(4):405-12. doi: 10.1111/j.1365-2516.2006.01282.x.	Chi C	Haemophilia	2006	########			10.1111/j.1365-2516.2006.01282.x
16643209	Disorders of menstruation and their effect on the quality of life in women with congenital factor VII deficiency	Kulkarni A, Lee CA, Griffeon A, Kadir RA.	Haemophilia. 2006 May;12(3):248-52. doi: 10.1111/j.1365-2516.2006.01219.x.	Kulkarni A	Haemophilia	2006	########			10.1111/j.1365-2516.2006.01219.x
16412011	Re: The use of levonorgestrel-releasing intrauterine system for the treatment of menorrhagia in women with inherited bleeding disorders	Curtis R, Inki P.	BJOG. 2006 Feb;113(2):248-9. doi: 10.1111/j.1471-0528.2005.00842.x.	Curtis R	BJOG	2006	########			10.1111/j.1471-0528.2005.00842.x
16522490	To bleed or not to bleed	Giannetta T.	J Pediatr Health Care. 2006 Mar-Apr;20(2):128-9, 151-3. doi: 10.1016/j.pedhc.2005.12.013.	Giannetta T	J Pediatr Health Care	2006	########			10.1016/j.pedhc.2005.12.013
27265293	A rare familial thrombocytopenia: May-Hegglin anomaly report of two cases and review of the literature	Gülen H, Erbay A, Kazancı E, Vergin C.	Turk J Haematol. 2006 Jun 5;23(2):111-4.	Gülen H	Turk J Haematol	2006	########
16846892	Life-threatening menorrhagia secondary to Factor VII deficiency and leiomyomata	Naftalin J, Kadir R.	J Obstet Gynaecol. 2006 Jul;26(5):479-80. doi: 10.1080/01443610600766835.	Naftalin J	J Obstet Gynaecol	2006	########			10.1080/01443610600766835
16548132	Von Willebrand disease: an important differential for menorrhagia	Brooks MV.	Adv Nurse Pract. 2006 Mar;14(3):67-8.	Brooks MV	Adv Nurse Pract	2006	########
16420588	Screening for bleeding disorders in women with menorrhagia using a platelet function analyzer	Veyradier A, Gervaise A, Boyer-Neumann C, Wolf M, Fernandez H.	J Thromb Haemost. 2006 Feb;4(2):483-5. doi: 10.1111/j.1538-7836.2006.01748.x.	Veyradier A	J Thromb Haemost	2006	########			10.1111/j.1538-7836.2006.01748.x
16977570	Women and von Willebrand disease: controversies in diagnosis and management	Kadir RA, Chi C.	Semin Thromb Hemost. 2006 Sep;32(6):605-15. doi: 10.1055/s-2006-949665.	Kadir RA	Semin Thromb Hemost	2006	########			10.1055/s-2006-949665
17006401	Low-dose oral contraceptive to re-induce menstrual bleeding in amenorrheic women on DMPA treatment: a randomized clinical trial	Sadeghi-Bazargani H, Ehdaeivand F, Arshi S, Eftekhar H, Sezavar H, Amanati L.	Med Sci Monit. 2006 Oct;12(10):CR420-5. Epub 2006 Sep 25.	Sadeghi-Bazargani H	Med Sci Monit	2006	########
16612101	Health status function after treatment with thermal balloon endometrial ablation and levonorgestrel intrauterine system for idiopathic menorrhagia: a randomized study	Tam WH, Yuen PM, Shan Ng DP, Leung PL, Lok IH, Rogers MS.	Gynecol Obstet Invest. 2006;62(2):84-8. doi: 10.1159/000092660. Epub 2006 Apr 11.	Tam WH	Gynecol Obstet Invest	2006	########			10.1159/000092660
16451299	What we see is not what we get in catamenial haemoptysis	Lu MS, Liu YH, Wu YC, Hsieh MJ, Liu HP.	Int J Clin Pract. 2006 Feb;60(2):232-3. doi: 10.1111/j.1742-1241.2006.00595.x.	Lu MS	Int J Clin Pract	2006	########			10.1111/j.1742-1241.2006.00595.x
16698644	An unusual case of haematocolpos with regular menstruation	Dasgupta C, Sathanandan SM.	J Obstet Gynaecol. 2006 Apr;26(3):271-2. doi: 10.1080/01443610600559735.	Dasgupta C	J Obstet Gynaecol	2006	########			10.1080/01443610600559735
16548910	Pulmonary endometriosis resected by video-assisted thoracoscopic surgery	Park YB, Heo GM, Moon HK, Cho SJ, Shin YC, Eom KS, Kim CH, Lee JY, Mo EK, Jung KS.	Respirology. 2006 Mar;11(2):221-3. doi: 10.1111/j.1440-1843.2006.00829.x.	Park YB	Respirology	2006	########			10.1111/j.1440-1843.2006.00829.x
16554185	Office hysteroscopy and adenomyosis	Molinas CR, Campo R.	Best Pract Res Clin Obstet Gynaecol. 2006 Aug;20(4):557-67. doi: 10.1016/j.bpobgyn.2006.01.019. Epub 2006 Mar 22.	Molinas CR	Best Pract Res Clin Obstet Gynaecol	2006	########			10.1016/j.bpobgyn.2006.01.019
16999731	Dual diagnoses of hereditary hyperferritinaemia-cataract syndrome and hereditary haemochromatosis	Hughes M, Vosylius P.	Clin Lab Haematol. 2006 Oct;28(5):357-9. doi: 10.1111/j.1365-2257.2006.00824.x.	Hughes M	Clin Lab Haematol	2006	########			10.1111/j.1365-2257.2006.00824.x
16880227	The levonorgestrel-releasing intrauterine system (LNG-IUS) in HIV-infected women--effects on bleeding patterns, ovarian function and genital shedding of HIV	Heikinheimo O, Lehtovirta P, Suni J, Paavonen J.	Hum Reprod. 2006 Nov;21(11):2857-61. doi: 10.1093/humrep/del264. Epub 2006 Jul 31.	Heikinheimo O	Hum Reprod	2006	########			10.1093/humrep/del264
16393276	Review article: updates in the pathogenesis and therapy of hepatic sinusoidal obstruction syndrome	Helmy A.	Aliment Pharmacol Ther. 2006 Jan 1;23(1):11-25. doi: 10.1111/j.1365-2036.2006.02742.x.	Helmy A	Aliment Pharmacol Ther	2006	########			10.1111/j.1365-2036.2006.02742.x
16437515	Uterine artery embolization for symptomatic uterine fibroids	Gupta JK, Sinha AS, Lumsden MA, Hickey M.	Cochrane Database Syst Rev. 2006 Jan 25;(1):CD005073. doi: 10.1002/14651858.CD005073.pub2.	Gupta JK	Cochrane Database Syst Rev	2006	########			10.1002/14651858.CD005073.pub2
15981234	von Willebrand's disease and menorrhagia: prevalence, diagnosis, and management	Kujovich JL.	Am J Hematol. 2005 Jul;79(3):220-8. doi: 10.1002/ajh.20372.	Kujovich JL	Am J Hematol	2005	########			10.1002/ajh.20372
15662615	von Willebrand disease and women's health	Lee CA, Abdul-Kadir R.	Semin Hematol. 2005 Jan;42(1):42-8. doi: 10.1053/j.seminhematol.2004.11.002.	Lee CA	Semin Hematol	2005	########			10.1053/j.seminhematol.2004.11.002
16011580	More than menorrhagia: a review of the obstetric and gynaecological manifestations of bleeding disorders	James AH.	Haemophilia. 2005 Jul;11(4):295-307. doi: 10.1111/j.1365-2516.2005.01108.x.	James AH	Haemophilia	2005	########			10.1111/j.1365-2516.2005.01108.x
16275226	Abnormal uterine bleeding and underlying hemostatic disorders: report of a consensus process	Munro MG, Lukes AS; Abnormal Uterine Bleeding and Underlying Hemostatic Disorders Consensus Group.	Fertil Steril. 2005 Nov;84(5):1335-7. doi: 10.1016/j.fertnstert.2005.08.008.	Munro MG	Fertil Steril	2005	########			10.1016/j.fertnstert.2005.08.008
16275227	Disorders of hemostasis and excessive menstrual bleeding: prevalence and clinical impact	Lukes AS, Kadir RA, Peyvandi F, Kouides PA.	Fertil Steril. 2005 Nov;84(5):1338-44. doi: 10.1016/j.fertnstert.2005.04.061.	Lukes AS	Fertil Steril	2005	########			10.1016/j.fertnstert.2005.04.061
16304868	Menstrual irregularities with excessive blood loss: a clinico-pathological correlation	Muzaffar M, Akhtar KA, Yasmin S, Mahmood-Ur-Rehman, Iqbal W, Khan MA.	J Pak Med Assoc. 2005 Nov;55(11):486-9.	Muzaffar M	J Pak Med Assoc	2005	########
15290102	The spectrum of bleeding disorders in women with menorrhagia: a report from Western India	Trasi SA, Pathare AV, Shetty SD, Ghosh K, Salvi V, Mohanty D.	Ann Hematol. 2005 May;84(5):339-42. doi: 10.1007/s00277-004-0905-4. Epub 2004 Jul 30.	Trasi SA	Ann Hematol	2005	########			10.1007/s00277-004-0905-4
16275229	Management of excessive menstrual bleeding in women with hemostatic disorders	Kadir RA, Lukes AS, Kouides PA, Fernandez H, Goudemand J.	Fertil Steril. 2005 Nov;84(5):1352-9. doi: 10.1016/j.fertnstert.2005.04.062.	Kadir RA	Fertil Steril	2005	########			10.1016/j.fertnstert.2005.04.062
15805787	Abnormalities of hemostasis and abnormal uterine bleeding	Siegel JE.	Clin Obstet Gynecol. 2005 Jun;48(2):284-94. doi: 10.1097/01.grf.0000159536.81479.8c.	Siegel JE	Clin Obstet Gynecol	2005	########			10.1097/01.grf.0000159536.81479.8c
16100628	Gynaecological and obstetric management of women with inherited bleeding disorders	Demers C, Derzko C, David M, Douglas J; Society of Obstetricians and Gynecologists of Canada.	J Obstet Gynaecol Can. 2005 Jul;27(7):707-32. doi: 10.1016/s1701-2163(16)30551-5.	Demers C	J Obstet Gynaecol Can	2005	########			10.1016/s1701-2163(16)30551-5
16304414	Diagnosis and management of mild bleeding disorders	Hayward CP.	Hematology Am Soc Hematol Educ Program. 2005:423-8. doi: 10.1182/asheducation-2005.1.423.	Hayward CP	Hematology Am Soc Hematol Educ Program	2005	########			10.1182/asheducation-2005.1.423
16171484	Bleeding disorders in teenagers presenting with menorrhagia	Jayasinghe Y, Moore P, Donath S, Campbell J, Monagle P, Grover S.	Aust N Z J Obstet Gynaecol. 2005 Oct;45(5):439-43. doi: 10.1111/j.1479-828X.2005.00470.x.	Jayasinghe Y	Aust N Z J Obstet Gynaecol	2005	########			10.1111/j.1479-828X.2005.00470.x
16275228	Hemostasis and menstruation: appropriate investigation for underlying disorders of hemostasis in women with excessive menstrual bleeding	Kouides PA, Conard J, Peyvandi F, Lukes A, Kadir R.	Fertil Steril. 2005 Nov;84(5):1345-51. doi: 10.1016/j.fertnstert.2005.05.035.	Kouides PA	Fertil Steril	2005	########			10.1016/j.fertnstert.2005.05.035
27264664	Evaluation of inherited and acquired platelet function disorders in iron deficient women with menorrhagia by whole blood lumi-aggregometer	Akay OM, Şahin F, Gülbaş Z.	Turk J Haematol. 2005 Jun 5;22(2):71-8.	Akay OM	Turk J Haematol	2005	########
16128894	Screening women with menorrhagia for underlying bleeding disorders: the utility of the platelet function analyser and bleeding time	Philipp CS, Miller CH, Faiz A, Dilley A, Michaels LA, Ayers C, Bachmann G, Dowling N, Saidi P.	Haemophilia. 2005 Sep;11(5):497-503. doi: 10.1111/j.1365-2516.2005.01129.x.	Philipp CS	Haemophilia	2005	########			10.1111/j.1365-2516.2005.01129.x
15863590	von Willebrand's disease diagnosed after menorrhagia worsened from levonorgestrel intrauterine system	Lukes AS, Perry S, Ortel TL.	Obstet Gynecol. 2005 May;105(5 Pt 2):1223-6. doi: 10.1097/01.AOG.0000157758.94890.59.	Lukes AS	Obstet Gynecol	2005	########			10.1097/01.AOG.0000157758.94890.59
16044315	Use of recombinant factor VIIa in the management of severe bleeding episodes in patients with Bernard-Soulier syndrome	Ozelo MC, Svirin P, Larina L.	Ann Hematol. 2005 Nov;84(12):816-22. doi: 10.1007/s00277-005-1080-y. Epub 2005 Nov 12.	Ozelo MC	Ann Hematol	2005	########			10.1007/s00277-005-1080-y
15918449	Coagulation management of a patient with factor V Leiden mutation, lupus anticoagulant, and activated protein C resistance: a case report	Stammers AH, Dorion RP, Trowbridge C, Yen B, Klayman M, Murdock JD, Woods E, Gilbert C.	Perfusion. 2005 Mar;20(2):115-20. doi: 10.1191/0267659105pf790cr.	Stammers AH	Perfusion	2005	########			10.1191/0267659105pf790cr
16097990	Puberty menorrhagia secondary to inherited bleeding disorders	Leung PL, Ng PS, Lok IH, Yuen PM.	Acta Obstet Gynecol Scand. 2005 Sep;84(9):921-2. doi: 10.1111/j.0001-6349.2005.0414d.x.	Leung PL	Acta Obstet Gynecol Scand	2005	########			10.1111/j.0001-6349.2005.0414d.x
16167959	The use of levonorgestrel-releasing intrauterine system for treatment of menorrhagia in women with inherited bleeding disorders	Wahab M, Al-Azzawi F.	BJOG. 2005 Oct;112(10):1455-6. doi: 10.1111/j.1471-0528.2005.00691.x.	Wahab M	BJOG	2005	########			10.1111/j.1471-0528.2005.00691.x
15572217	Idiopathic cyclic thrombocytopenia	Go RS.	Blood Rev. 2005 Jan;19(1):53-9. doi: 10.1016/j.blre.2004.05.001.	Go RS	Blood Rev	2005	########			10.1016/j.blre.2004.05.001
15625143	Age and the prevalence of bleeding disorders in women with menorrhagia	Philipp CS, Faiz A, Dowling N, Dilley A, Michaels LA, Ayers C, Miller CH, Bachmann G, Evatt B, Saidi P.	Obstet Gynecol. 2005 Jan;105(1):61-6. doi: 10.1097/01.AOG.0000148889.15061.fb.	Philipp CS	Obstet Gynecol	2005	########			10.1097/01.AOG.0000148889.15061.fb
16363229	Potential predictors of bleeding risk in inherited factorVII deficiency. Clinical, biological and molecular criteria	Giansily-Blaizot M, Schved JF.	Thromb Haemost. 2005 Nov;94(5):901-6.	Giansily-Blaizot M	Thromb Haemost	2005	########
15735798	Clinical phenotypes and factor VII genotype in congenital factor VII deficiency	Mariani G, Herrmann FH, Dolce A, Batorova A, Etro D, Peyvandi F, Wulff K, Schved JF, Auerswald G, Ingerslev J, Bernardi F; International Factor VII Deficiency Study Group.	Thromb Haemost. 2005 Mar;93(3):481-7. doi: 10.1160/TH04-10-0650.	Mariani G	Thromb Haemost	2005	########			10.1160/TH04-10-0650
16012324	Oral contraceptives and DDAVP nasal spray: patterns of use in managing vWD-associated menorrhagia: a single-institution study	Amesse LS, Pfaff-Amesse T, Leonardi R, Uddin D, French JA 2nd.	J Pediatr Hematol Oncol. 2005 Jul;27(7):357-63. doi: 10.1097/01.mph.0000173175.95152.95.	Amesse LS	J Pediatr Hematol Oncol	2005	########			10.1097/01.mph.0000173175.95152.95
16217420	Abnormal uterine bleeding	Bradley LD.	Nurse Pract. 2005 Oct;30(10):38-42, 45-9; quiz 50-1. doi: 10.1097/00006205-200510000-00007.	Bradley LD	Nurse Pract	2005	########			10.1097/00006205-200510000-00007
16373242	Drospirenone in the treatment of severe premenstrual cerebral edema in a woman with antiphospholipid syndrome, lateral sinus thrombosis, situs inversus and epileptic seizures	Vujović S, Zidverc J, Stojanović M, Penezić Z, Ivović M, Dukić V, Drezgić M.	Gynecol Endocrinol. 2005 Nov;21(5):243-7. doi: 10.1080/09513590500361853.	Vujović S	Gynecol Endocrinol	2005	########			10.1080/09513590500361853
19803840	von Willebrand disease and other disorders of hemostasis in the patient with menorrhagia	Kouides PA.	Womens Health (Lond). 2005 Sep;1(2):231-44. doi: 10.2217/17455057.1.2.231.	Kouides PA	Womens Health (Lond)	2005	########			10.2217/17455057.1.2.231
16433138	Myomatous erythrocytosis syndrome	Blockeel C, De Beeck BO, Bourgain C, Amy JJ.	Natl Med J India. 2005 Sep-Oct;18(5):247-9.	Blockeel C	Natl Med J India	2005	########
16316614	Parenteral iron therapy: a single institution's experience over a 5-year period	Laman CA, Silverstein SB, Rodgers GM.	J Natl Compr Canc Netw. 2005 Nov;3(6):791-5. doi: 10.6004/jnccn.2005.0047.	Laman CA	J Natl Compr Canc Netw	2005	########			10.6004/jnccn.2005.0047
16234160	Ectopic pregnancy presenting as haematometra following Cavaterm balloon endometrial ablation	Gandhi SV, Habiba MA.	J Obstet Gynaecol. 2005 Aug;25(6):614-5. doi: 10.1080/01443610500242796.	Gandhi SV	J Obstet Gynaecol	2005	########			10.1080/01443610500242796
22557174	Differentiation of saraca asoca crude drug from its adulterant	Mathew S, Mathew G, Joy PP, Skari BP, Joseph TS.	Anc Sci Life. 2005 Apr;24(4):174-8.	Mathew S	Anc Sci Life	2005	########	PMC3330942
15726223	Uterine artery embolisation for symptomatic fibroids in a tertiary hospital in Singapore	Mohan PC, Tan BS, Kwek BH, Abu J, Koh D, Tay KH, Lau TN, Ong D, Yu SL.	Ann Acad Med Singap. 2005 Jan;34(1):78-83.	Mohan PC	Ann Acad Med Singap	2005	########
16243877	Postural hallucinations? An unusual presentation of anaemia	Field AJ, Cottrell DJ.	Arch Dis Child. 2005 Nov;90(11):1192-3. doi: 10.1136/adc.2005.075994.	Field AJ	Arch Dis Child	2005	########	PMC1720147		10.1136/adc.2005.075994
16321810	Silent angiodysplasia and occult haemobilia as rare but treatable causes of refractory iron deficiency--two case reports	Jacobs P, Wood L, Baker P, Ellmann A, Payne M.	Hematology. 2005 Dec;10(6):457-60. doi: 10.1080/10245330500233957.	Jacobs P	Hematology	2005	########			10.1080/10245330500233957
15618055	Dietary haem iron and coronary heart disease in women	van der A DL, Peeters PH, Grobbee DE, Marx JJ, van der Schouw YT.	Eur Heart J. 2005 Feb;26(3):257-62. doi: 10.1093/eurheartj/ehi027. Epub 2004 Nov 30.	van der A DL	Eur Heart J	2005	########			10.1093/eurheartj/ehi027
15596276	How should success be defined when attempting medical resolution of first-trimester missed abortion?	Reynolds A, Ayres-de-Campos D, Costa MA, Montenegro N.	Eur J Obstet Gynecol Reprod Biol. 2005 Jan 10;118(1):71-6. doi: 10.1016/j.ejogrb.2004.06.031.	Reynolds A	Eur J Obstet Gynecol Reprod Biol	2005	########			10.1016/j.ejogrb.2004.06.031
16499407	Anticoagulant rodenticides	Watt BE, Proudfoot AT, Bradberry SM, Vale JA.	Toxicol Rev. 2005;24(4):259-69. doi: 10.2165/00139709-200524040-00005.	Watt BE	Toxicol Rev	2005	########			10.2165/00139709-200524040-00005
15772859	Incidental ovarian 18F-FDG accumulation on PET: correlation with the menstrual cycle	Kim SK, Kang KW, Roh JW, Sim JS, Lee ES, Park SY.	Eur J Nucl Med Mol Imaging. 2005 Jul;32(7):757-63. doi: 10.1007/s00259-005-1771-6. Epub 2005 Mar 17.	Kim SK	Eur J Nucl Med Mol Imaging	2005	########			10.1007/s00259-005-1771-6
16082522	Molecular characterization of soluble factors from human menstrual effluent that induce epithelial to mesenchymal transitions in mesothelial cells	Demir AY, Groothuis PG, Dunselman GA, Schurgers L, Evers JL, de Goeij AF.	Cell Tissue Res. 2005 Nov;322(2):299-311. doi: 10.1007/s00441-005-0002-6. Epub 2005 Nov 3.	Demir AY	Cell Tissue Res	2005	########			10.1007/s00441-005-0002-6
16197581	Impact of menstrual blood loss and diet on iron deficiency among women in the UK	Harvey LJ, Armah CN, Dainty JR, Foxall RJ, John Lewis D, Langford NJ, Fairweather-Tait SJ.	Br J Nutr. 2005 Oct;94(4):557-64. doi: 10.1079/bjn20051493.	Harvey LJ	Br J Nutr	2005	########			10.1079/bjn20051493
16091325	Evaluation of haemostatic function in Nigerian Norplant acceptors after 12 months of use	Aisien AO, Enosolease ME, Shobowale MO.	J Obstet Gynaecol. 2005 May;25(4):377-81. doi: 10.1080/01443610500129266.	Aisien AO	J Obstet Gynaecol	2005	########			10.1080/01443610500129266
15029272	Women with von Willebrand disease	Scharrer I.	Hamostaseologie. 2004 Feb;24(1):44-9. doi: 10.1267/hamo04010044.	Scharrer I	Hamostaseologie	2004	########			10.1267/hamo04010044
15306670	Treatment of von Willebrand's Disease	Mannucci PM.	N Engl J Med. 2004 Aug 12;351(7):683-94. doi: 10.1056/NEJMra040403.	Mannucci PM	N Engl J Med	2004	########			10.1056/NEJMra040403
15479393	Clinical diagnosis of von Willebrand disease	Federici AB.	Haemophilia. 2004 Oct;10 Suppl 4:169-76. doi: 10.1111/j.1365-2516.2004.00991.x.	Federici AB	Haemophilia	2004	########			10.1111/j.1365-2516.2004.00991.x
15479395	Clinical picture and management of congenital factor VII deficiency	Mariani G, Dolce A, Marchetti G, Bernardi F.	Haemophilia. 2004 Oct;10 Suppl 4:180-3. doi: 10.1111/j.1365-2516.2004.00990.x.	Mariani G	Haemophilia	2004	########			10.1111/j.1365-2516.2004.00990.x
15357774	Endometrial ablation for von Willebrand disease-related menorrhagia--experience with seven cases	Rubin G, Wortman M, Kouides PA.	Haemophilia. 2004 Sep;10(5):477-82. doi: 10.1111/j.1365-2516.2004.00915.x.	Rubin G	Haemophilia	2004	########			10.1111/j.1365-2516.2004.00915.x
15357775	Clinical manifestations and management of labor and delivery in women with factor IX deficiency	Yang MY, Ragni MV.	Haemophilia. 2004 Sep;10(5):483-90. doi: 10.1111/j.1365-2516.2004.00946.x.	Yang MY	Haemophilia	2004	########			10.1111/j.1365-2516.2004.00946.x
15663130	The use of levonorgestrel-releasing intrauterine system for treatment of menorrhagia in women with inherited bleeding disorders	Kingman CE, Kadir RA, Lee CA, Economides DL.	BJOG. 2004 Dec;111(12):1425-8. doi: 10.1111/j.1471-0528.2004.00305.x.	Kingman CE	BJOG	2004	########			10.1111/j.1471-0528.2004.00305.x
15230950	Type 3 von Willebrand disease: assessment of complications and approaches to treatment -- results of a patient and Hemophilia Treatment Center Survey in the United States	Sumner M, Williams J.	Haemophilia. 2004 Jul;10(4):360-6. doi: 10.1111/j.1365-2516.2004.00903.x.	Sumner M	Haemophilia	2004	########			10.1111/j.1365-2516.2004.00903.x
15614081	Abnormal uterine bleeding: a case study of menorrhagia	Stemler KA.	Nurse Pract. 2004 Dec;29(12):8, 15-16, 19 passim. doi: 10.1097/00006205-200412000-00002.	Stemler KA	Nurse Pract	2004	########			10.1097/00006205-200412000-00002
14962204	Trends in clinical management of women with von Willebrand disease: a survey of 75 women enrolled in haemophilia treatment centres in the United States	Kirtava A, Crudder S, Dilley A, Lally C, Evatt B.	Haemophilia. 2004 Mar;10(2):158-61. doi: 10.1046/j.1351-8216.2003.00832.x.	Kirtava A	Haemophilia	2004	########			10.1046/j.1351-8216.2003.00832.x
15174787	Retrospective evaluation of long-term efficacy and safety of splenectomy in chronic idiopathic thrombocytopenic purpura in children	Aronis S, Platokouki H, Avgeri M, Pergantou H, Keramidas D.	Acta Paediatr. 2004 May;93(5):638-42.	Aronis S	Acta Paediatr	2004	########
15479398	The role of haemophilia treatment centres in providing services to women with bleeding disorders	Winikoff R, Amesse C, James A, Lee C, Pollard D.	Haemophilia. 2004 Oct;10 Suppl 4:196-204. doi: 10.1111/j.1365-2516.2004.01001.x.	Winikoff R	Haemophilia	2004	########			10.1111/j.1365-2516.2004.01001.x
15102024	Adverse effects of estrogen therapy in a subset of women with ITP	Onel K, Bussel JB.	J Thromb Haemost. 2004 Apr;2(4):670-1. doi: 10.1111/j.1538-7836.2004.00644.x.	Onel K	J Thromb Haemost	2004	########			10.1111/j.1538-7836.2004.00644.x
15307329	von Willebrand's disease: a common cause of menorrhagia	Pesicka DR.	JAAPA. 2004 Feb;17(2):40-4.	Pesicka DR	JAAPA	2004	########
15010043	Management quandary. Menorrhagia in a teenager: Von Willebrand disease type 1	Braverman PK, Breech L.	J Pediatr Adolesc Gynecol. 2004 Feb;17(1):61-4. doi: 10.1016/j.jpag.2003.11.004.	Braverman PK	J Pediatr Adolesc Gynecol	2004	########			10.1016/j.jpag.2003.11.004
15343220	Use of a new platelet function analyzer to detect von Willebrand disease in women with menorrhagia	James AH, Lukes AS, Brancazio LR, Thames E, Ortel TL.	Am J Obstet Gynecol. 2004 Aug;191(2):449-55. doi: 10.1016/j.ajog.2004.03.009.	James AH	Am J Obstet Gynecol	2004	########			10.1016/j.ajog.2004.03.009
15292016	Testing for von Willebrand disease in women with menorrhagia: a systematic review	James A, Matchar DB, Myers ER.	Obstet Gynecol. 2004 Aug;104(2):381-8. doi: 10.1097/01.AOG.0000133487.55682.7b.	James A	Obstet Gynecol	2004	########			10.1097/01.AOG.0000133487.55682.7b
15038078	Do SSRIs cause gastrointestinal bleeding?		Drug Ther Bull. 2004 Mar;42(3):17-8. doi: 10.1136/dtb.2004.42317.		Drug Ther Bull	2004	########			10.1136/dtb.2004.42317
15198765	von Willebrand disease in women with menorrhagia: a systematic review	Shankar M, Lee CA, Sabin CA, Economides DL, Kadir RA.	BJOG. 2004 Jul;111(7):734-40. doi: 10.1111/j.1471-0528.2004.00176.x.	Shankar M	BJOG	2004	########			10.1111/j.1471-0528.2004.00176.x
15198761	Evaluation of the effect of uterine artery embolisation on menstrual blood loss and uterine volume	Khaund A, Moss JG, McMillan N, Lumsden MA.	BJOG. 2004 Jul;111(7):700-5. doi: 10.1111/j.1471-0528.2004.00158.x.	Khaund A	BJOG	2004	########			10.1111/j.1471-0528.2004.00158.x
15223171	Uterine fibroids--do size and location determine menstrual blood loss?	Sulaiman S, Khaund A, McMillan N, Moss J, Lumsden MA.	Eur J Obstet Gynecol Reprod Biol. 2004 Jul 15;115(1):85-9. doi: 10.1016/j.ejogrb.2003.10.027.	Sulaiman S	Eur J Obstet Gynecol Reprod Biol	2004	########			10.1016/j.ejogrb.2003.10.027
14747177	Menses, fertility and pregnancy after arterial embolization for the control of postpartum haemorrhage	Descargues G, Mauger Tinlot F, Douvrin F, Clavier E, Lemoine JP, Marpeau L.	Hum Reprod. 2004 Feb;19(2):339-43. doi: 10.1093/humrep/deh082.	Descargues G	Hum Reprod	2004	########			10.1093/humrep/deh082
15173376	Endometrial morphology and pituitary-gonadal axis dysfunction in women of reproductive age undergoing chronic haemodialysis--a multicentre study	Matuszkiewicz-Rowinska J, Skórzewska K, Radowicki S, Niemczyk S, Sokalski A, Przedlacki J, Puka J, Switalski M, Wardyn K, Grochowski J, Ostrowski K.	Nephrol Dial Transplant. 2004 Aug;19(8):2074-7. doi: 10.1093/ndt/gfh279. Epub 2004 Jun 1.	Matuszkiewicz-Rowinska J	Nephrol Dial Transplant	2004	########			10.1093/ndt/gfh279
15272905	Postmenopausal HRT is not independent risk factor for dural sinus thrombosis	Vander T, Medvedovsky M, Shelef I, Duchano L, Tomer A, Herishanu Y.	Eur J Neurol. 2004 Aug;11(8):569-71. doi: 10.1111/j.1468-1331.2004.00833.x.	Vander T	Eur J Neurol	2004	########			10.1111/j.1468-1331.2004.00833.x
15482002	Long-cycle treatment with oral contraceptives	Wiegratz I, Kuhl H.	Drugs. 2004;64(21):2447-62. doi: 10.2165/00003495-200464210-00006.	Wiegratz I	Drugs	2004	########			10.2165/00003495-200464210-00006
14961885	Uterine artery embolisation for symptomatic fibroids: the effect of the large uterus on outcome	Prollius A, de Vries C, Loggenberg E, du Plessis A, Nel M, Wessels PH.	BJOG. 2004 Mar;111(3):239-42. doi: 10.1046/j.1471-0528.2003.00019.x.	Prollius A	BJOG	2004	########			10.1046/j.1471-0528.2003.00019.x
15244237	Successful use of recombinant factor VIIa for management of severe menorrhagia in an adolescent with an acquired inhibitor of human thrombin	Giovannini L, Appert A, Monpoux F, Fischer F, Boutte P, Sirvent N.	Acta Paediatr. 2004 Jun;93(6):841-3.	Giovannini L	Acta Paediatr	2004	########
15763792	Medical management of uterine fibroids with medroxyprogesterone acetate (Depo Provera): a pilot study	Venkatachalam S, Bagratee JS, Moodley J.	J Obstet Gynaecol. 2004 Oct;24(7):798-800. doi: 10.1080/01443610400009543.	Venkatachalam S	J Obstet Gynaecol	2004	########			10.1080/01443610400009543
15190238	Phyto-oestrogens in the prophylaxis of menstrual migraine	Ferrante F, Fusco E, Calabresi P, Cupini LM.	Clin Neuropharmacol. 2004 May-Jun;27(3):137-40. doi: 10.1097/00002826-200405000-00010.	Ferrante F	Clin Neuropharmacol	2004	########			10.1097/00002826-200405000-00010
15201267	Massive pulmonary embolism with ST elevation in leads V1-V3 and successful thrombolysis with tenecteplase	Livaditis IG, Paraschos M, Dimopoulos K.	Heart. 2004 Jul;90(7):e41. doi: 10.1136/hrt.2004.036335.	Livaditis IG	Heart	2004	########	PMC1768302		10.1136/hrt.2004.036335
15203589	Post-treatment hypomenorrhoea--a clinical indicator of long-term successful outcome of transcervical resection of the endometrium	Agboola AJ, Kulatilake K, Jayawickrama NS.	J Obstet Gynaecol. 2004 Jun;24(4):446-7. doi: 10.1080/01443610410001685628.	Agboola AJ	J Obstet Gynaecol	2004	########			10.1080/01443610410001685628
15345896	Stanford V regimen plus consolidative radiotherapy is an effective therapeutic program for bulky or advanced-stage Hodgkin's disease	Aversa SM, Salvagno L, Sorarù M, Mazzarotto R, Boso C, Gaion F, Chiarion-Sileni V, De Franchis G, Favaretto AG, Crivellari G, Banna GL, Sotti G, Monfardini S.	Acta Haematol. 2004;112(3):141-7. doi: 10.1159/000079725.	Aversa SM	Acta Haematol	2004	########			10.1159/000079725
15479957	Arterial embolisation in intractable primary post-partum haemorrhage: case series	Tsang ML, Wong WC, Kun KY, Tai CM, Ng TK, Lau KY, Wong TP.	Hong Kong Med J. 2004 Oct;10(5):301-6.	Tsang ML	Hong Kong Med J	2004	########
14697382	Uterine artery embolization: an effective treatment for intractable obstetric haemorrhage	Hong TM, Tseng HS, Lee RC, Wang JH, Chang CY.	Clin Radiol. 2004 Jan;59(1):96-101. doi: 10.1016/j.crad.2003.08.007.	Hong TM	Clin Radiol	2004	########			10.1016/j.crad.2003.08.007
15270852	Environmental factors and not genotype influence the plasma level of interleukin-1 receptor antagonist in normal individuals	Cullup H, Middleton PG, Duggan G, Conn JS, Dickinson AM.	Clin Exp Immunol. 2004 Aug;137(2):351-8. doi: 10.1111/j.1365-2249.2004.02531.x.	Cullup H	Clin Exp Immunol	2004	########	PMC1809100		10.1111/j.1365-2249.2004.02531.x
15016779	Impact of highly purified urinary FSH and recombinant FSH on haemostasis: an open-label, randomized, controlled trial	Ricci G, Cerneca F, Simeone R, Pozzobon C, Guarnieri S, Sartore A, Pregazzi R, Guaschino S.	Hum Reprod. 2004 Apr;19(4):838-48. doi: 10.1093/humrep/deh185. Epub 2004 Mar 11.	Ricci G	Hum Reprod	2004	########			10.1093/humrep/deh185
12758227	Menstrual disorders in adolescence	Slap GB.	Best Pract Res Clin Obstet Gynaecol. 2003 Feb;17(1):75-92. doi: 10.1053/ybeog.2002.0342.	Slap GB	Best Pract Res Clin Obstet Gynaecol	2003	########			10.1053/ybeog.2002.0342
12614371	Inherited bleeding disorders in Indian women with menorrhagia	Saxena R, Gupta M, Gupta PK, Kashyap R, Choudhry VP, Bhargava M.	Haemophilia. 2003 Mar;9(2):193-6. doi: 10.1046/j.1365-2516.2003.00720.x.	Saxena R	Haemophilia	2003	########			10.1046/j.1365-2516.2003.00720.x
12694520	Medical, reproductive and psychosocial experiences of women diagnosed with von Willebrand's disease receiving care in haemophilia treatment centres: a case-control study	Kirtava A, Drews C, Lally C, Dilley A, Evatt B.	Haemophilia. 2003 May;9(3):292-7. doi: 10.1046/j.1365-2516.2003.00756.x.	Kirtava A	Haemophilia	2003	########			10.1046/j.1365-2516.2003.00756.x
12871453	Platelet functional defects in women with unexplained menorrhagia	Philipp CS, Dilley A, Miller CH, Evatt B, Baranwal A, Schwartz R, Bachmann G, Saidi P.	J Thromb Haemost. 2003 Mar;1(3):477-84. doi: 10.1046/j.1538-7836.2003.00061.x.	Philipp CS	J Thromb Haemost	2003	########			10.1046/j.1538-7836.2003.00061.x
14521612	Prevalence of inherited bleeding disorders in cases of idiopathic menorrhagia: a case of five blind men describing an elephant	Ghosh K, Trasi S, Nair S, Shetty S, Mohanty D.	J Thromb Haemost. 2003 Oct;1(10):2242-3. doi: 10.1046/j.1538-7836.2003.t01-1-00397.x.	Ghosh K	J Thromb Haemost	2003	########			10.1046/j.1538-7836.2003.t01-1-00397.x
14511314	Inherited haemostatic disorders in idiopathic menorrhagia: do the special interest of a hemostatic laboratory make a difference?	Ghosh K, Nair S, Kulkarni B, Khare A, Trasi S, Shetty S, Mohanty D.	Haemophilia. 2003 Sep;9(5):660-1. doi: 10.1046/j.1365-2516.2003.00798.x.	Ghosh K	Haemophilia	2003	########			10.1046/j.1365-2516.2003.00798.x
12555005	Severe menorrhagia due to factor VII deficiency successfully treated by thermal balloon endometrial ablation	Fasouliotis SJ, Shushan A.	J Am Assoc Gynecol Laparosc. 2003 Feb;10(1):116-8. doi: 10.1016/s1074-3804(05)60245-9.	Fasouliotis SJ	J Am Assoc Gynecol Laparosc	2003	########			10.1016/s1074-3804(05)60245-9
12923576	Menorrhagia caused by severe hereditary factor VII deficiency. Case 1	Aegerter Ch, Friess D, Alberio L.	Hamostaseologie. 2003 Aug;23(3):99-102.	Aegerter Ch	Hamostaseologie	2003	########
12558793	Type 2B vWD: the varied clinical manifestations in two kindreds	Mathew P, Greist A, Maahs JA, Lichtenberg EC, Shapiro AD.	Haemophilia. 2003 Jan;9(1):137-44. doi: 10.1046/j.1365-2516.2003.00712.x.	Mathew P	Haemophilia	2003	########			10.1046/j.1365-2516.2003.00712.x
12567398	Endometrial arteriogenesis: vascular smooth muscle cell proliferation and differentiation during the menstrual cycle and changes associated with endometrial bleeding disorders	Rogers PA, Abberton KM.	Microsc Res Tech. 2003 Mar 1;60(4):412-9. doi: 10.1002/jemt.10279.	Rogers PA	Microsc Res Tech	2003	########			10.1002/jemt.10279
12749012	Health status and health-related quality of life associated with von Willebrand disease	Barr RD, Sek J, Horsman J, Furlong W, Saleh M, Pai M, Walker I.	Am J Hematol. 2003 Jun;73(2):108-14. doi: 10.1002/ajh.10327.	Barr RD	Am J Hematol	2003	########			10.1002/ajh.10327
12627861	Gray platelet syndrome presenting as menorrhagia	Tyagi S, Saxena R.	Int J Hematol. 2003 Feb;77(2):201-2. doi: 10.1007/BF02983224.	Tyagi S	Int J Hematol	2003	########			10.1007/BF02983224
14606769	Prenatal diagnosis of Glanzmann thrombasthenia	Srivastava A, Usher S, Nelson EJ, Jayandharan G, Shaji RV, Chandy M, Seligsohn U, Peretz H.	Natl Med J India. 2003 Jul-Aug;16(4):207-8.	Srivastava A	Natl Med J India	2003	########
15025347	An unusual platelet function defect: report of 19 cases	Saxena R, Gupta M, Gupta S, Choudhry VP.	Indian J Pathol Microbiol. 2003 Oct;46(4):576-8.	Saxena R	Indian J Pathol Microbiol	2003	########
12567395	Human uterine vascular structures in normal and diseased states	Hickey M, Fraser I.	Microsc Res Tech. 2003 Mar 1;60(4):377-89. doi: 10.1002/jemt.10276.	Hickey M	Microsc Res Tech	2003	########			10.1002/jemt.10276
14585881	Effectiveness and mechanism of action of desmopressin in the treatment of copper intrauterine device-related menorrhagia: a pilot study	Mercorio F, De Simone R, Di Carlo C, Bifulco G, Tessitore G, Di Spiezio Sardo A, Nappi C.	Hum Reprod. 2003 Nov;18(11):2319-22. doi: 10.1093/humrep/deg449.	Mercorio F	Hum Reprod	2003	########			10.1093/humrep/deg449
12755357	Capillary haemangioma of the uterus: a rare cause of menorrhagia	Ali SS, Muzaffar S, Kayani N, Setna F.	Aust N Z J Obstet Gynaecol. 2003 Feb;43(1):85-6. doi: 10.1046/j.0004-8666.2003.00014.x.	Ali SS	Aust N Z J Obstet Gynaecol	2003	########			10.1046/j.0004-8666.2003.00014.x
12871326	Novel Aalpha chain truncation (fibrinogen Perth) resulting in low expression and impaired fibrinogen polymerization	Homer VM, Mullin JL, Brennan SO, Barr A, George PM.	J Thromb Haemost. 2003 Jun;1(6):1245-50. doi: 10.1046/j.1538-7836.2003.00224.x.	Homer VM	J Thromb Haemost	2003	########			10.1046/j.1538-7836.2003.00224.x
12660283	Fertility and pregnancy outcome following pelvic arterial embolization for severe post-partum haemorrhage. A cohort study	Salomon LJ, deTayrac R, Castaigne-Meary V, Audibert F, Musset D, Ciorascu R, Frydman R, Fernandez H.	Hum Reprod. 2003 Apr;18(4):849-52. doi: 10.1093/humrep/deg168.	Salomon LJ	Hum Reprod	2003	########			10.1093/humrep/deg168
12544738	A splicing donor site point mutation in intron 6 of the plasmin inhibitor (alpha2 antiplasmin) gene with heterozygous deficiency and a bleeding tendency	Hanss MM, Farcis M, Ffrench PO, de Mazancourt P, Dechavanne M.	Blood Coagul Fibrinolysis. 2003 Jan;14(1):107-11. doi: 10.1097/00001721-200301000-00019.	Hanss MM	Blood Coagul Fibrinolysis	2003	########			10.1097/00001721-200301000-00019
12932886	Conservative management of a traumatic uterovesical fistula ('Youssef's syndrome')	Eogan M, McKenna P.	Eur J Obstet Gynecol Reprod Biol. 2003 Sep 10;110(1):114-6. doi: 10.1016/s0301-2115(03)00099-x.	Eogan M	Eur J Obstet Gynecol Reprod Biol	2003	########			10.1016/s0301-2115(03)00099-x
12854862	Clinical considerations and sonographic findings of a large nonpedunculated primary cervical leiomyoma complicated by heavy vaginal haemorrhage: a case report and review of the literature	Varras M, Hadjilira P, Polyzos D, Tsikini A, Akrivis Ch, Tsouroulas M.	Clin Exp Obstet Gynecol. 2003;30(2-3):144-6.	Varras M	Clin Exp Obstet Gynecol	2003	########
12656750	Acute myelogenous leukemia in an adult with thrombocytopenia with absent radii syndrome	Go RS, Johnston KL.	Eur J Haematol. 2003 Apr;70(4):246-8. doi: 10.1034/j.1600-0609.2003.00054.x.	Go RS	Eur J Haematol	2003	########			10.1034/j.1600-0609.2003.00054.x
12614223	Relative importance of female-specific and non-female-specific effects on variation in iron stores between women	Whitfield JB, Treloar S, Zhu G, Powell LW, Martin NG.	Br J Haematol. 2003 Mar;120(5):860-6. doi: 10.1046/j.1365-2141.2003.04224.x.	Whitfield JB	Br J Haematol	2003	########			10.1046/j.1365-2141.2003.04224.x
15024453	Audit of investigations in patients with iron deficiency anaemia	Luman W, Ng KL.	Singapore Med J. 2003 Oct;44(10):504-10.	Luman W	Singapore Med J	2003	########
14585874	Intravenous albumin does not prevent moderate-severe ovarian hyperstimulation syndrome in high-risk IVF patients: a randomized controlled study	Bellver J, Muñoz EA, Ballesteros A, Soares SR, Bosch E, Simón C, Pellicer A, Remohí J.	Hum Reprod. 2003 Nov;18(11):2283-8. doi: 10.1093/humrep/deg451.	Bellver J	Hum Reprod	2003	########			10.1093/humrep/deg451
12737437	Endoscopic evaluation of the upper gastrointestinal tract is worthwhile in premenopausal women with iron-deficiency anaemia irrespective of menstrual flow	Annibale B, Lahner E, Chistolini A, Gailucci C, Di Giulio E, Capurso G, Luana O, Monarca B, Delle Fave G.	Scand J Gastroenterol. 2003 Mar;38(3):239-45.	Annibale B	Scand J Gastroenterol	2003	########
12618162	A viable alternative to surgical vacuum aspiration: repeated doses of intravaginal misoprostol over 9 hours for medical termination of pregnancies up to eight weeks	Singh K, Fong YF, Dong F.	BJOG. 2003 Feb;110(2):175-80.	Singh K	BJOG	2003	########
12010430	Menorrhagia from a haematologist's point of view. Part I: initial evaluation	Kouides PA.	Haemophilia. 2002 May;8(3):330-8. doi: 10.1046/j.1365-2516.2002.00634.x.	Kouides PA	Haemophilia	2002	########			10.1046/j.1365-2516.2002.00634.x
11866241	Mechanisms of abnormal uterine bleeding	Livingstone M, Fraser IS.	Hum Reprod Update. 2002 Jan-Feb;8(1):60-7. doi: 10.1093/humupd/8.1.60.	Livingstone M	Hum Reprod Update	2002	########			10.1093/humupd/8.1.60
12010431	Menorrhagia from a haematologist's point of view. Part II: management	Siegel JE, Kouides PA.	Haemophilia. 2002 May;8(3):339-47. doi: 10.1046/j.1365-2516.2002.00621.x.	Siegel JE	Haemophilia	2002	########			10.1046/j.1365-2516.2002.00621.x
11914650	von Willebrand's disease: an important cause of dysfunctional uterine bleeding	Woo YL, White B, Corbally R, Byrne M, O'Connell N, O'Shea E, Sheppard BL, Bonnar J, Smith OP.	Blood Coagul Fibrinolysis. 2002 Mar;13(2):89-93. doi: 10.1097/00001721-200203000-00003.	Woo YL	Blood Coagul Fibrinolysis	2002	########			10.1097/00001721-200203000-00003
11919112	Hermansky-Pudlak syndrome: infrequent bleeding and first report of Turkish and Pakistani kindreds	Harrison C, Khair K, Baxter B, Russell-Eggitt I, Hann I, Liesner R.	Arch Dis Child. 2002 Apr;86(4):297-301. doi: 10.1136/adc.86.4.297.	Harrison C	Arch Dis Child	2002	########	PMC1719163		10.1136/adc.86.4.297
11995614	ACOG committee opinion. Von Willebrand's disease in gynecologic practice	American College of Obstetricians and Gynecologists, Committee on Gynecologic Practice.	Int J Gynaecol Obstet. 2002 Mar;76(3):336-7. doi: 10.1016/s0020-7292(02)90020-2.	American College of Obstetricians and Gynecologists, Committee on Gynecologic Practice	Int J Gynaecol Obstet	2002	########			10.1016/s0020-7292(02)90020-2
12049298	Hematological abnormalities in adolescent menorrhagia	Oral E, Cağdaş A, Gezer A, Kaleli S, Aydin Y, Oçer F.	Arch Gynecol Obstet. 2002 Apr;266(2):72-4. doi: 10.1007/s004040100192.	Oral E	Arch Gynecol Obstet	2002	########			10.1007/s004040100192
12410648	DDAVP nasal spray for treatment of menorrhagia in women with inherited bleeding disorders: a randomized placebo-controlled crossover study	Kadir RA, Lee CA, Sabin CA, Pollard D, Economides DL.	Haemophilia. 2002 Nov;8(6):787-93. doi: 10.1046/j.1365-2516.2002.00678.x.	Kadir RA	Haemophilia	2002	########			10.1046/j.1365-2516.2002.00678.x
11902740	Clinical and laboratory features of 178 children with recurrent epistaxis	Sandoval C, Dong S, Visintainer P, Ozkaynak MF, Jayabose S.	J Pediatr Hematol Oncol. 2002 Jan;24(1):47-9. doi: 10.1097/00043426-200201000-00013.	Sandoval C	J Pediatr Hematol Oncol	2002	########			10.1097/00043426-200201000-00013
12296619	Bernard-Soulier syndrome in a Turkish family	Okan V, Araz M, Camci C, Aktaran S, Sahin A, Buyukberber S, Bakir K, Cakmak EA.	Int J Clin Pract. 2002 Sep;56(7):546-8.	Okan V	Int J Clin Pract	2002	########
12466757	Highlights from the XXV International Congress of the World Federation of Hemophilia. May 19-24, 2002, Seville, Spain	Lusher JM; World Federation of Hemophilia.	MedGenMed. 2002 Jun 18;4(3):14.	Lusher JM	MedGenMed	2002	########
12199805	Treatment of life-threatening post-haemorrhagic anaemia with cell-free haemoglobin solution in an adolescent Jehovah's Witness	Anton N, Hitzler JK, Kavanagh BP.	Br J Haematol. 2002 Sep;118(4):1183-6. doi: 10.1046/j.1365-2141.2002.03694.x.	Anton N	Br J Haematol	2002	########			10.1046/j.1365-2141.2002.03694.x
12434904	Spontaneous haemothorax: an uncommon presentation of Glanzmann thrombasthenia	Kara A, Yarali N, Fisgin T, Duru F.	Acta Paediatr. 2002;91(10):1139-40. doi: 10.1080/080352502760311683.	Kara A	Acta Paediatr	2002	########			10.1080/080352502760311683
12405241	Screening questions to identify women with von Willebrand disease	Drews CD, Dilley AB, Lally C, Beckman MG, Evatt B.	J Am Med Womens Assoc (1972). 2002 Fall;57(4):217-8.	Drews CD	J Am Med Womens Assoc (1972)	2002	########
11860723	A survey of gynecologists concerning menorrhagia: perceptions of bleeding disorders as a possible cause	Dilley A, Drews C, Lally C, Austin H, Barnhart E, Evatt B.	J Womens Health Gend Based Med. 2002 Jan-Feb;11(1):39-44. doi: 10.1089/152460902753473444.	Dilley A	J Womens Health Gend Based Med	2002	########			10.1089/152460902753473444
11975946	Type I von Willebrand's disease presenting as recurrent corpus hemorrhagicum	Jarvis RR, Olsen ME.	Obstet Gynecol. 2002 May;99(5 Pt 2):887-8. doi: 10.1016/s0029-7844(01)01627-1.	Jarvis RR	Obstet Gynecol	2002	########			10.1016/s0029-7844(01)01627-1
12901120	Evaluation of abnormal bleeding in women	Kouides PA.	Curr Hematol Rep. 2002 Sep;1(1):11-8.	Kouides PA	Curr Hematol Rep	2002	########
12913407	High dose of tranexamic acid for treatment of severe menorrhagia in patients with von Willebrand disease	Mohri H.	J Thromb Thrombolysis. 2002 Dec;14(3):255-7. doi: 10.1023/a:1025013213192.	Mohri H	J Thromb Thrombolysis	2002	########			10.1023/a:1025013213192
12353868	Successful surgery using recombinant factor VIIa for recurrent, idiopathic nonulcer duodenal bleeding in a patient with Glanzmann's thrombasthenia	van Buuren HR, Wielenga JJ.	Dig Dis Sci. 2002 Sep;47(9):2134-6. doi: 10.1023/a:1019605803467.	van Buuren HR	Dig Dis Sci	2002	########			10.1023/a:1019605803467
12487785	Glanzmann's thrombasthenia: updated	Nair S, Ghosh K, Kulkarni B, Shetty S, Mohanty D.	Platelets. 2002 Nov;13(7):387-93. doi: 10.1080/0953710021000024394.	Nair S	Platelets	2002	########			10.1080/0953710021000024394
12052587	Five-year follow-up of endometrial ablation: endometrial coagulation versus endometrial resection	Boujida VH, Philipsen T, Pelle J, Joergensen JC.	Obstet Gynecol. 2002 Jun;99(6):988-92. doi: 10.1016/s0029-7844(02)01954-3.	Boujida VH	Obstet Gynecol	2002	########			10.1016/s0029-7844(02)01954-3
12549865	Protease activated receptor-1 is down regulated by levonorgestrel in endometrial stromal cells	Hague S, Oehler MK, MacKenzie IZ, Bicknell R, Rees MC.	Angiogenesis. 2002;5(1-2):93-8. doi: 10.1023/a:1021510723157.	Hague S	Angiogenesis	2002	########			10.1023/a:1021510723157
12152679	Evaluation of two automated methods for measurement of the ristocetin cofactor activity of von Willebrand factor	Miller CH, Platt SJ, Daniele C, Kaczor D.	Thromb Haemost. 2002 Jul;88(1):56-9.	Miller CH	Thromb Haemost	2002	########
12649944	Burden of chronic severe anemia in obstetric patients in rural north India	Khosla AH, Dahiya P, Dahiya K.	Indian J Med Sci. 2002 May;56(5):222-4.	Khosla AH	Indian J Med Sci	2002	########
12413918	Magnetic resonance imaging appearances of the uterus following microwave endometrial ablation	Olson S, Wallage S, Deans HE, Wallis F, Parkin DE.	Clin Radiol. 2002 Oct;57(10):926-9. doi: 10.1053/crad.2002.0993.	Olson S	Clin Radiol	2002	########			10.1053/crad.2002.0993
11890637	Will iron supplementation given during menstruation improve iron status better than weekly supplementation?	Februhartanty J, Dillon D, Khusun H.	Asia Pac J Clin Nutr. 2002;11(1):36-41. doi: 10.1046/j.1440-6047.2002.00264.x.	Februhartanty J	Asia Pac J Clin Nutr	2002	########			10.1046/j.1440-6047.2002.00264.x
11756372	Structure of the corpus luteum in the ovulatory polycystic ovary	Lunn SF, Fraser HM, Mason HD.	Hum Reprod. 2002 Jan;17(1):111-7. doi: 10.1093/humrep/17.1.111.	Lunn SF	Hum Reprod	2002	########			10.1093/humrep/17.1.111
12152669	Awareness of teratogenic effect of oral anticoagulants in fertile women	Pattacini C, Tagliaferri A, Manotti C.	Thromb Haemost. 2002 Jul;88(1):172.	Pattacini C	Thromb Haemost	2002	########
12491542	Anaesthetic considerations for hysteroscopic surgery	Mushambi MC, Williamson K.	Best Pract Res Clin Anaesthesiol. 2002 Mar;16(1):35-52. doi: 10.1053/bean.2002.0206.	Mushambi MC	Best Pract Res Clin Anaesthesiol	2002	########			10.1053/bean.2002.0206
12665283	Cyclical haematuria sequel to uterine myomectomy: a case report	Okafor PI, Orakwe JC, Mbonu OO.	West Afr J Med. 2002 Oct-Dec;21(4):341-2. doi: 10.4314/wajm.v21i4.28017.	Okafor PI	West Afr J Med	2002	########			10.4314/wajm.v21i4.28017
12407034	Culture of menstrual endometrium with peritoneal explants and mesothelial monolayers confirms attachment to intact mesothelial cells	Witz CA, Allsup KT, Montoya-Rodriguez IA, Vaughn SL, Centonze VE, Schenken RS.	Hum Reprod. 2002 Nov;17(11):2832-8. doi: 10.1093/humrep/17.11.2832.	Witz CA	Hum Reprod	2002	########			10.1093/humrep/17.11.2832
12181029	Coagulation abnormalities associated with extensive venous malformations of the limbs: differentiation from Kasabach-Merritt syndrome	Mazoyer E, Enjolras O, Laurian C, Houdart E, Drouet L.	Clin Lab Haematol. 2002 Aug;24(4):243-51. doi: 10.1046/j.1365-2257.2002.00447.x.	Mazoyer E	Clin Lab Haematol	2002	########			10.1046/j.1365-2257.2002.00447.x
11686106	Obstetric and gynaecological aspects of von Willebrand disease	Kouides PA.	Best Pract Res Clin Haematol. 2001 Jun;14(2):381-99. doi: 10.1053/beha.2001.0140.	Kouides PA	Best Pract Res Clin Haematol	2001	########			10.1053/beha.2001.0140
12112970	Therapies for the treatment of abnormal uterine bleeding	Robins JC.	Curr Womens Health Rep. 2001 Dec;1(3):196-201.	Robins JC	Curr Womens Health Rep	2001	########
11480100	Sex-related differences in hemostasis and thrombosis	Seremetis SV.	J Gend Specif Med. 2001;4(2):59-64.	Seremetis SV	J Gend Specif Med	2001	########
11391329	Bleeding disorders: A common cause of menorrhagia in adolescents	Bevan JA, Maloney KW, Hillery CA, Gill JC, Montgomery RR, Scott JP.	J Pediatr. 2001 Jun;138(6):856-61. doi: 10.1067/mpd.2001.113042.	Bevan JA	J Pediatr	2001	########			10.1067/mpd.2001.113042
11275041	von Willebrand disease and other inherited bleeding disorders in women with diagnosed menorrhagia	Dilley A, Drews C, Miller C, Lally C, Austin H, Ramaswamy D, Lurye D, Evatt B.	Obstet Gynecol. 2001 Apr;97(4):630-6. doi: 10.1016/s0029-7844(00)01224-2.	Dilley A	Obstet Gynecol	2001	########			10.1016/s0029-7844(00)01224-2
11571097	The Prevalence of von Willebrand disease in women with abnormal uterine bleeding	Goodman-Gruen D, Hollenbach K.	J Womens Health Gend Based Med. 2001 Sep;10(7):677-80. doi: 10.1089/15246090152563551.	Goodman-Gruen D	J Womens Health Gend Based Med	2001	########			10.1089/15246090152563551
11755584	Committee Opinion: number 263, December 20001. von Willebrand's disease in gynecologic practice	ACOG Committee on Gynecologic Practice.	Obstet Gynecol. 2001 Dec;98(6):1185-6. doi: 10.1016/s0029-7844(01)01706-9.	ACOG Committee on Gynecologic Practice	Obstet Gynecol	2001	########			10.1016/s0029-7844(01)01706-9
11380629	High-dose DDAVP intranasal spray (Stimate) for the prevention and treatment of bleeding in patients with mild haemophilia A, mild or moderate type 1 von Willebrand disease and symptomatic carriers of haemophilia A	Leissinger C, Becton D, Cornell C Jr, Cox Gill J.	Haemophilia. 2001 May;7(3):258-66. doi: 10.1046/j.1365-2516.2001.00500.x.	Leissinger C	Haemophilia	2001	########			10.1046/j.1365-2516.2001.00500.x
11479104	47,XXX in an adolescent with premature ovarian failure and autoimmune disease	Holland CM.	J Pediatr Adolesc Gynecol. 2001 May;14(2):77-80. doi: 10.1016/s1083-3188(01)00075-4.	Holland CM	J Pediatr Adolesc Gynecol	2001	########			10.1016/s1083-3188(01)00075-4
11426909	Menorrhagia due to Bernard-Soulier syndrome and its successful treatment by thermal balloon endometrial ablation	Bhatt A, Chenoy R.	BJOG. 2001 Jun;108(6):667-8. doi: 10.1111/j.1471-0528.2001.00130.x.	Bhatt A	BJOG	2001	########			10.1111/j.1471-0528.2001.00130.x
11476777	Treatment of menorrhagia with the levonorgestrel intrauterine system versus endometrial resection	Istre O, Trolle B.	Fertil Steril. 2001 Aug;76(2):304-9. doi: 10.1016/s0015-0282(01)01909-4.	Istre O	Fertil Steril	2001	########			10.1016/s0015-0282(01)01909-4
11264220	Menorrhagia. Underlying bleeding disorders need to be ruled out	Robinson K, Giangrande P.	BMJ. 2001 Mar 24;322(7288):732.	Robinson K	BMJ	2001	########	PMC1119913
11343385	Population differences in von Willebrand factor levels affect the diagnosis of von Willebrand disease in African-American women	Miller CH, Dilley A, Richardson L, Hooper WC, Evatt BL.	Am J Hematol. 2001 Jun;67(2):125-9. doi: 10.1002/ajh.1090.	Miller CH	Am J Hematol	2001	########			10.1002/ajh.1090
11325650	Clinical features and laboratory patterns in a cohort of consecutive Argentinian patients with von Willebrand's disease	Woods AI, Meschengieser SS, Blanco AN, Salviú MJ, Farías CE, Kempfer AC, Lazzari MA.	Haematologica. 2001 Apr;86(4):420-7.	Woods AI	Haematologica	2001	########
35450029	Von Willebrand Disease and Pregnancy	Saif MW, Allegra C.	Consultant. 2001 Mar;41(3):445-451.	Saif MW	Consultant	2001	########	PMC9020449	NIHMS1748998
11781673	Haemoglobin status of adult non-pregnant Kazakh women living in Kzyl-Orda region, Kazakhstan	Dangour AD, Hill HL, Ismail SJ.	Eur J Clin Nutr. 2001 Dec;55(12):1068-75. doi: 10.1038/sj.ejcn.1601267.	Dangour AD	Eur J Clin Nutr	2001	########			10.1038/sj.ejcn.1601267
11281469	Psychosocial and other characteristics of women complaining of menorrhagia, with and without actual increased menstrual blood loss	Hurskainen R, Aalto AM, Teperi J, Grenman S, Kivelä A, Kujansuu E, Vuorma S, Yliskoski M, Paavonen J.	BJOG. 2001 Mar;108(3):281-5. doi: 10.1111/j.1471-0528.2001.00040.x.	Hurskainen R	BJOG	2001	########			10.1111/j.1471-0528.2001.00040.x
11768934	A case notes analysis of hysterectomy performed for non-neoplastic indications at Liaquat National Hospital, Karachi	Ahsan S, Naeem S, Ahsan A.	J Pak Med Assoc. 2001 Oct;51(10):346-9.	Ahsan S	J Pak Med Assoc	2001	########
11602436	Saliphagia: a new form of an old symptom	Lazo-Langner A, Reynoso-Gómez E.	Haematologica. 2001 Oct;86(10):E29.	Lazo-Langner A	Haematologica	2001	########
11456042	Catamenial haemoptysis as a result of endometrial embolism	Burdon J, Daffy J.	Intern Med J. 2001 May-Jun;31(4):258-9. doi: 10.1046/j.1445-5994.2001.00052.x.	Burdon J	Intern Med J	2001	########			10.1046/j.1445-5994.2001.00052.x
11246545	F X Nottingham and F X Taunton. Two novel mutations in factor X resulting in loss of functional activity and an interpretation using molecular modelling	Deam S, Srinivasan N, Westby J, Horn EH, Dolan G.	Thromb Haemost. 2001 Feb;85(2):265-9.	Deam S	Thromb Haemost	2001	########
11302880	Characteristics of patients with antiphospholipid syndrome with major bleeding after oral anticoagulant treatment	Castellino G, Cuadrado MJ, Godfrey T, Khamashta MA, Hughes GR.	Ann Rheum Dis. 2001 May;60(5):527-30. doi: 10.1136/ard.60.5.527.	Castellino G	Ann Rheum Dis	2001	########	PMC1753629		10.1136/ard.60.5.527
11592544	Ten-year review of hysterectomy morbidity and mortality: can we change direction?	Varol N, Healey M, Tang P, Sheehan P, Maher P, Hill D.	Aust N Z J Obstet Gynaecol. 2001 Aug;41(3):295-302. doi: 10.1111/j.1479-828x.2001.tb01231.x.	Varol N	Aust N Z J Obstet Gynaecol	2001	########			10.1111/j.1479-828x.2001.tb01231.x
11387188	Why should women have lower reference limits for haemoglobin and ferritin concentrations than men?	Rushton DH, Dover R, Sainsbury AW, Norris MJ, Gilkes JJ, Ramsay ID.	BMJ. 2001 Jun 2;322(7298):1355-7. doi: 10.1136/bmj.322.7298.1355.	Rushton DH	BMJ	2001	########	PMC1120434		10.1136/bmj.322.7298.1355
11686338	Improved hemoglobin status and reduced menstrual blood loss among female carriers of factor V Leiden--an evolutionary advantage?	Lindqvist PG, Zöller B, Dahlbäck B.	Thromb Haemost. 2001 Oct;86(4):1122-3.	Lindqvist PG	Thromb Haemost	2001	########
11467701	Lowering the doses of mifepristone and gameprost for early abortion: a randomised controlled trial. World Health Organization Task Force on Post-ovulatory Methods for Fertility Regulation		BJOG. 2001 Jul;108(7):738-42.		BJOG	2001	########
11511717	Symptomatic unruptured capillary telangiectasia of the brain stem: report of three cases and review of the literature	Scaglione C, Salvi F, Riguzzi P, Vergelli M, Tassinari CA, Mascalchi M.	J Neurol Neurosurg Psychiatry. 2001 Sep;71(3):390-3. doi: 10.1136/jnnp.71.3.390.	Scaglione C	J Neurol Neurosurg Psychiatry	2001	########	PMC1737546		10.1136/jnnp.71.3.390
11696398	Effects elicited by toxaphene in the cynomolgus monkey (Macaca fascicularis): a pilot study	Bryce F, Iverson F, Andrews P, Barker M, Cherry W, Mueller R, Pulido O, Hayward S, Fernie S, Arnold DL.	Food Chem Toxicol. 2001 Dec;39(12):1243-51. doi: 10.1016/s0278-6915(01)00068-0.	Bryce F	Food Chem Toxicol	2001	########			10.1016/s0278-6915(01)00068-0
11299092	The role of blood loss and diet in the aetiology of mild iron deficiency in premenopausal adult New Zealand women	Heath AL, Skeaff CM, Williams S, Gibson RS.	Public Health Nutr. 2001 Apr;4(2):197-206. doi: 10.1079/phn200054.	Heath AL	Public Health Nutr	2001	########			10.1079/phn200054
11683548	Iron deficiency in Europe	Hercberg S, Preziosi P, Galan P.	Public Health Nutr. 2001 Apr;4(2B):537-45. doi: 10.1079/phn2001139.	Hercberg S	Public Health Nutr	2001	########			10.1079/phn2001139
11313113	Toxicological consequences of toxaphene ingestion by cynomolgus (Macaca fascicularis) monkeys. Part 1: pre-mating phase	Arnold DL, Bryce F, Baccanale C, Hayward S, Tanner JR, MacLellan E, Dearden T, Fernie S.	Food Chem Toxicol. 2001 May;39(5):467-76. doi: 10.1016/s0278-6915(00)00151-4.	Arnold DL	Food Chem Toxicol	2001	########			10.1016/s0278-6915(00)00151-4
11251653	Obstetrical and gynaecological bleeding: a common presenting symptom	Kadir RA, Aledort LM.	Clin Lab Haematol. 2000 Oct;22 Suppl 1:12-6; discussion 30-2. doi: 10.1046/j.1365-2257.2000.00007.x.	Kadir RA	Clin Lab Haematol	2000	########			10.1046/j.1365-2257.2000.00007.x
11122390	Gynaecological and obstetrical morbidity in women with type I von Willebrand disease: results of a patient survey	Kouides PA, Phatak PD, Burkart P, Braggins C, Cox C, Bernstein Z, Belling L, Holmberg P, MacLaughlin W, Howard F.	Haemophilia. 2000 Nov;6(6):643-8. doi: 10.1046/j.1365-2516.2000.00447.x.	Kouides PA	Haemophilia	2000	########			10.1046/j.1365-2516.2000.00447.x
11167767	Clinical manifestations and complications of childbirth and replacement therapy in 385 Iranian patients with type 3 von Willebrand disease	Lak M, Peyvandi F, Mannucci PM.	Br J Haematol. 2000 Dec;111(4):1236-9. doi: 10.1046/j.1365-2141.2000.02507.x.	Lak M	Br J Haematol	2000	########			10.1046/j.1365-2141.2000.02507.x
10759008	Successful use of recombinant VIIa (Novoseven) and endometrial ablation in a patient with intractable menorrhagia secondary to FVII deficiency	White B, O'Connor H, Smith OP.	Blood Coagul Fibrinolysis. 2000 Mar;11(2):155-7.	White B	Blood Coagul Fibrinolysis	2000	########
10632735	Adverse events during use of intranasal desmopressin acetate for haemophilia A and von Willebrand disease: a case report and review of 40 patients	Dunn AL, Powers JR, Ribeiro MJ, Rickles FR, Abshire TC.	Haemophilia. 2000 Jan;6(1):11-4. doi: 10.1046/j.1365-2516.2000.00367.x.	Dunn AL	Haemophilia	2000	########			10.1046/j.1365-2516.2000.00367.x
10806276	Severe menorrhagia due to Glanzmann thrombasthenia treated with hydrothermal ablation	Jimenez JS, Martin I, de La Fuente L, Mu-Oz JL, Vaquero G, Ramirez M, Perez C, de La Fuente P.	J Am Assoc Gynecol Laparosc. 2000 May;7(2):265-7. doi: 10.1016/s1074-3804(00)80054-7.	Jimenez JS	J Am Assoc Gynecol Laparosc	2000	########			10.1016/s1074-3804(00)80054-7
11195007	Intracranial hemorrhage in children with immune thrombocytopenic purpura	Iyori H, Bessho F, Ookawa H, Konishi S, Shirahata A, Miyazaki S, Fujisawa K, Akatsuka J; Japanese Study Group on childhood ITP.	Ann Hematol. 2000 Dec;79(12):691-5. doi: 10.1007/s002770000219.	Iyori H	Ann Hematol	2000	########			10.1007/s002770000219
11261623	Splenectomy for idiopathic thrombocytopenic purpura: a five-year retrospective review	Gibson M, Sehon JK, White S, Zibari GB, Johnson LW.	Am Surg. 2000 Oct;66(10):952-4; discussion 955.	Gibson M	Am Surg	2000	########
11122272	Monthly haemoptysis in a woman with platelet storage pool disease	Keating E, Lawson RA, Li TC, Makris M.	Clin Lab Haematol. 2000 Oct;22(5):295-6. doi: 10.1046/j.1365-2257.2000.00145.x.	Keating E	Clin Lab Haematol	2000	########			10.1046/j.1365-2257.2000.00145.x
11141342	Clinical implications of disturbances of uterine vascular morphology and function	Hickey M, Fraser IS.	Baillieres Best Pract Res Clin Obstet Gynaecol. 2000 Dec;14(6):937-51. doi: 10.1053/beog.2000.0136.	Hickey M	Baillieres Best Pract Res Clin Obstet Gynaecol	2000	########			10.1053/beog.2000.0136
10869983	47,Xxx in an adolescent with premature ovarian failure and autoimmune disease	Holland C.	J Pediatr Adolesc Gynecol. 2000 May;13(2):93. doi: 10.1016/s1083-3188(00)00026-7.	Holland C	J Pediatr Adolesc Gynecol	2000	########			10.1016/s1083-3188(00)00026-7
11132579	von Willebrand disease and pregnancy	Roqué H, Funai E, Lockwood CJ.	J Matern Fetal Med. 2000 Sep-Oct;9(5):257-66. doi: 10.1002/1520-6661(200009/10)9:5<257::AID-MFM1>3.0.CO;2-J.	Roqué H	J Matern Fetal Med	2000	########			10.1002/1520-6661(200009/10)9:5<257::AID-MFM1>3.0.CO;2-J
11038242	Consequences of Aroclor 1254 ingestion on the menstrual cycle of rhesus (Macaca mulatta) monkeys	Bryce F, Hayward S, Stapley R, Arnold DL.	Food Chem Toxicol. 2000 Nov;38(11):1053-64. doi: 10.1016/s0278-6915(00)00094-6.	Bryce F	Food Chem Toxicol	2000	########			10.1016/s0278-6915(00)00094-6
10850569	Clinical aspects of bleeding complications in cirrhotic patients	Craxì A, Cammà C, Giunta M.	Blood Coagul Fibrinolysis. 2000 Apr;11 Suppl 1:S75-9. doi: 10.1097/00001721-200004001-00015.	Craxì A	Blood Coagul Fibrinolysis	2000	########			10.1097/00001721-200004001-00015
10691848	Defective fibrinogen polymerization associated with a novel gamma279Ala-->Asp mutation	Brennan SO, Wyatt JM, Ockelford P, George PM.	Br J Haematol. 2000 Feb;108(2):236-40. doi: 10.1046/j.1365-2141.2000.01859.x.	Brennan SO	Br J Haematol	2000	########			10.1046/j.1365-2141.2000.01859.x
11073275	Role of hormone replacement in the management of osteoporosis in haemodialysed women: perspectives for the future	Weisinger JR.	Nephrol Dial Transplant. 2000;15 Suppl 5:36-7. doi: 10.1093/ndt/15.suppl_5.36.	Weisinger JR	Nephrol Dial Transplant	2000	########			10.1093/ndt/15.suppl_5.36
11074132	Hysteroscopic resection of endometrial polyps: a study of 195 cases	Cravello L, Stolla V, Bretelle F, Roger V, Blanc B.	Eur J Obstet Gynecol Reprod Biol. 2000 Dec;93(2):131-4. doi: 10.1016/s0301-2115(00)00281-5.	Cravello L	Eur J Obstet Gynecol Reprod Biol	2000	########			10.1016/s0301-2115(00)00281-5
10828312	Current issues on epileptic women	Pimentel J.	Curr Pharm Des. 2000 May;6(8):865-72. doi: 10.2174/1381612003400263.	Pimentel J	Curr Pharm Des	2000	########			10.2174/1381612003400263
10920101	Operative hysteroscopy for infertility using normal saline solution and a coaxial bipolar electrode: a pilot study	Fernandez H, Gervaise A, de Tayrac R.	Hum Reprod. 2000 Aug;15(8):1773-5. doi: 10.1093/humrep/15.8.1773.	Fernandez H	Hum Reprod	2000	########			10.1093/humrep/15.8.1773
10899486	Changes in menstrual and haematological indices among Norplant acceptors	Aisien AO, Sagay AS, Imade GE, Ujah IA, Nnana OU.	Contraception. 2000 Apr;61(4):283-6. doi: 10.1016/s0010-7824(00)00105-0.	Aisien AO	Contraception	2000	########			10.1016/s0010-7824(00)00105-0
11041230	The role of tissue factor in regulating endometrial haemostasis: implications for progestin-only contraception	Lockwood CJ, Runic R, Wan L, Krikun G, Demopolous R, Schatz F.	Hum Reprod. 2000 Aug;15 Suppl 3:144-51. doi: 10.1093/humrep/15.suppl_3.144.	Lockwood CJ	Hum Reprod	2000	########			10.1093/humrep/15.suppl_3.144
11742418	Biological mechanisms underlying the clinical effects of mifepristone (RU 486) on the endometrium	Papp C, Schatz F, Krikun G, Hausknecht V, Lockwood CJ.	Early Pregnancy (Cherry Hill). 2000 Oct;4(4):230-9.	Papp C	Early Pregnancy (Cherry Hill)	2000	########
11025593	Treatment of early-stage Hodgkin's disease with four cycles of ABVD followed by adjuvant radio-therapy: analysis of efficacy and long-term toxicity	Brusamolino E, Lunghi F, Orlandi E, Astori C, Passamonti F, Baraté C, Pagnucco G, Baio A, Franchini P, Lazzarino M, Bernasconi C.	Haematologica. 2000 Oct;85(10):1032-9.	Brusamolino E	Haematologica	2000	########
10951514	Iron stores and haemoglobin iron deficits in menstruating women. Calculations based on variations in iron requirements and bioavailability of dietary iron	Hallberg L, Hulthén L, Garby L.	Eur J Clin Nutr. 2000 Aug;54(8):650-7. doi: 10.1038/sj.ejcn.1601069.	Hallberg L	Eur J Clin Nutr	2000	########			10.1038/sj.ejcn.1601069
10885183	Screening of Tanzanian women of childbearing age for urinary schistosomiasis: validity of urine reagent strip readings and self-reported symptoms	Poggensee G, Krantz I, Kiwelu I, Feldmeier H.	Bull World Health Organ. 2000;78(4):542-8.	Poggensee G	Bull World Health Organ	2000	########	PMC2560731
11083136	Decreased submaximal oxygen uptake during short duration oral contraceptive use: a randomized cross-over trial in premenopausal women	Giacomoni M, Falgairette G.	Ergonomics. 2000 Oct;43(10):1559-70. doi: 10.1080/001401300750003989.	Giacomoni M	Ergonomics	2000	########			10.1080/001401300750003989
10546903	Abnormal vaginal bleeding in adolescence as the presenting symptom of a bleeding diathesis	Ellis MH, Beyth Y.	J Pediatr Adolesc Gynecol. 1999 Aug;12(3):127-31.	Ellis MH	J Pediatr Adolesc Gynecol	1999	########
10513768	Women and inherited bleeding disorders: menstrual issues	Lee CA.	Semin Hematol. 1999 Jul;36(3 Suppl 4):21-7.	Lee CA	Semin Hematol	1999	########
10611933	Anemia and coagulation disorders in adolescents	Hord JD.	Adolesc Med. 1999 Oct;10(3):359-67, ix.	Hord JD	Adolesc Med	1999	########
10469175	Desmopressin in the treatment of women's bleeding disorders	Lethagen S.	Haemophilia. 1999 Jul;5(4):233-7. doi: 10.1046/j.1365-2516.1999.00313.x.	Lethagen S	Haemophilia	1999	########			10.1046/j.1365-2516.1999.00313.x
10444281	Bleeding problems in factor XI deficient women	Bolton-Maggs PH.	Haemophilia. 1999 May;5(3):155-9. doi: 10.1046/j.1365-2516.1999.00312.x.	Bolton-Maggs PH	Haemophilia	1999	########			10.1046/j.1365-2516.1999.00312.x
10583512	von Willebrand disease and bleeding in women	Ragni MV, Bontempo FA, Hassett AC.	Haemophilia. 1999 Sep;5(5):313-7. doi: 10.1046/j.1365-2516.1999.00342.x.	Ragni MV	Haemophilia	1999	########			10.1046/j.1365-2516.1999.00342.x
23401898	Women and von Willebrand disease	Lee CA.	Haemophilia. 1999 May;5 Suppl 2:38-45. doi: 10.1046/j.1365-2516.1999.0050s2038.x.	Lee CA	Haemophilia	1999	########			10.1046/j.1365-2516.1999.0050s2038.x
10426253	Inherited bleeding disorders in obstetrics and gynaecology	Economides DL, Kadir RA, Lee CA.	Br J Obstet Gynaecol. 1999 Jan;106(1):5-13. doi: 10.1111/j.1471-0528.1999.tb08078.x.	Economides DL	Br J Obstet Gynaecol	1999	########			10.1111/j.1471-0528.1999.tb08078.x
10064387	Endometrial apoptosis in patients with dysfunctional uterine bleeding	Stewart CJ, Campbell-Brown M, Critchley HO, Farquharson MA.	Histopathology. 1999 Feb;34(2):99-105. doi: 10.1046/j.1365-2559.1999.00599.x.	Stewart CJ	Histopathology	1999	########			10.1046/j.1365-2559.1999.00599.x
10513767	Systemic causes of excessive uterine bleeding	Lusher JM.	Semin Hematol. 1999 Jul;36(3 Suppl 4):10-20.	Lusher JM	Semin Hematol	1999	########
10215946	Assessment of menstrual blood loss and gynaecological problems in patients with inherited bleeding disorders	Kadir RA, Economides DL, Sabin CA, Pollard D, Lee CA.	Haemophilia. 1999 Jan;5(1):40-8. doi: 10.1046/j.1365-2516.1999.00285.x.	Kadir RA	Haemophilia	1999	########			10.1046/j.1365-2516.1999.00285.x
10023879	A simple one-stop menstrual problem clinic with use of hysterosonography for the diagnosis of abnormal uterine bleeding	Dueholm M, Laursen H, Knudsen UB.	Acta Obstet Gynecol Scand. 1999 Feb;78(2):150-4.	Dueholm M	Acta Obstet Gynecol Scand	1999	########
10215952	Treatment of menorrhagia in von Willebrand's disease	Onundarson PT.	Haemophilia. 1999 Jan;5(1):76. doi: 10.1046/j.1365-2516.1999.00286.x.	Onundarson PT	Haemophilia	1999	########			10.1046/j.1365-2516.1999.00286.x
10064005	Fibrinogen St. Gallen I (gamma 292 Gly--> Val): evidence for structural alterations causing defective polymerization and fibrinogenolysis	Stucki B, Schmutz P, Schmid L, Haeberli A, Lämmle B, Furlan M.	Thromb Haemost. 1999 Feb;81(2):268-74.	Stucki B	Thromb Haemost	1999	########
10544899	Rare coagulation disorders	Peyvandi F, Mannucci PM.	Thromb Haemost. 1999 Oct;82(4):1207-14.	Peyvandi F	Thromb Haemost	1999	########
10563602	Multiple sclerosis: side effects of interferon beta therapy and their management	Walther EU, Hohlfeld R.	Neurology. 1999 Nov 10;53(8):1622-7. doi: 10.1212/wnl.53.8.1622.	Walther EU	Neurology	1999	########			10.1212/wnl.53.8.1622
9883805	Factor XI deficiency in women	Kadir RA, Economides DL, Lee CA.	Am J Hematol. 1999 Jan;60(1):48-54. doi: 10.1002/(sici)1096-8652(199901)60:1<48::aid-ajh8>3.0.co;2-q.	Kadir RA	Am J Hematol	1999	########			10.1002/(sici)1096-8652(199901)60:1<48::aid-ajh8>3.0.co;2-q
10192489	Clinical associations with objective menstrual blood volume	Higham JM, Shaw RW.	Eur J Obstet Gynecol Reprod Biol. 1999 Jan;82(1):73-6. doi: 10.1016/s0301-2115(98)00224-3.	Higham JM	Eur J Obstet Gynecol Reprod Biol	1999	########			10.1016/s0301-2115(98)00224-3
10839695	von Willebrand Disease in women: the need for recognition and understanding	Dilley A, Crudder S.	J Womens Health Gend Based Med. 1999 May;8(4):443-5. doi: 10.1089/jwh.1.1999.8.443.	Dilley A	J Womens Health Gend Based Med	1999	########			10.1089/jwh.1.1999.8.443
10428525	Microwave endometrial ablation: development, clinical trials and outcomes at three years	Hodgson DA, Feldberg IB, Sharp N, Cronin N, Evans M, Hirschowitz L.	Br J Obstet Gynaecol. 1999 Jul;106(7):684-94. doi: 10.1111/j.1471-0528.1999.tb08368.x.	Hodgson DA	Br J Obstet Gynaecol	1999	########			10.1111/j.1471-0528.1999.tb08368.x
10548701	Thermal balloon endometrial ablation to treat menorrhagia in high-risk surgical candidates	Aletebi FA, Vilos GA, Eskandar MA.	J Am Assoc Gynecol Laparosc. 1999 Nov;6(4):435-9. doi: 10.1016/s1074-3804(99)80007-3.	Aletebi FA	J Am Assoc Gynecol Laparosc	1999	########			10.1016/s1074-3804(99)80007-3
10374118	Menorrhagia and uterine artery blood flow	Hurskainen R, Teperi J, Paavonen J, Cacciatore B.	Hum Reprod. 1999 Jan;14(1):186-9. doi: 10.1093/humrep/14.1.186.	Hurskainen R	Hum Reprod	1999	########			10.1093/humrep/14.1.186
10519605	Micronized progesterone: clinical indications and comparison with current treatments	Fitzpatrick LA, Good A.	Fertil Steril. 1999 Sep;72(3):389-97. doi: 10.1016/s0015-0282(99)00272-1.	Fitzpatrick LA	Fertil Steril	1999	########			10.1016/s0015-0282(99)00272-1
10862267	Role of progestins in the premenopausal climacteric	Schindler AE.	Gynecol Endocrinol. 1999 Dec;13 Suppl 6:35-40.	Schindler AE	Gynecol Endocrinol	1999	########
10359061	Clinico-haematological profile of isolated PF3 availability defect: therapeutic potential of soya bean--a pilot study	Saxena R, Choudhry VP, Mishra DK, Kashyap R, Mohanty S, Mahapatra M, Dwivedi SN.	Eur J Haematol. 1999 May;62(5):327-31. doi: 10.1111/j.1600-0609.1999.tb01910.x.	Saxena R	Eur J Haematol	1999	########			10.1111/j.1600-0609.1999.tb01910.x
10400410	Tranexamic acid: a review of its use in surgery and other indications	Dunn CJ, Goa KL.	Drugs. 1999 Jun;57(6):1005-32. doi: 10.2165/00003495-199957060-00017.	Dunn CJ	Drugs	1999	########			10.2165/00003495-199957060-00017
10344368	The benefits of hormone replacement therapy in pre-menopausal women with oestrogen deficiency on haemodialysis	Matuszkiewicz-Rowiñska J, Skórzewska K, Radowicki S, Sokalski A, Przedlacki J, Niemczyk S, Włodarczyk D, Puka J, Switalski M.	Nephrol Dial Transplant. 1999 May;14(5):1238-43. doi: 10.1093/ndt/14.5.1238.	Matuszkiewicz-Rowiñska J	Nephrol Dial Transplant	1999	########			10.1093/ndt/14.5.1238
10579613	Goserelin acetate to avoid hysterectomy in pre-menopausal women with fibroids requiring surgery	Parazzini F, Bortolotti A, Chiantera V, Scollo P, Del Monaco D, Bianchi M, Bennici S.	Eur J Obstet Gynecol Reprod Biol. 1999 Nov;87(1):31-3. doi: 10.1016/s0301-2115(99)00089-5.	Parazzini F	Eur J Obstet Gynecol Reprod Biol	1999	########			10.1016/s0301-2115(99)00089-5
10325268	Hysteroscopic treatment of severe Asherman's syndrome and subsequent fertility	Capella-Allouc S, Morsad F, Rongières-Bertrand C, Taylor S, Fernandez H.	Hum Reprod. 1999 May;14(5):1230-3. doi: 10.1093/humrep/14.5.1230.	Capella-Allouc S	Hum Reprod	1999	########			10.1093/humrep/14.5.1230
11399563	Current Clinical Practice: Hereditary Haemochromatosis: Recent Advances in Biology and Management	Charlton R, Bothwell T.	Hematology. 1999;4(3):185-194. doi: 10.1080/10245332.1999.11746442.	Charlton R	Hematology	1999	########			10.1080/10245332.1999.11746442
10357993	Successful pregnancy after in-vitro fertilization and transmyometrial embryo transfer in a patient with congenital atresia of cervix: case report	Anttila L, Penttilä TA, Suikkari AM.	Hum Reprod. 1999 Jun;14(6):1647-9. doi: 10.1093/humrep/14.6.1647.	Anttila L	Hum Reprod	1999	########			10.1093/humrep/14.6.1647
10221221	Laparoscopically assisted full thickness skin graft for reconstruction in congenital agenesis of vagina and uterine cervix	Lee CL, Wang CJ, Liu YH, Yen CF, Lai YL, Soong YK.	Hum Reprod. 1999 Apr;14(4):928-30. doi: 10.1093/humrep/14.4.928.	Lee CL	Hum Reprod	1999	########			10.1093/humrep/14.4.928
10746346	Inborn errors of metabolism: iron	Worwood M.	Br Med Bull. 1999;55(3):556-67. doi: 10.1258/0007142991902628.	Worwood M	Br Med Bull	1999	########			10.1258/0007142991902628
10367333	Anaemia and iron deficiency in athletes. Practical recommendations for treatment	Chatard JC, Mujika I, Guy C, Lacour JR.	Sports Med. 1999 Apr;27(4):229-40. doi: 10.2165/00007256-199927040-00003.	Chatard JC	Sports Med	1999	########			10.2165/00007256-199927040-00003
9482440	Frequency of inherited bleeding disorders in women with menorrhagia	Kadir RA, Economides DL, Sabin CA, Owens D, Lee CA.	Lancet. 1998 Feb 14;351(9101):485-9. doi: 10.1016/S0140-6736(97)08248-2.	Kadir RA	Lancet	1998	########			10.1016/S0140-6736(97)08248-2
9873812	Females with von Willebrand disease: 72 years as the silent majority	Kouides PA.	Haemophilia. 1998 Jul;4(4):665-76. doi: 10.1046/j.1365-2516.1998.440665.x.	Kouides PA	Haemophilia	1998	########			10.1046/j.1365-2516.1998.440665.x
10028306	Quality of life during menstruation in patients with inherited bleeding disorders	Kadir RA, Sabin CA, Pollard D, Lee CA, Economides DL.	Haemophilia. 1998 Nov;4(6):836-41. doi: 10.1046/j.1365-2516.1998.00208.x.	Kadir RA	Haemophilia	1998	########			10.1046/j.1365-2516.1998.00208.x
9695984	Congenital factor X deficiency: spectrum of bleeding symptoms in 32 Iranian patients	Peyvandi F, Mannucci PM, Lak M, Abdoullahi M, Zeinali S, Sharifian R, Perry D.	Br J Haematol. 1998 Jul;102(2):626-8. doi: 10.1046/j.1365-2141.1998.00806.x.	Peyvandi F	Br J Haematol	1998	########			10.1046/j.1365-2141.1998.00806.x
9785923	Genetic deficiency of factor VII and hemorrhagic diathesis. A case report and literature review	Iannello S, Prestipino M, Belfiore F.	Panminerva Med. 1998 Sep;40(3):226-38.	Iannello S	Panminerva Med	1998	########
9495374	Severe juvenile vaginal bleeding due to Glanzmann's thrombasthenia: case report and review of the literature	Markovitch O, Ellis M, Holzinger M, Goldberger S, Beyth Y.	Am J Hematol. 1998 Mar;57(3):225-7. doi: 10.1002/(sici)1096-8652(199803)57:3<225::aid-ajh8>3.0.co;2-x.	Markovitch O	Am J Hematol	1998	########			10.1002/(sici)1096-8652(199803)57:3<225::aid-ajh8>3.0.co;2-x
9531348	Bleeding symptoms in 27 Iranian patients with the combined deficiency of factor V and factor VIII	Peyvandi F, Tuddenham EG, Akhtari AM, Lak M, Mannucci PM.	Br J Haematol. 1998 Mar;100(4):773-6. doi: 10.1046/j.1365-2141.1998.00620.x.	Peyvandi F	Br J Haematol	1998	########			10.1046/j.1365-2141.1998.00620.x
10771991	Management of idiopathic thrombocytopenic purpura	Choudhry VP, Kashyap R, Pati HP.	Indian J Pediatr. 1998 May-Jun;65(3):401-7. doi: 10.1007/BF02761134.	Choudhry VP	Indian J Pediatr	1998	########			10.1007/BF02761134
9853879	Precise measurements of intrauterine vascular structures at hysteroscopy in menorrhagia and during Norplant use	Hickey M, Dwarte D, Fraser IS.	Hum Reprod. 1998 Nov;13(11):3190-6. doi: 10.1093/humrep/13.11.3190.	Hickey M	Hum Reprod	1998	########			10.1093/humrep/13.11.3190
9873869	Menorrhagia in von Willebrand disease successfully treated with single daily dose tranexamic acid	Ong YL, Hull DR, Mayne EE.	Haemophilia. 1998 Jan;4(1):63-5. doi: 10.1046/j.1365-2516.1998.00147.x.	Ong YL	Haemophilia	1998	########			10.1046/j.1365-2516.1998.00147.x
10838284	The substantial impact of von Willebrand disease on menstruation	Kouides PA, Burkart P, Phatak PD, Porter J, Peacock L, Braggins C, Cox C, Belling L, Michalovic D, Howard F.	Prim Care Update Ob Gyns. 1998 Jul 1;5(4):153-154. doi: 10.1016/s1068-607x(98)00039-0.	Kouides PA	Prim Care Update Ob Gyns	1998	########			10.1016/s1068-607x(98)00039-0
9873856	A meeting held in London, 12-13 January 1998, to discuss bleeding disorders in women		Haemophilia. 1998 Mar;4(2):145-54.		Haemophilia	1998	########
9448383	Chronic thrombotic thrombocytopenic purpura masquerading as other disease entities	Fearing MK, Spar MD, Kahn MJ.	J La State Med Soc. 1998 Jan;150(1):29-31.	Fearing MK	J La State Med Soc	1998	########
9587004	Adverse effects associated with contraceptive implants: incidence, prevention and management	Singh K, Chye GC.	Adv Contracept. 1998 Mar;14(1):1-13. doi: 10.1023/a:1006559124829.	Singh K	Adv Contracept	1998	########			10.1023/a:1006559124829
9633552	Thrombotic thrombocytopenic purpura that is refractory to therapeutic plasma exchange in two patients with occult infection	Creager AJ, Brecher ME, Bandarenko N.	Transfusion. 1998 May;38(5):419-23. doi: 10.1046/j.1537-2995.1998.38598297208.x.	Creager AJ	Transfusion	1998	########			10.1046/j.1537-2995.1998.38598297208.x
9628520	Benefit of GnRH analogue pretreatment for hysteroscopic surgery in patients with bleeding disorders	Römer T.	Gynecol Obstet Invest. 1998;45 Suppl 1:12-20; discussion 21, 35. doi: 10.1159/000052847.	Römer T	Gynecol Obstet Invest	1998	########			10.1159/000052847
10933425	Reducing iron deficiency anaemia due to heavy menstrual blood loss in Nigerian rural adolescents	Barr F, Brabin L, Agbaje S, Buseri F, Ikimalo J, Briggs N.	Public Health Nutr. 1998 Dec;1(4):249-57. doi: 10.1079/phn19980041.	Barr F	Public Health Nutr	1998	########			10.1079/phn19980041
9644773	An evaluation of sonohysterography and diagnostic hysteroscopy for the assessment of intrauterine pathology	Schwärzler P, Concin H, Bösch H, Berlinger A, Wohlgenannt K, Collins WP, Bourne TH.	Ultrasound Obstet Gynecol. 1998 May;11(5):337-42. doi: 10.1046/j.1469-0705.1998.11050337.x.	Schwärzler P	Ultrasound Obstet Gynecol	1998	########			10.1046/j.1469-0705.1998.11050337.x
9647549	Progestin receptor isoforms and prostaglandin dehydrogenase in the endometrium of women using a levonorgestrel-releasing intrauterine system	Critchley HO, Wang H, Kelly RW, Gebbie AE, Glasier AF.	Hum Reprod. 1998 May;13(5):1210-7. doi: 10.1093/humrep/13.5.1210.	Critchley HO	Hum Reprod	1998	########			10.1093/humrep/13.5.1210
9623935	Clinical findings in female genital schistosomiasis in Madagascar	Leutscher P, Ravaoalimalala VE, Raharisolo C, Ramarokoto CE, Rasendramino M, Raobelison A, Vennervald B, Esterre P, Feldmeier H.	Trop Med Int Health. 1998 Apr;3(4):327-32. doi: 10.1046/j.1365-3156.1998.00230.x.	Leutscher P	Trop Med Int Health	1998	########			10.1046/j.1365-3156.1998.00230.x
10027610	Nitric oxide in the endometrium	Cameron IT, Campbell S.	Hum Reprod Update. 1998 Sep-Oct;4(5):565-9. doi: 10.1093/humupd/4.5.565.	Cameron IT	Hum Reprod Update	1998	########			10.1093/humupd/4.5.565
9785162	Perceived contraindications to thrombolytic treatment in acute myocardial infarction. A survey at a teaching hospital	Wald DS.	J Accid Emerg Med. 1998 Sep;15(5):329-31. doi: 10.1136/emj.15.5.329.	Wald DS	J Accid Emerg Med	1998	########	PMC1343175		10.1136/emj.15.5.329
27214858	Clinical manifestations in 28 Italian and Iranian patients with severe factor VII deficiency	Peyvandi F, Mannucci PM, Asti D, Abdoullahi M, DI Rocco N, Sharifian R.	Haemophilia. 1997 Oct;3(4):242-6. doi: 10.1046/j.1365-2516.1997.00137.x.	Peyvandi F	Haemophilia	1997	########			10.1046/j.1365-2516.1997.00137.x
9166342	Factor V deficiency and menstruation: a gynecologic challenge	Bennett K, Daley ML, Pike C.	Obstet Gynecol. 1997 May;89(5 Pt 2):839-40. doi: 10.1016/s0029-7844(97)00061-6.	Bennett K	Obstet Gynecol	1997	########			10.1016/s0029-7844(97)00061-6
9222469	Saline infusion sonohysterosalpingography, an underutilized technique	de Crespigny L, Kuhn R, McGinnes D.	Aust N Z J Obstet Gynaecol. 1997 May;37(2):206-9. doi: 10.1111/j.1479-828x.1997.tb02255.x.	de Crespigny L	Aust N Z J Obstet Gynaecol	1997	########			10.1111/j.1479-828x.1997.tb02255.x
10513230	A case of factor V deficiency presenting as menorrhagia	Sapuri M, Amoa AB, Kariwiga G, White J.	P N G Med J. 1997 Jun;40(2):92-5.	Sapuri M	P N G Med J	1997	########
9222474	High-dose medroxyprogesterone acetate for the treatment of dysfunctional uterine bleeding in 24 adolescents	Aksu F, Madazli R, Budak E, Cepni I, Benian A.	Aust N Z J Obstet Gynaecol. 1997 May;37(2):228-31. doi: 10.1111/j.1479-828x.1997.tb02260.x.	Aksu F	Aust N Z J Obstet Gynaecol	1997	########			10.1111/j.1479-828x.1997.tb02260.x
9167526	Vitamin C for paroxetine- and fluvoxamine-associated bleeding	Tielens JA.	Am J Psychiatry. 1997 Jun;154(6):883-4. doi: 10.1176/ajp.154.6.883b.	Tielens JA	Am J Psychiatry	1997	########			10.1176/ajp.154.6.883b
9222472	Vault haematoma following laparoscopic hysterectomy	Rosen DM, Cario GM.	Aust N Z J Obstet Gynaecol. 1997 May;37(2):220-2. doi: 10.1111/j.1479-828x.1997.tb02258.x.	Rosen DM	Aust N Z J Obstet Gynaecol	1997	########			10.1111/j.1479-828x.1997.tb02258.x
9422013	A randomised comparison of medical and hysteroscopic management in women consulting a gynaecologist for treatment of heavy menstrual loss	Cooper KG, Parkin DE, Garratt AM, Grant AM.	Br J Obstet Gynaecol. 1997 Dec;104(12):1360-6. doi: 10.1111/j.1471-0528.1997.tb11004.x.	Cooper KG	Br J Obstet Gynaecol	1997	########			10.1111/j.1471-0528.1997.tb11004.x
9216030	Levels and determinants of gynecological morbidity in a district of south India	Bhatia JC, Cleland J, Bhagavan L, Rao NS.	Stud Fam Plann. 1997 Jun;28(2):95-103.	Bhatia JC	Stud Fam Plann	1997	########
9255085	Magnetic resonance imaging of the uterus after endometrial resection	Turnbull LW, Jumaa A, Bowsley SJ, Dhawan S, Horsman A, Killick SR.	Br J Obstet Gynaecol. 1997 Aug;104(8):934-8. doi: 10.1111/j.1471-0528.1997.tb14353.x.	Turnbull LW	Br J Obstet Gynaecol	1997	########			10.1111/j.1471-0528.1997.tb14353.x
9422012	A national survey of the complications of endometrial destruction for menstrual disorders: the MISTLETOE study. Minimally Invasive Surgical Techniques--Laser, EndoThermal or Endorescetion	Overton C, Hargreaves J, Maresh M.	Br J Obstet Gynaecol. 1997 Dec;104(12):1351-9. doi: 10.1111/j.1471-0528.1997.tb11003.x.	Overton C	Br J Obstet Gynaecol	1997	########			10.1111/j.1471-0528.1997.tb11003.x
9266099	An individual patient-based meta-analysis of tamoxifen versus ovarian ablation as first line endocrine therapy for premenopausal women with metastatic breast cancer	Crump M, Sawka CA, DeBoer G, Buchanan RB, Ingle JN, Forbes J, Meakin JW, Shelley W, Pritchard KI.	Breast Cancer Res Treat. 1997 Jul;44(3):201-10. doi: 10.1023/a:1005833811584.	Crump M	Breast Cancer Res Treat	1997	########			10.1023/a:1005833811584
9347291	Vitamin A deficiency among adolescent female garment factory workers in Bangladesh	Ahmed F, Hasan N, Kabir Y.	Eur J Clin Nutr. 1997 Oct;51(10):698-702. doi: 10.1038/sj.ejcn.1600469.	Ahmed F	Eur J Clin Nutr	1997	########			10.1038/sj.ejcn.1600469
8828560	The pathophysiology of bleeding disorders presenting as abnormal uterine bleeding	Ewenstein BM.	Am J Obstet Gynecol. 1996 Sep;175(3 Pt 2):770-7. doi: 10.1016/s0002-9378(96)80083-4.	Ewenstein BM	Am J Obstet Gynecol	1996	########			10.1016/s0002-9378(96)80083-4
8828563	Management of abnormal uterine bleeding	Chuong CJ, Brenner PF.	Am J Obstet Gynecol. 1996 Sep;175(3 Pt 2):787-92. doi: 10.1016/s0002-9378(96)80086-x.	Chuong CJ	Am J Obstet Gynecol	1996	########			10.1016/s0002-9378(96)80086-x
10360000	Severe Menorrhagia	Purcell JS, Hergenroeder AC.	Adolesc Med. 1996 Oct;7(3):449-454.	Purcell JS	Adolesc Med	1996	########
8948660	On the value of menorrhagia as a predictor for coagulation disorders	Edlund M, Blombäck M, von Schoultz B, Andersson O.	Am J Hematol. 1996 Dec;53(4):234-8. doi: 10.1002/(SICI)1096-8652(199612)53:4<234::AID-AJH4>3.0.CO;2-Z.	Edlund M	Am J Hematol	1996	########			10.1002/(SICI)1096-8652(199612)53:4<234::AID-AJH4>3.0.CO;2-Z
8982758	A comparison of mechanisms underlying disturbances of bleeding caused by spontaneous dysfunctional uterine bleeding or hormonal contraception	Fraser IS, Hickey M, Song JY.	Hum Reprod. 1996 Oct;11 Suppl 2:165-78. doi: 10.1093/humrep/11.suppl_2.165.	Fraser IS	Hum Reprod	1996	########			10.1093/humrep/11.suppl_2.165
8806245	Treatment of menorrhagia during menstruation: randomised controlled trial of ethamsylate, mefenamic acid, and tranexamic acid	Bonnar J, Sheppard BL.	BMJ. 1996 Sep 7;313(7057):579-82. doi: 10.1136/bmj.313.7057.579.	Bonnar J	BMJ	1996	########	PMC2352023		10.1136/bmj.313.7057.579
8950775	Prospective multicenter study on subcutaneous concentrated desmopressin for home treatment of patients with von Willebrand disease and mild or moderate hemophilia A	Rodeghiero F, Castaman G, Mannucci PM.	Thromb Haemost. 1996 Nov;76(5):692-6.	Rodeghiero F	Thromb Haemost	1996	########
8724714	Dental considerations for a Glanzmann's thrombasthenia patient: case report	Bisch FC, Bowen KJ, Hanson BS, Kudryk VL, Billman MA.	J Periodontol. 1996 May;67(5):536-40. doi: 10.1902/jop.1996.67.5.536.	Bisch FC	J Periodontol	1996	########			10.1902/jop.1996.67.5.536
8756102	Congenital afibrinogenemia: treatment of excessive menstrual bleeding with continuous oral contraceptive	Rizk DE, Kumar RM.	Am J Hematol. 1996 Jul;52(3):237-8. doi: 10.1002/(SICI)1096-8652(199607)52:3<237::AID-AJH24>3.0.CO;2-B.	Rizk DE	Am J Hematol	1996	########			10.1002/(SICI)1096-8652(199607)52:3<237::AID-AJH24>3.0.CO;2-B
8828561	Screening and diagnosis of coagulation disorders	Lusher JM.	Am J Obstet Gynecol. 1996 Sep;175(3 Pt 2):778-83. doi: 10.1016/s0002-9378(96)80084-6.	Lusher JM	Am J Obstet Gynecol	1996	########			10.1016/s0002-9378(96)80084-6
8677116	Possible association between the Norplant contraceptive system and thrombotic thrombocytopenic purpura	Fraser JL, Millenson M, Malynn ER, Uhl L, Kruskall MS.	Obstet Gynecol. 1996 May;87(5 Pt 2):860-3.	Fraser JL	Obstet Gynecol	1996	########
8781422	A Cys374Tyr homozygous mutation of platelet glycoprotein IIIa (beta 3) in a Chinese patient with Glanzmann's thrombasthenia	Grimaldi CM, Chen F, Scudder LE, Coller BS, French DL.	Blood. 1996 Sep 1;88(5):1666-75.	Grimaldi CM	Blood	1996	########
8828558	Case presentation: a patient with von Willebrand disease with menorrhagia	Weiss RM.	Am J Obstet Gynecol. 1996 Sep;175(3 Pt 2):763-5. doi: 10.1016/s0002-9378(96)80081-0.	Weiss RM	Am J Obstet Gynecol	1996	########			10.1016/s0002-9378(96)80081-0
8977610	Bronchoscopic and angiographic findings in tracheobronchial endometriosis	Kuo PH, Wang HC, Liaw YS, Kuo SH.	Thorax. 1996 Oct;51(10):1060-1. doi: 10.1136/thx.51.10.1060.	Kuo PH	Thorax	1996	########	PMC472670		10.1136/thx.51.10.1060
8863704	A new method for measuring menstrual blood loss and its use in screening women before endometrial ablation	Gannon MJ, Day P, Hammadieh N, Johnson N.	Br J Obstet Gynaecol. 1996 Oct;103(10):1029-33. doi: 10.1111/j.1471-0528.1996.tb09556.x.	Gannon MJ	Br J Obstet Gynaecol	1996	########			10.1111/j.1471-0528.1996.tb09556.x
8910663	Dihydroxyprogesterone acetophenide 150 mg + estradiol enantate 10 mg as monthly injectable contraceptives	Jarquín González JD, Elda de Aguirre L, Rodríguez C, Abrego de Aguilar M, Carrillo F, León DA, Lima M, Trigueros S, Acosta R.	Adv Contracept. 1996 Sep;12(3):213-25. doi: 10.1007/BF01849664.	Jarquín González JD	Adv Contracept	1996	########			10.1007/BF01849664
9028986	Possibilities and limits of operative hysteroscopy: an update on transcervical resectoscopic uterine surgery	Brandner P, Neis KJ.	Int Surg. 1996 Jul-Sep;81(3):259-65.	Brandner P	Int Surg	1996	########
8609797	Cyclical myometrial haemorrhage after endometrial resection	Nagele F, Magos AL.	Lancet. 1996 Apr 27;347(9009):1192-3. doi: 10.1016/s0140-6736(96)90654-6.	Nagele F	Lancet	1996	########			10.1016/s0140-6736(96)90654-6
8671480	Laparoscopic myomectomy of large symptomatic leiomyoma using airlift gasless laparoscopy: a preliminary report	Chang FH, Soong YK, Cheng PJ, Lee CL, Lai YM, Wang HS, Chou HH.	Hum Reprod. 1996 Jul;11(7):1427-32. doi: 10.1093/oxfordjournals.humrep.a019413.	Chang FH	Hum Reprod	1996	########			10.1093/oxfordjournals.humrep.a019413
8924000	Experience in laparoscopic hysterectomy: analysis of three hundred cases	Mehra S, Bokaria R, Gujral A, Bhat V, Hotchandani M.	Ann Acad Med Singap. 1996 Sep;25(5):660-4.	Mehra S	Ann Acad Med Singap	1996	########
8743201	Subnormal plasma von Willebrand factor (ristocetin cofactor) and iron deficiency anaemia in menstruating women	Beck EA, Limoni C.	Thromb Haemost. 1996 Apr;75(4):693.	Beck EA	Thromb Haemost	1996	########
8651571	Luteinizing hormone-releasing hormone (LHRH) receptors in the neuroendocrine-immune network. Biochemical bases and implications for reproductive physiopathology	Marchetti B, Gallo F, Farinella Z, Romeo C, Morale MC.	Ann N Y Acad Sci. 1996 Apr 30;784:209-36. doi: 10.1111/j.1749-6632.1996.tb16238.x.	Marchetti B	Ann N Y Acad Sci	1996	########			10.1111/j.1749-6632.1996.tb16238.x
9028408	Schistosomiasis in women: manifestations in the upper reproductive tract	Helling-Giese G, Kjetland EF, Gundersen SG, Poggensee G, Richter J, Krantz I, Feldmeier H.	Acta Trop. 1996 Dec 30;62(4):225-38. doi: 10.1016/s0001-706x(96)00025-3.	Helling-Giese G	Acta Trop	1996	########			10.1016/s0001-706x(96)00025-3
8867722	Serum ferritin in Danes: studies of iron status from infancy to old age, during blood donation and pregnancy	Milman N.	Int J Hematol. 1996 Feb;63(2):103-35. doi: 10.1016/0925-5710(95)00426-2.	Milman N	Int J Hematol	1996	########			10.1016/0925-5710(95)00426-2
8937796	Haematological status in elite long-distance runners: influence of body composition	Suetta C, Kanstrup IL, Fogh-Andersen N.	Clin Physiol. 1996 Nov;16(6):563-74. doi: 10.1111/j.1475-097x.1996.tb00734.x.	Suetta C	Clin Physiol	1996	########			10.1111/j.1475-097x.1996.tb00734.x
8982745	Endometrial vasculature in Norplant users	Rogers PA.	Hum Reprod. 1996 Oct;11 Suppl 2:45-50. doi: 10.1093/humrep/11.suppl_2.45.	Rogers PA	Hum Reprod	1996	########			10.1093/humrep/11.suppl_2.45
8793414	Serum retinol and biochemical measures of iron status in adolescent schoolgirls in urban Bangladesh	Ahmed F, Khan MR, Karim R, Taj S, Hyderi T, Faruque MO, Margetts BM, Jackson AA.	Eur J Clin Nutr. 1996 Jun;50(6):346-51.	Ahmed F	Eur J Clin Nutr	1996	########
27214541	A description of two cases of factor V deficiency	Cerneca F, Parco E, Simeone R, Bembi B, Giorgi R.	Haemophilia. 1995 Jul;1(3):200-1. doi: 10.1111/j.1365-2516.1995.tb00069.x.	Cerneca F	Haemophilia	1995	########			10.1111/j.1365-2516.1995.tb00069.x
8585022	The reproductive health of women with von Willebrand Disease unresponsive to DDAVP: results of an international survey. On behalf of the Subcommittee on von Willebrand Factor of the Scientific and Standardization Committee of the ISTH	Foster PA.	Thromb Haemost. 1995 Aug;74(2):784-90.	Foster PA	Thromb Haemost	1995	########
8546661	von Willebrand disease: a rare cause of puberty menorrhagia	Ahuja R, Kriplani A, Choudhary VP, Takkar D.	Aust N Z J Obstet Gynaecol. 1995 Aug;35(3):337-8. doi: 10.1111/j.1479-828x.1995.tb01999.x.	Ahuja R	Aust N Z J Obstet Gynaecol	1995	########			10.1111/j.1479-828x.1995.tb01999.x
8519788	Antithrombin III deficiency, deep venous thrombosis, and oral contraceptive use	Werner MJ.	J Adolesc Health. 1995 Sep;17(3):189-92. doi: 10.1016/1054-139X(94)00188-K.	Werner MJ	J Adolesc Health	1995	########			10.1016/1054-139X(94)00188-K
8563480	Acquired von Willebrand's syndrome causing a hemorrhagic diathesis in a patient with hypothyroidism	Attivissimo LA, Lichtman SM, Klein I.	Thyroid. 1995 Oct;5(5):399-401. doi: 10.1089/thy.1995.5.399.	Attivissimo LA	Thyroid	1995	########			10.1089/thy.1995.5.399
7829718	Targetoid hemangioma associated with pregnancy and the menstrual cycle	Morganroth GS, Tigelaar RE, Longley BJ, Luck LE, Leffell DJ.	J Am Acad Dermatol. 1995 Feb;32(2 Pt 1):282-4. doi: 10.1016/0190-9622(95)90149-3.	Morganroth GS	J Am Acad Dermatol	1995	########			10.1016/0190-9622(95)90149-3
7612535	Comparative study of tranexamic acid and norethisterone in the treatment of ovulatory menorrhagia	Preston JT, Cameron IT, Adams EJ, Smith SK.	Br J Obstet Gynaecol. 1995 May;102(5):401-6. doi: 10.1111/j.1471-0528.1995.tb11293.x.	Preston JT	Br J Obstet Gynaecol	1995	########			10.1111/j.1471-0528.1995.tb11293.x
7593517	Decrease in symptoms, blood loss and uterine size with nafarelin acetate before abdominal hysterectomy: a placebo-controlled, double-blind study	Ylikorkala O, Tiitinen A, Hulkko S, Kivinen S, Nummi S.	Hum Reprod. 1995 Jun;10(6):1470-4.	Ylikorkala O	Hum Reprod	1995	########
7769054	Menstrual regulation by mifepristone plus prostaglandin: results from a multicentre trial. World Health Organization Task Force on Post-Ovulatory Methods of Fertility Regulation		Hum Reprod. 1995 Feb;10(2):308-14.		Hum Reprod	1995	########
7625986	Clinical features and differential diagnosis of pituitary tumours with emphasis on acromegaly	Hennessey JV, Jackson IM.	Baillieres Clin Endocrinol Metab. 1995 Apr;9(2):271-314. doi: 10.1016/s0950-351x(95)80338-6.	Hennessey JV	Baillieres Clin Endocrinol Metab	1995	########			10.1016/s0950-351x(95)80338-6
7774750	Endometriosis of the sciatic nerve: case report demonstrating the value of MR imaging	Descamps P, Cottier JP, Barre I, Rosset P, Laffont J, Lansac J, Body G.	Eur J Obstet Gynecol Reprod Biol. 1995 Feb;58(2):199-202. doi: 10.1016/0028-2243(94)01946-0.	Descamps P	Eur J Obstet Gynecol Reprod Biol	1995	########			10.1016/0028-2243(94)01946-0
7750191	Effect of acute desmopressin and of long-term thyroxine replacement on haemostasis in hypothyroidism	Erfurth EM, Ericsson UB, Egervall K, Lethagen SR.	Clin Endocrinol (Oxf). 1995 Apr;42(4):373-8. doi: 10.1111/j.1365-2265.1995.tb02645.x.	Erfurth EM	Clin Endocrinol (Oxf)	1995	########			10.1111/j.1365-2265.1995.tb02645.x
7655393	Successful pregnancy after allogeneic bone marrow transplantation following conditioning with total body irradiation	Maruta A, Matsuzaki M, Miyashita H, Kodama F, Kato H, Taguchi J, Tomita N, Sakai R, Fujisawa S, Okubo T, et al.	Bone Marrow Transplant. 1995 Apr;15(4):637-8.	Maruta A	Bone Marrow Transplant	1995	########
8557018	Iron absorption from the whole diet. Relation to meal composition, iron requirements and iron stores	Hultén L, Gramatkovski E, Gleerup A, Hallberg L.	Eur J Clin Nutr. 1995 Nov;49(11):794-808.	Hultén L	Eur J Clin Nutr	1995	########
7774536	Iron balance in menstruating women	Hallberg L, Hulthén L, Bengtsson C, Lapidus L, Lindstedt G.	Eur J Clin Nutr. 1995 Mar;49(3):200-7.	Hallberg L	Eur J Clin Nutr	1995	########
8546658	Blood loss in termination of early pregnancy with mifepristone and gemeprost	Prasad RN, Choolani M, Roy A, Ratnam SS.	Aust N Z J Obstet Gynaecol. 1995 Aug;35(3):329-31. doi: 10.1111/j.1479-828x.1995.tb01996.x.	Prasad RN	Aust N Z J Obstet Gynaecol	1995	########			10.1111/j.1479-828x.1995.tb01996.x
7529542	Cyclic thrombocytopenia associated with IgM anti-GPIIb-IIIa autoantibodies	Kosugi S, Tomiyama Y, Shiraga M, Kashiwagi H, Nakao H, Kanayama Y, Kurata Y, Matsuzawa Y.	Br J Haematol. 1994 Dec;88(4):809-15. doi: 10.1111/j.1365-2141.1994.tb05121.x.	Kosugi S	Br J Haematol	1994	########			10.1111/j.1365-2141.1994.tb05121.x
7837120	Dysfunctional uterine bleeding in adolescents	Falcone T, Desjardins C, Bourque J, Granger L, Hemmings R, Quiros E.	J Reprod Med. 1994 Oct;39(10):761-4.	Falcone T	J Reprod Med	1994	########
7940102	Uncomplicated stereotactic and open neurosurgical procedures in patients with factor VII deficiency	Doran SE, Henry TR, Bockenstedt PL, Ross DA.	Surg Neurol. 1994 Jul;42(1):79-82. doi: 10.1016/0090-3019(94)90255-0.	Doran SE	Surg Neurol	1994	########			10.1016/0090-3019(94)90255-0
7996364	Acquired von Willebrand disease in twins with autoimmune hypothyroidism: response to desmopressin and L-thyroxine therapy	Bruggers CS, McElligott K, Rallison ML.	J Pediatr. 1994 Dec;125(6 Pt 1):911-3. doi: 10.1016/s0022-3476(05)82007-4.	Bruggers CS	J Pediatr	1994	########			10.1016/s0022-3476(05)82007-4
7803235	A haemorrhagic platelet disorder associated with altered stimulus-response coupling and abnormal membrane phospholipid composition	Cartwright IJ, Hampton KK, Macneil S, Colvin BT, Preston FE.	Br J Haematol. 1994 Sep;88(1):129-36. doi: 10.1111/j.1365-2141.1994.tb04988.x.	Cartwright IJ	Br J Haematol	1994	########			10.1111/j.1365-2141.1994.tb04988.x
7848240	Transcervical resection of the endometrium using intracervical block only. A review of 278 procedures	Ferry J, Rankin L.	Aust N Z J Obstet Gynaecol. 1994 Aug;34(4):457-61. doi: 10.1111/j.1479-828x.1994.tb01270.x.	Ferry J	Aust N Z J Obstet Gynaecol	1994	########			10.1111/j.1479-828x.1994.tb01270.x
8205410	Henoch-Schönlein purpura remitting in pregnancy and during sex steroid therapy	Merrill J, Lahita RG.	Br J Rheumatol. 1994 Jun;33(6):586-8. doi: 10.1093/rheumatology/33.6.586.	Merrill J	Br J Rheumatol	1994	########			10.1093/rheumatology/33.6.586
7859456	Immunohistochemical staining of von Willebrand factor in endometrium of women during the first year of Norplant implants use	Au CL, Affandi B, Rogers PA.	Contraception. 1994 Nov;50(5):477-89. doi: 10.1016/0010-7824(94)90064-7.	Au CL	Contraception	1994	########			10.1016/0010-7824(94)90064-7
12290848	A review of "once-a-month" combined injectable contraceptives	Newton JR, D'arcangues C, Hall PE.	J Obstet Gynaecol (Lahore). 1994;4 Suppl 1:S1-34. doi: 10.3109/01443619409027641.	Newton JR	J Obstet Gynaecol (Lahore)	1994	########			10.3109/01443619409027641
7980314	Uterine arteriovenous malformation--a rare cause of uterine haemorrhage	Manolitsas T, Hurley V, Gilford E.	Aust N Z J Obstet Gynaecol. 1994 May;34(2):197-9. doi: 10.1111/j.1479-828x.1994.tb02691.x.	Manolitsas T	Aust N Z J Obstet Gynaecol	1994	########			10.1111/j.1479-828x.1994.tb02691.x
7844209	Contraception with NORPLANT implants	Sivin I.	Hum Reprod. 1994 Oct;9(10):1818-26. doi: 10.1093/oxfordjournals.humrep.a138341.	Sivin I	Hum Reprod	1994	########			10.1093/oxfordjournals.humrep.a138341
7839952	Cyclical menouria syndrome: a case report	Adewole IF.	Afr J Med Med Sci. 1994 Mar;23(1):9-11.	Adewole IF	Afr J Med Med Sci	1994	########
8063261	Gonadal, adrenal, androgen and thyroid functions in adults treated for acute lymphoblastic leukemia	Giona F, Annino L, Donato P, Ermini M.	Haematologica. 1994 Mar-Apr;79(2):141-7.	Giona F	Haematologica	1994	########
7881155	Prevention of iron deficiency	Hallberg L.	Baillieres Clin Haematol. 1994 Dec;7(4):805-14. doi: 10.1016/s0950-3536(05)80125-8.	Hallberg L	Baillieres Clin Haematol	1994	########			10.1016/s0950-3536(05)80125-8
8032805	Transcatheter arterial embolization of obstetric and gynaecological bleeding: efficacy and clinical outcome	Yamashita Y, Harada M, Yamamoto H, Miyazaki T, Takahashi M, Miyazaki K, Okamura H.	Br J Radiol. 1994 Jun;67(798):530-4. doi: 10.1259/0007-1285-67-798-530.	Yamashita Y	Br J Radiol	1994	########			10.1259/0007-1285-67-798-530
8137626	Levonorgestrel-releasing and copper-releasing (Nova T) IUDs during five years of use: a randomized comparative trial	Andersson K, Odlind V, Rybo G.	Contraception. 1994 Jan;49(1):56-72. doi: 10.1016/0010-7824(94)90109-0.	Andersson K	Contraception	1994	########			10.1016/0010-7824(94)90109-0
7817262	Seroepidemiological studies of Haemophilus ducreyi infection in Ethiopian women	Duncan ME, Roggen E, Tibaux G, Pelzer A, Mehari L, Piot P.	Sex Transm Dis. 1994 Sep-Oct;21(5):280-8. doi: 10.1097/00007435-199409000-00006.	Duncan ME	Sex Transm Dis	1994	########			10.1097/00007435-199409000-00006
8054904	Prospective study of pituitary-gonadal function to evaluate short-term effects of ablative chemotherapy or total body irradiation with autologous or allogenic marrow transplantation in post-menarcheal female patients	Chatterjee R, Mills W, Katz M, McGarrigle HH, Goldstone AH.	Bone Marrow Transplant. 1994 May;13(5):511-7.	Chatterjee R	Bone Marrow Transplant	1994	########
7834185	Potent contractile actions of prostanoid EP3-receptor agonists on human isolated pulmonary artery	Qian YM, Jones RL, Chan KM, Stock AI, Ho JK.	Br J Pharmacol. 1994 Oct;113(2):369-74. doi: 10.1111/j.1476-5381.1994.tb16997.x.	Qian YM	Br J Pharmacol	1994	########	PMC1510105		10.1111/j.1476-5381.1994.tb16997.x
8282841	Glanzmann's thrombasthenia with mild von Willebrand's disease	Nounou R, Spence D.	J Clin Pathol. 1993 Dec;46(12):1134-6. doi: 10.1136/jcp.46.12.1134.	Nounou R	J Clin Pathol	1993	########	PMC501729		10.1136/jcp.46.12.1134
8507721	Self-treatment with desmopressin intranasal spray in patients with bleeding disorders: effect on bleeding symptoms and socioeconomic factors	Lethagen S, Ragnarson Tennvall G.	Ann Hematol. 1993 May;66(5):257-60. doi: 10.1007/BF01738476.	Lethagen S	Ann Hematol	1993	########			10.1007/BF01738476
8335139	Cyclical variation in endometrial oestrogen and progesterone receptors in women with normal menstruation and dysfunctional uterine bleeding	Gleeson N, Jordan M, Sheppard B, Bonnar J.	Eur J Obstet Gynecol Reprod Biol. 1993 Mar;48(3):207-14. doi: 10.1016/0028-2243(93)90089-u.	Gleeson N	Eur J Obstet Gynecol Reprod Biol	1993	########			10.1016/0028-2243(93)90089-u
28771291	Complete Plasminogen Activator Inhibitor 1 Deficiency	Heiman M, Gupta S, Lewandowska M, Shapiro AD.	2017 Aug 3 [updated 2023 Feb 23]. In: Adam MP, Mirzaa GM, Pagon RA, Wallace SE, Bean LJH, Gripp KW, Amemiya A, editors. GeneReviews(®) [Internet]. Seattle (WA): University of Washington, Seattle; 1993–2023.	Heiman M	GeneReviews(®)	1993	########
20301765	von Willebrand Disease	Goodeve A, James P.	2009 Jun 4 [updated 2017 Oct 5]. In: Adam MP, Mirzaa GM, Pagon RA, Wallace SE, Bean LJH, Gripp KW, Amemiya A, editors. GeneReviews(®) [Internet]. Seattle (WA): University of Washington, Seattle; 1993–2023.	Goodeve A	GeneReviews(®)	1993	########
8404793	Factors affecting iron status in non-pregnant women from urban south Finland	Fogelholm M, Alopaeus K, Silvennoinen T, Teirila J.	Eur J Clin Nutr. 1993 Aug;47(8):567-74.	Fogelholm M	Eur J Clin Nutr	1993	########
8244114	Iron deficiency anaemia--how far to investigate?	Sahay R, Scott BB.	Gut. 1993 Oct;34(10):1427-8. doi: 10.1136/gut.34.10.1427.	Sahay R	Gut	1993	########	PMC1374555		10.1136/gut.34.10.1427
8236125	Treatment with tranexamic acid during pregnancy, and the risk of thrombo-embolic complications	Lindoff C, Rybo G, Astedt B.	Thromb Haemost. 1993 Aug 2;70(2):238-40.	Lindoff C	Thromb Haemost	1993	########
8218004	Comparative profiles of reliability, cycle control and side effects of two oral contraceptive formulations containing 150 micrograms desogestrel and either 30 micrograms or 20 micrograms ethinyl oestradiol	Akerlund M, Røde A, Westergaard J.	Br J Obstet Gynaecol. 1993 Sep;100(9):832-8. doi: 10.1111/j.1471-0528.1993.tb14309.x.	Akerlund M	Br J Obstet Gynaecol	1993	########			10.1111/j.1471-0528.1993.tb14309.x
8097204	Immunolocalization of the cellular adhesion molecules, intercellular adhesion molecule-1 (ICAM-1) and platelet endothelial cell adhesion molecule (PECAM), in human endometrium throughout the menstrual cycle	Tawia SA, Beaton LA, Rogers PA.	Hum Reprod. 1993 Feb;8(2):175-81.	Tawia SA	Hum Reprod	1993	########
8374724	The role of transvaginal ultrasonography in pre-operative case selection and post-operative follow up of endometrial resection	Khastgir G, Mascarenhas LJ, Shaxted EJ.	Br J Radiol. 1993 Jul;66(787):600-4. doi: 10.1259/0007-1285-66-787-600.	Khastgir G	Br J Radiol	1993	########			10.1259/0007-1285-66-787-600
7900937	The efficacy and tolerability of long-term cabergoline therapy in hyperprolactinaemic disorders: an open, uncontrolled, multicentre study. European Multicentre Cabergoline Study Group	Webster J, Piscitelli G, Polli A, D'Alberton A, Falsetti L, Ferrari C, Fioretti P, Giordano G, L'Hermite M, Ciccarelli E, et al.	Clin Endocrinol (Oxf). 1993 Sep;39(3):323-9. doi: 10.1111/j.1365-2265.1993.tb02372.x.	Webster J	Clin Endocrinol (Oxf)	1993	########			10.1111/j.1365-2265.1993.tb02372.x
8256237	Catamenial haemoptysis: a rare cause	Wood DJ, Krishnan K, Stocks P, Morgan E, Ward MJ.	Thorax. 1993 Oct;48(10):1048-9. doi: 10.1136/thx.48.10.1048.	Wood DJ	Thorax	1993	########	PMC464835		10.1136/thx.48.10.1048
8218857	Evaluation of solvent/detergent treated plasma in the management of patients with hereditary and acquired coagulation disorders	Inbal A, Epstein O, Blickstein D, Kornbrot N, Brenner B, Martinowitz U.	Blood Coagul Fibrinolysis. 1993 Aug;4(4):599-604. doi: 10.1097/00001721-199308000-00011.	Inbal A	Blood Coagul Fibrinolysis	1993	########			10.1097/00001721-199308000-00011
8489753	NORPLANT: levonorgestrel-releasing contraceptive implant	Croxatto HB.	Ann Med. 1993 Apr;25(2):155-60. doi: 10.3109/07853899309164160.	Croxatto HB	Ann Med	1993	########			10.3109/07853899309164160
8340737	No evidence of mitochondrial abnormality in skeletal muscle of patients with iron-deficient anaemia	Thompson CH, Kemp GJ, Taylor DJ, Radda GK, Rajagopalan B.	J Intern Med. 1993 Aug;234(2):149-54. doi: 10.1111/j.1365-2796.1993.tb00724.x.	Thompson CH	J Intern Med	1993	########			10.1111/j.1365-2796.1993.tb00724.x
8492747	Ovarian function following the treatment of childhood acute lymphoblastic leukaemia	Wallace WH, Shalet SM, Tetlow LJ, Morris-Jones PH.	Med Pediatr Oncol. 1993;21(5):333-9. doi: 10.1002/mpo.2950210505.	Wallace WH	Med Pediatr Oncol	1993	########			10.1002/mpo.2950210505
8324603	Combined oral contraceptives: risks and benefits	Thorogood M, Villard-Mackintosh L.	Br Med Bull. 1993 Jan;49(1):124-39. doi: 10.1093/oxfordjournals.bmb.a072592.	Thorogood M	Br Med Bull	1993	########			10.1093/oxfordjournals.bmb.a072592
8513672	Menstrual blood loss with use of a vaginal ring releasing 20 micrograms levonorgestrel per day. World Health Organization. Task force on long-acting systemic agents for fertility regulation		Contraception. 1993 May;47(5):455-68.		Contraception	1993	########
8222651	Long-interval treatment regimen with a desogestrel-containing oral contraceptive	Cachrimanidou AC, Hellberg D, Nilsson S, Waldenström U, Olsson SE, Sikström B.	Contraception. 1993 Sep;48(3):205-16. doi: 10.1016/0010-7824(93)80141-h.	Cachrimanidou AC	Contraception	1993	########			10.1016/0010-7824(93)80141-h
1428131	Glanzmann's thrombasthenia	Agarwal MB, Agarwal UM, Viswanathan C, Bhave AA, Billa V.	Indian Pediatr. 1992 Jul;29(7):837-41.	Agarwal MB	Indian Pediatr	1992	########
1591422	Danazol increases the anticoagulant effect of warfarin	Meeks ML, Mahaffey KW, Katz MD.	Ann Pharmacother. 1992 May;26(5):641-2. doi: 10.1177/106002809202600506.	Meeks ML	Ann Pharmacother	1992	########			10.1177/106002809202600506
1361471	Munchausen syndrome presenting as uncontrolled menorrhagia	Bakri YN, Jabbar JA.	Int J Gynaecol Obstet. 1992 Dec;39(4):338-9. doi: 10.1016/0020-7292(92)90269-o.	Bakri YN	Int J Gynaecol Obstet	1992	########			10.1016/0020-7292(92)90269-o
1566741	Delivery of infants with Glanzmann thrombasthenia and subsequent blood transfusion requirements: a follow-up of 39 patients	Awidi AS.	Am J Hematol. 1992 May;40(1):1-4. doi: 10.1002/ajh.2830400102.	Awidi AS	Am J Hematol	1992	########			10.1002/ajh.2830400102
1623113	Oral contraceptives caused thrombosis in a monoovular twin with protein C deficiency, while the other, without medication, remained asymptomatic	Girolami A, Simioni P, Sartori MT, Zanardi S.	Blood Coagul Fibrinolysis. 1992 Feb;3(1):119-20. doi: 10.1097/00001721-199202000-00018.	Girolami A	Blood Coagul Fibrinolysis	1992	########			10.1097/00001721-199202000-00018
[truncated: 299 more rows]

## Sheet: Cochrane Library
Cochrane Review ID	Author(s)	Title	Source	Year	Abstract	Issue	Publisher	ISSN	Keywords	DOI	URL	Cochrane Review Group Code
[truncated: 481 more rows]

[truncated: 5 more sheets: Ovid Embase, Labels, Medline, Scopus, Headings]
