# Supplementary material for: How should abnormal uterine bleeding be managed in people with bleeding disorders: a systematic review of the literature and thematic synthesis
Source: Res Pract Thromb Haemost. 2025 Sep 1;9(6):103167. doi: 10.1016/j.rpth.2025.103167 (PMC12495142; doi:10.1016/j.rpth.2025.103167)
Supplement: Supplemental Material 4 [file mmc5.xlsx]

## Sheet: Sheet1
Reference (Author & Year)	Citation	Selection ( /4)	Comparability ( /2)	Outcomes/Exposure ( /3)	Include/Exclude (Quality)	Notes
Campos et al, 2020	Use of a levonorgestrel 52-mg intrauterine system in the control of abnormal uterine bleeding in women with inherited bleeding disorders	***	*	***	Include - good quality	Discuss record linkage etc. LNG 52-mg IUS placement can effectively control abnormal uterine bleeding in women with inherited bleeding disorders and consequently improve their quality of life.
Chi et al, 2011	Levonorgestrel-releasing intrauterine system for the management of heavy menstrual bleeding in women with inherited bleeding disorders: Long-term follow-up	**	*	**	Include - fair quality
deWee et al, 2011	Gynaecological and obstetric bleeding in moderate and severe von willebrand disease	**	**	0	Exclude - poor quality (but can take note-worthy points which are in the data extraction table)	not much on outcomes of the cohort and the participants didn't have a follow-up as it was retrospective. Also, the data is self-reported and so not as reliable due to recall bias
Dietrich et al, 2017	Assessment of an Electronic Intervention in Young Women with Heavy Menstrual Bleeding	**	*	**	Include - fair quality	Doesn't exclusively focus on management but this study highlights how the monitoring of one's condition means that adolescents are more likely to engage with management opportunities
Dowlut-McElroy et al, 2015	Menstrual Patterns and Treatment of Heavy Menstrual Bleeding in Adolescents with Bleeding Disorders	***	*	*	Exclude - poor quality (but can take note-worthy points which are in the data extraction table)	No real evidence of follow-up with the cohort
Govorov et al, 2016	Heavy menstrual bleeding and health-associated quality of life in women with von willebrand's disease	***	*	**	Include - good quality
Greenmyer et al, 2021	Octreotide for the treatment of abnormal uterine bleeding in women with bleeding and clotting disorders	**	*	0	Exclude - poor quality (but can take note-worthy points which are in the data extraction table)	Could possibly touch upon this new type of management which can be considered for treating menorrhagia in patients with bleeding disorders
Huguelet et al, 2022	Use of the Levonorgestrel Intrauterine System to Treat Heavy Menstrual Bleeding in Adolescents and Young Adults with Inherited Bleeding Disorders and Ehlers-Danlos Syndrome	***	*	**	Include - good quality
Huq et al, 2011	Endometrial ablation for the management of heavy menstrual bleeding in women with bleeding disorders/ The outcome of endometrial ablation in women with inherited bleeding disorders	***	**	**	Include - good quality
Jewell et al, 2017	Use of the levonorgestrel intrauterine system in the treatment of heavy menstrual bleeding in adolescents with hemostatic disorders	***	**	**	Include - good quality
Kadir et al, 2002	DDAVP nasal spray for treatment of menorrhagia in women with inherited bleeding disorders: A randomized placebo-controlled crossover study	***	*	**	Include - good quality	Concluding remarks indicate that the difference between the two groups was not significant due to the small sample size but it's interesting to see how this method may be used in the future (so can draw information regarding management)
Khalighi, P. et al., 2022	Tranexamic acid with combined oral contraceptive pills as first-line therapy for heavy menstrual bleeding in adolescent and young adult patients with inherited bleeding disorders	**	**	**	Include - fair quality
Koh, S.C.L. and Singh, K., 2007	The effect of levonorgestrel-releasing intrauterine system use on menstrual blood loss and the hemostatic, fibrinolytic/inhibitor systems in women with menorrhagia	***	*	**	Include - good quality
Kontogiannis A. et al., 2023	Primary Hemostasis Disorders as a Cause of Heavy Menstrual Bleeding in Women of Reproductive Age	***	*	**	Include - good quality
Kouides, P.A., 2003	Females with von Willebrand disease: 72 years as the silent majority	***	**	**	Include - good quality
Laffan, M. Sathar, J. and Johnsen, J.M., 2021	von Willebrand disease: Diagnosis and treatment, treatment of women, and genomic approach to diagnosis.	**	**	**	Include - fair quality
Lee, C.A., 2002	Women and von Willebrand disease	***	**	**	Include - good quality
Leebeek, F.W.G., 2023	Heavy menstrual blood loss in patients with von Willebrand disease: an unsolved problem	**	*	**	Include - fair quality
Leissinger, C. et al., 2001	High-dose DDAVP intranasal spray (Stimate) for the prevention and treatment of bleeding in patients with mild haemophilia A, mild or moderate type 1 von Willebrand disease and symptomatic carriers of haemophilia A	***	**	**	Include - good quality
McLintock, C., 2018	Women with bleeding disorders: Clinical and psychological issues.	**	**	**	Include - fair quality
Mikhail, S. and Kouides, P., 2010	Von Willebrand Disease in the Pediatric and Adolescent Population	**	**	***	Include - fair quality
Pennesi, C.M., 2020	Outpatient Management of Heavy Menstrual Bleeding in Adolescent and Young Women with Inherited Platelet Function Disorders	***	**	**	Include - good quality
Philipp, C.S., 2010	Platelet Disorders in Adolescents	**	**	**	Include - fair quality
Philipp, C.S., 2011	Antifibrinolytics in women with menorrhagia	****	**	**	Include - good quality
Ragni, M.V. et al., 2023	Recombinant von Willebrand factor and tranexamic acid for heavy menstrual bleeding in patients with mild and moderate von Willebrand disease in the USA (VWDMin): a phase 3, open-label, randomised, crossover trial	***	**	**	Include - good quality	No blinding or masking. allocation sequence deterined by unblined statistician (but this was prior to selection). All drugs given open label, no masking. Told to keep personal diaries. Protocol deviations included expansion of inclusion criteria to type 1 or type 2 VWD, age to 13–45, and clarification of allowance of progesterone-only hormonal agents. Slow recruitment called for interim analysis.…
