# Supplementary material for: How should abnormal uterine bleeding be managed in people with bleeding disorders: a systematic review of the literature and thematic synthesis
Source: Res Pract Thromb Haemost. 2025 Sep 1;9(6):103167. doi: 10.1016/j.rpth.2025.103167 (PMC12495142; doi:10.1016/j.rpth.2025.103167)
Supplement: Supplemental Material 5 [file mmc6.xlsx]

## Sheet: Data Extraction
Author and year	Title	DOI	Treatment (best practice)	Management (experience)	Conclusion	Country	Qualitative Results - unique experiences	How many patients	How many controls (if any)	Main outcome	Quantitative results	QoL Score	Statistical tests performed by authors	Implications, limitations or points that we can further discuss in our own paper
Campos et al, 2020	Use of a levonorgestrel 52-mg intrauterine system in the control of abnormal uterine bleeding in women with inherited bleeding disorders	https://www.sciencedirect.com/science/article/pii/S0010782420301578	IBD benefit from levonorgestrel-releasing intrauterine system	von Willebrand disease and hemophilia A treated with combined oral contraceptives, tranexamic acid, and desmopressin (DDAVP).	LNG 52-mg IUS placement can effectively control abnormal uterine bleeding in women with inherited bleeding disorders and consequently improve their quality of life & increasing hemoglobin and ferritin levels.'	Brazil	N/A	20	N/A	control uterine bleeding and improve QoL before and after LNG 52-mg IUS placement'	The median PBAC score significantly decreased after LNG 52-mg IUS placement, with 43% of women reporting amenorrhea at 3 months, and 70-75% at 6-12 months. Blood tests showed increased hemoglobin, ferritin, and serum iron levels at 12 months, with no changes at 6 months. The LNG 52-mg IUS was effective in improving hematimetric levels in women with IBD, who are at high risk for anemia.'	LNG 52-mg IUS placement improved all eight parameters of quality of life (p < 0.001), with similar efficacy in both von Willebrand disease and non-von Willebrand disease groups.	Friedman non-parametric test, Wilcoxon test, Mann-Whitney non-parametric test	The study suggests that women with inherited bleeding disorders benefit from the levonorgestrel-releasing intrauterine system similarly to women without bleeding disorders. Limitations include a small sample size.
Chi et al, 2011	Levonorgestrel-releasing intrauterine system for the management of heavy menstrual bleeding in women with inherited bleeding disorders: Long-term follow-up	https://www.sciencedirect.com/science/article/pii/S0010782410004087	IBD benefit from levonorgestrel-releasing intrauterine system. Use of this tool is associated with reduction in dysmenorrhoea and an improvement in QoL	LNG-IUS can be easily inserted in a clinic setting and is well accepted by the women. It should be offered to women with IBDs who also require contraception and certainly prior to surgical options.	LNG-IUS provides a safe and effective long-term treatment for HMB in women with IBDs. Its use is also associated with a reduction in dysmenorrhea and an improvement in the QOL.	UK	Of the 16 women who had LNG-IUS insertion in clinic, 2 reported the insertion not painful and 9 found it slightly painful. Four women found it painful and one very painful, all of whom were nulliparous.	26	N/A	A questionnaire was used to evaluate quality of life (QOL) during menstruation before and after insertion of the LNG-IUS.	The effectiveness of LNG-IUS was evaluated by comparing PBAC scores and hemoglobin (Hb) concentrations before insertion and at follow-up. The median PBAC score decreased from 255 to 35, with significant improvements in Hb concentrations and QOL scores (p<.01).	The total QOL scores increased from a median of 26 to 52 with LNG-IUS use, based on responses from 18 women.	NA	LNG-IUS remains effective in reducing menstrual blood loss after 14 to 103 months of use, though it doesn't assess the time of response. Despite the limited sample size due to the prevalence of IBDs, it provides the largest cohort of women with IBDs receiving LNG-IUS for HMB treatment.
deWee et al, 2011	Gynaecological and obstetric bleeding in moderate and severe von Willebrand disease	https://www.thieme-connect.com/products/ejournals/abstract/10.1160/TH11-03-0180	Nearly all women with menorrhagia (99%) had used treatment, with 68% using hormonal contraceptives and 10% receiving desmopressin. Additionally, 11% required a blood transfusion, and 56% of women with type 3 VWD underwent a hysterectomy due to menorrhagia.	Despite increased awareness and the availability of treatments like FVIII/VWF concentrate, PPH remains a major concern for women with VWD, with 11% requiring a blood transfusion after delivery. Improvement in care and guidelines has not reduced PPH frequency, and prospective studies are needed to optimize treatment.	Women with moderate or severe VWD often experience menorrhagia, require treatment, and undergo hysterectomy, with bleeding complications occurring in over half after childbirth or pregnancy loss, though progeny is not affected.	Netherlands	N/A	423	N/A	high prevalence of menorrhagia, with nearly 80% using medication or undergoing intervention.	In 27% of primary PPHs, women who received prophylactic FVIII/VWF concentrate or desmopressin still experienced bleeding. BS-PPH scores showed significant differences between moderate and severe VWD, with lower VWF and FVIII levels associated with higher PPH severity.	All participants completed a questionnaire on bleeding episodes, treatment, and related factors, including the BS, but it did not distinguish between early and late fetal loss, limiting conclusions on its prevalence.	Chi-square test, ANOVA test	A retrospective study was performed using self-reported data on menorrhagia and PPH, with potential recall bias. The severity of bleeding was assessed using the Tosetto Bleeding Score, and while blood transfusion data seemed reliable, blood loss was not quantified using the PBAC score.
Dietrich et al, 2017	Assessment of an Electronic Intervention in Young Women with Heavy Menstrual Bleeding	https://www.sciencedirect.com/science/article/pii/S1083318816302224	N/A	ITD is a potentially useful tool for adolescents with HMB and BDs to allow self-monitoring, provider monitoring, and improve educational access via engaging technology.	This ITD tool could serve as a model for centers managing adolescents with HMB and BDs due to its adaptability, low cost, and potential to improve patient compliance.	Texas, USA	Knowledge of BD was assessed through quiz questions on their condition, avoiding contact sports, and avoiding certain medications, following visits to educational BD websites.	45	N/A	The ITD appears to be a useful tool for self-monitoring, provider monitoring, and enhancing educational access, with those who used the device showing fewer breakthrough bleeding episodes, missed medications, and admissions.	Subjects in group 1 charted symptoms and medication use for a mean of 9.3 ± 3.1 months, while group 2 did not chart or use their ITD. Group 1 reported fewer breakthrough bleeding episodes and required fewer admissions for HMB treatment failure compared to group 2.	N/A	Descriptive statistics, t tests and χ2 analyses using SAS version 9.4	Limitations include the brief study timeframe, preventing assessment of long-term effects, and the inability to record clinician time saved during visits. Additionally, while fewer hospital admissions and bleeding episodes were observed, cost and validation of the device for assessing compliance were not investigated.
Dowlut-McElroy et al, 2015	Menstrual Patterns and Treatment of Heavy Menstrual Bleeding in Adolescents with Bleeding Disorders	https://www.sciencedirect.com/science/article/pii/S1083318815001515	Hormonal therapy was the most common initial treatment for heavy menstrual bleeding, but 53% of girls failed this treatment. Combination therapy (hormonal and non-hormonal) was more frequently used for subsequent treatment.	Nonhormonal therapy for HMB included desmopressin, antifibrinolytics, and factor infusion, while hormonal therapy involved oral contraceptives, depot medroxyprogesterone, and the levonorgestrel intrauterine system. Combination therapy involved any mix of non-hormonal and hormonal agents.	Girls with von Willebrand disease were more likely to have menses lasting over seven days, but no significant difference in irregular menstrual cycles was found among the bleeding disorder groups. We recommend consulting a pediatric gynecologist and hematologist prior to menarche and propose creating a national registry to standardize menstrual data and treatment plans for girls with bleeding dis…	Missouri, USA	N/A	102	N/A	Prevalence of heavy menstrual bleeding at menarche, prolonged menses, and irregular menses among girls with bleeding disorders and patterns of initial and subsequent treatment for heavy menstrual bleeding in girls with bleeding disorders.	Of the 69 postmenarcheal girls, 46.4% experienced heavy menstrual bleeding at menarche, with girls with von Willebrand disease more likely to have prolonged menses. Hormonal therapy was most common for initial treatment, but 53% failed, leading to more frequent use of combination therapy thereafter.	N/A	The prevalence of HMB, menstrual patterns, and treatments were compared between the four bleeding disorder groups using χ2 or Fisher's exact test, while the ANOVA F-test compared the age of menarche onset.	As HMB was not objectively measured, its prevalence may be underreported, and the small post-menarcheal sample size limited the assessment of specific treatment modalities for each bleeding disorder group. Larger multicenter randomized controlled trials are needed to evaluate the efficacy of single versus combination therapy in preventing HMB in girls with bleeding disorders.
Govorov et al, 2016	Heavy menstrual bleeding and health-associated quality of life in women with von willebrand's disease	https://www.spandidos-publications.com/10.3892/etm.2016.3144#b18-etm-0-0-3144	Patients received various treatments: TA, desmopressin, LNG-IUS, PCP, and VWF/factor VIII. Treatment efficacy varies across VWD types and individuals, making outcomes difficult to predict. TA prevents plasminogen conversion to plasmin, is used alone or with DDAVP or VWF/factor VIII, while DDAVP response depends on VWD type, and treatment was effective in 41.7% of cases clinically and 62.5% based …	N/A	50% of the study population reported HMB despite 80% receiving pharmacologic treatment, suggesting treatment doesn't prevent HMB in many cases, and LNG-IUS should be used more for menstrual cessation to improve quality of life.	Stockholm, Sweden	The impact of menstruation on overall life activities was substantial, with 19 out of 22 women reporting limitations in three or more areas. Key effects included mood changes (90.9%), heavy bleeding (77.3%), family life (72.7%), and vacations (68.2%), with over two-thirds of women experiencing these challenges.	30	N/A	Despite 80% of the study population receiving pharmacologic treatment, 50.0% still reported HMB, indicating treatment doesn't prevent HMB in many cases.	A questionnaire, PBAC to assess HMB, and SF-36 health survey were sent to each participant, with a score >100 indicating HMB. Among the 22 women, 5 considered their menstrual bleeding normal despite PBAC scores showing HMB, possibly due to treatment effects or hereditary comparison, while 4 women experienced HMB without clinical measurements confirming it; women treated with LNG-IUS had normal bl…	The SF-36 health survey assessed health-related quality of life in women with HMB, revealing no significant differences in scores between VWD types or menstrual bleeding severity. A trend toward lower vitality scores was observed in women with VWD compared to the general population, but no significant differences were found.	Kruskal-Wallis test	Women's experiences in overall activities due to menstruation as this study touches on it
Greenmyer et al, 2021	Octreotide for the treatment of abnormal uterine bleeding in women with bleeding and clotting disorders	https://obgyn.onlinelibrary.wiley.com/doi/10.1002/ijgo.13598	Adverse effects were observed in three (27%) patients, including abdominal pain in two (18%) and diarrhea in one (9%). These may be dose-related, with a recommended dose increase from 50 mcg to 75 mcg to 100 mcg as tolerated, administered every 8 hours.	N/A	Octreotide may be effective for managing AUB, with previous reports indicating its efficacy in reducing menstrual bleeding in a woman with acromegaly. This woman received octreotide to decrease growth hormone secretion.	USA	N/A	11	N/A	All 11 patients presented with significant quality of life concerns; octreotide reduced AUB in 9 (82%) subjects who failed other treatments. One patient with von Willebrand disease responded to octreotide after failing von Willebrand factor concentrate, while 2 (18%) subjects discontinued therapy before AUB could be assessed.	N/A	N/A	N/A	Sample size is a limitation
Huguelet et al, 2022	Use of the Levonorgestrel Intrauterine System to Treat Heavy Menstrual Bleeding in Adolescents and Young Adults with Inherited Bleeding Disorders and Ehlers-Danlos Syndrome	https://www.sciencedirect.com/science/article/pii/S1083318821003417	Bleeding cessation can be achieved hormonally through combined oral contraceptive pills or the levonorgestrel-releasing intrauterine system (LNG-IUS), which is highly effective in managing HMB, especially in adolescents with compliance or estrogen intolerance issues.'	This study, the first to evaluate long-term continuation rates in this population, demonstrated high satisfaction with the IUD, with a mean continuation rate of 5.08 years and 79% retention at 2.5 years, though further long-term follow-up is needed.	Intervention = The 52-mg LNG-IUS The 52-mg LNG-IUS is an effective treatment option for adolescents and young adults with HMB and a bleeding diathesis, with high rates of amenorrhea. Rates of IUD expulsion appeared higher during the first 30 days of use, but overall expulsion rates were consistent with the general population, and long-term continuation rates remained high.	Colorado, USA	N/A	35	N/A	Primary outcome was bleeding profile after LNG-IUS insertion. Secondary outcomes included rates of amenorrhea, intrauterine device (IUD) expulsion, IUD discontinuation, and unplanned pregnancy.	In a cohort of 35 patients, the majority were white (74.3%), with a mean age of menarche of 11.6 years, and 63% were sexually inactive at LNG-IUS insertion (mean age 16.9 years). The cohort included 34.3% with EDS and 45.7% with vWD, with 91.4% having tried at least one hormonal regimen before LNG-IUS insertion, and 81.8% reported improvement in bleeding at follow-up (mean 25.4 months).	N/A	Descriptive statistics (means, ranges, and frequencies), Kaplan-Meier estimate of the survival function	Limitations include the retrospective nature of the study, limited objective data on menstrual bleeding volume, and a primarily Caucasian population, which may affect generalizability to other demographics. Although detailed information on menstrual bleeding and complications was captured, no reliable comparative data could be reported.'
Huq et al, 2011	Endometrial ablation for the management of heavy menstrual bleeding in women with bleeding disorders/ The outcome of endometrial ablation in women with inherited bleeding disorders	https://onlinelibrary.wiley.com/doi/10.1111/j.1365-2516.2011.02712.x	Endometrial ablation with bipolar radiofrequency is a safe and effective treatment for HMB in women with IBD, reducing menstrual blood loss and improving QOL.'	Endometrial ablation, particularly radiofrequency ablation (NovaSure), is a less invasive, cost-effective alternative to hysterectomy with fast recovery and high success rates'	Endometrial ablation using bipolar radiofrequency is a safe, effective treatment for HMB in women with inherited bleeding disorders, reducing blood loss and improving QOL.'	UK	EA is offered only to women who do not wish to preserve fertility, and of 17 women with IBDs offered EA for HMB, five chose alternative management due to menopause, peri-menopausal changes, or vaginal prolapse.'	12	N/A	Endometrial ablation using radiofrequency is a safe, effective treatment for HMB in women with inherited bleeding disorders, significantly reducing blood loss, eliminating flooding and clots, correcting iron deficiency anemia, and improving QOL.'	PBAC and QOL scores were compared pre- and postoperatively to assess the effectiveness of endometrial ablation, along with amenorrhoea rates, repeat procedures, and hysterectomy outcomes. The median PBAC score decreased significantly from 1208 to 0, menstruation duration reduced from 11 to 0 days'	QOL scores improved significantly after ablation, with general health rated poor by 67% preablation vs. 0% postoperatively, severe menstrual pain eliminated, and total QOL scores increasing from 17 to 54 (P < 0.0001).'	N/A	The sample size is limited due to the prevalence of IBD, but to our knowledge is the largest cohort of women with IBD who have undergone endometrial ablation.'
Kadir et al, 2002	DDAVP nasal spray for treatment of menorrhagia in women with inherited bleeding disorders: A randomized placebo-controlled crossover study	https://onlinelibrary.wiley.com/doi/10.1046/j.1365-2516.2002.00678.x	N/A	mean duration of menstrual bleeding was estimated to have decreased from 11 days to 6 days with the use of the [DDAVP] spray during 29 cycles in patients with vWD, carriers of haemophilia A or platelet disorders.'	menstrual bleeding was less heavy when women received DDAVP than when receiving placebo, the small sample size meant that this difference was not significant.'	Royal Free Hospital, UK	83% (24/29) of women experienced one or more adverse events during the study... headache, facial flushing and weight gain.'	1900-01-29	29	Although menstrual blood loss as assessed by PBAC scores was significantly lower with DDAVP treatment compared to pretreatment, the difference in the scores was very small (mean difference of 8) when DDAVP nasal spray was used compared with the placebo nasal spray.'	strong time effect (P = 0.01) with the estimated mean PBAC score in the second treatment period being 32 lower than that in the first treatment period'	Patients' quality of life during both periods was assessed using a simple questionnaire, which included number of days absent from work or school or avoiding social activities (i.e. patients had to stay at home), seeking medical advice and use of other medications on account of menstrual bleeding.'	SAS (version 6.12 for Windows), primary endpoint, χ2 tests, Fisher's exact tests or unpaired t-tests	although DDAVP treatment resulted in a decrease in PBAC scores, there was no significant difference when compared to placebo in this trial' 'Considering the efficacy of combined therapy in the management of mucosal bleeding in patients with inherited bleeding disorders, combination treatment of DDAVP spray and antifibrinolytics needs to be considered and assessed'
Leissinger, C. et al., 2001	High-dose DDAVP intranasal spray (Stimate) for the prevention and treatment of bleeding in patients with mild haemophilia A, mild or moderate type 1 von Willebrand disease and symptomatic carriers of haemophilia A	https://onlinelibrary.wiley.com/doi/full/10.1046/j.1365-2516.2001.00500.x?saml_referrer	high-dose DDAVP intranasal spray...is safe and effective for the home-based treatment of bleeding episodes, menorrhagia'	Female carriers of the defective gene also may demonstrate reduced factor VIII levels and experience haemorrhagic complications. 1 patient withdrew from the study due to an adverse event...severe headache, moderate abdominal cramping, nausea and vomiting.'	high-dose DDAVP intranasal spray (1.5mgmL–1) is safe and effective for the home-based treatment of bleeding episodes and as prophylaxis against bleeding in a wide range of patients with mild haemophilia A, mild or moderate type 1 vWD, symptomatic carriers of haemophilia A and patients with platelet-based bleeding disorders'	New Orleans	One patient withdrew from the study due to an adverse event...the patient experienced severe headache, moderate abdominal cramping, nausea and vomiting.'	90	N/A	Shortened and/or lightened by high-dose DDAVP intranasal spray (1.5 mg mL–1) use	Blood loss was perceived by the patient to have been decreased in 88% of cycles, unchanged in 11%, and increased in 1%.'	N/A	N/A	demonstrates that the ability to administer this synthetic vasopressin analogue intranasally can facilitate prompt, at-home therapy for these patients with relatively mild bleeding disorders'
Pennesi, C.M., 2020	Outpatient Management of Heavy Menstrual Bleeding in Adolescent and Young Women with Inherited Platelet Function Disorders	https://www.sciencedirect.com/science/article/pii/S1083318820302564	Management includes: combined oral contraceptive pills, depo medroxyprogesterone, DDAVP, norethindrone, tranexamic acid, depot leuprolide acetate, intravenous estrogen, humate-P'	noncompliance can affect the adolescent's ability to achieve control, as was seen in two of our patients'	Overall, this study identified an 18% failure rate of successfully treating HMB in young women with IPFDs over a two-year follow-up period.'	Michigan	N/A	34	N/A	Appropriate counseling in these patients should include that it would not be unexpected for a patient to need more than one treatment before control of bleeding is achieved. This might help to alleviate the fear of teenagers when continued bleeding occurs after starting their IT'	Of the 26 women who achieved control of HMB within the two-year follow-up, 14/26 (54%) were receiving HM treatments, 7/26 (27%) NHM treatments, 3/26 (12%) combined HM and NHM treatments, and 2/26 (8%) no treatment at time of control'	N/A	Descriptive statistics, Pearson χ2, and t tests	limited by its retrospective nature, the small number of patients, and the heterogeneity of treatments' 'HMB in girls with IPFDs can be difficult to control despite ongoing follow-up and treatment changes'
Ragni, M.V. et al., 2023	Recombinant von Willebrand factor and tranexamic acid for heavy menstrual bleeding in patients with mild and moderate von Willebrand disease in the USA (VWDMin): a phase 3, open-label, randomised, crossover trial	https://www.ncbi.nlm.nih.gov/pmc/articles/PMC10528809/	- 'rVWF was not considered a standard treatment modality for HMB' 'findings support the importance of discussing treatment options for HMB with patients based on their preferences and lived experience.'	Among women with VWD, HMB is a major burden of disease associated with poor quality of life...' 'Current hormonal and nonhormonal therapies for HMB are limited by ineffectiveness and intolerance, and few trials are available to guide treatment'	rVWF was inferior to TA in reducing HMB in VWD by absolute PBAC score, with more flooding but no differences in cycle severity or length.' 'Quality-of-life measures by Ruta, CES-D, SF-36, CDC HRQoL-14, and healthcare utilization showed no differences between treatments.'	US	The study drugs were well tolerated with no serious adverse events, specifically no excessive HMB bleeding despite study drugs, no thrombosis, other bleeding or allergic reactions. and only infrequent mucosal or traumatic bleeding unrelated to study drugs'	36	N/A	rVWF resulted in lesser reduction in HMB by absolute PBAC score than TA.' 'no improvement in PBAC after a “rescue” dose of rVWF' 'As quality of life and healthcare utilization did not differ between treatment groups, and TA is less costly per Federal Supply Schedule pricing, it appears to be a more effective approach to HMB.'	The PBAC was significantly lower during 2 cycles with TA than during 2 cycles with rVWF, 225 (207) vs. 273 (227), estimated mean treatment effect (95% CI), 46 (2, 90), p=0.039'	The QoL surveys included Short-Form-36 (SF-36)'	Conditional power calculation, primary endpoint, PBAC score	study was stopped before the target number of participants was reached, which may limit the validity' 'cross-over design provided sufficient data and power to analyze the primary endpoint' 'PBAC score...is a subjective tool with high variability' 'inclusion of only patients with type 1 and 2 VWD, thus limiting generalizability of the findings' 'strengths include the completeness and quality of da…
