# Supplementary material for: How should abnormal uterine bleeding be managed in people with bleeding disorders: a systematic review of the literature and thematic synthesis
Source: Res Pract Thromb Haemost. 2025 Sep 1;9(6):103167. doi: 10.1016/j.rpth.2025.103167 (PMC12495142; doi:10.1016/j.rpth.2025.103167)
Supplement: Supplemental Material 7 [file mmc8.xlsx]

## Sheet: Sheet1
	Theme 1	Theme 2	Theme 3	Theme 4
Use of a levonorgestrel 52-mg intrauterine system in the control of abnormal uterine bleeding in women with inherited bleeding disorders	Adressed	Adressed	Adresssed	Not adressed
	‘The use of LNG 52-mg IUS was effective in reducing menstrual bleeding in the women with inherited bleeding disorders by 3- months from baseline.’ ‘At 3 months after insertion, 9/21 women (43%) reported amenorrhea. At 6 and 12months, 15/20 women (75%) and 14/20 women (70%) reported amenorrhea, respectively.’ ‘The results from our study suggest that women with inherited bleeding disorders could be…	‘Women with inherited bleeding disorders are generally administered a treatment with combined oral contraceptives, tranexamic acid, and desmopressin (DDAVP) (in cases of von Willebrand disease and hemophilia A). All of these, isolated or combined, have shown some effectiveness in controlling heavy menstrual bleeding. Nonetheless, the success depends on the womens adherence to the treatment, and t…	‘There was an improvement in all eight parameters of quality of life (p<0.001). The mean hemoglobin, ferritin, and serum iron levels were also higher at 12months than before LNG 52-mg IUS placement.’ ‘the increase in the scores in all eight health dimensions of the SF-36 demonstrated improvements in the womens quality of life as a result of adequate control of heavy menstrual bleeding.’ Another l…
Levonorgestrel-releasing intrauterine system for the management of heavy menstrual bleeding in women with inherited bleeding disorders: long-term follow-up	Adressed	Adressed	Adressed	Not adressed
	‘Our study shows that the LNG-IUS provides an effective long-term treatment for HMB, as assessed by using the PBAC, in women with IBDs. All women had a PBAC score less than 100, and 42% of the women became amenorrheic with the LNG-IUS. This study also shows that the LNG-IUS is useful in the treatment of dysmenorrhea. Fourteen women had moderate to severe dysmenorrhea prior to treatment compared t…	‘Prior to receiving the LNG-IUS, 85% (22/ 26) of women had tried other treatment modalities for HMB, including tranexamic acid, the combined oral contraceptive pill, oral progesterone and desmopressin, which they did not find effective, and 62% (16/26) were on a combination of two or more of these treatments.’	‘The scores for all categories included in the QOL questionnaire were significantly improved following treatment (p≤.01). Prior to LNG-IUS insertion, 44% (8/18) rated their general health as poor compared to none at follow-up. Both the total health and activity scores A and B (Table 2) improved with the LNG-IUS. Severe or very severe pain during menstruation was reported by 39% (7/18) of women be…
Gynaecological and obstetric bleeding in moderate and severe von Willebrand disease	Adressed	Adressed	Adressed	Adressed
		discusses about other treatments used such as hysterectomy, endometrial ablation, desmopression.	mentioned (Tosetto Bleeding Score)	Despite the increased awareness of bleeding problems in women with VWD in the last decades, PPH is still a major concern in these women.’ ‘Remarkably, improvement of care and guidelines has not decreased the frequency of PPH. The cause of PPH in women who received prophy- lactic treatment was unknown. Prospective studies are needed in order to improve outcome and to optimise current treatment gui…
Assessment of an Electronic Intervention in Young Women with Heavy Menstrual Bleeding	Not adressed	Not adressed	Not ADressed	Adressed
				‘ITD is an excellent tool for adolescents with HMB and BD to allow self-monitoring, provider monitoring, and improve educational access through engaging technology; compliance with device use was associated with several parameters suggestive of improved clinical outcomes.’ ‘To our knowledge, this is the first study to specifically investigate use of an innovative technology in an adolescent popul…
Menstrual Patterns and Treatment of Heavy Menstrual Bleeding in Adolescents with Bleeding Disorders	Not adressed	Adressed	Not adressed	Adressed
		‘as the majority of girls who failed initial therapy in our cohort had been prescribed a single treatment modality, we recommend that strong consideration be given to combination non-hormonal and hormonal modalities for the treatment of HMB in girls with bleeding disorders.’		‘consultation with a pediatric gynecologist and hematologist prior to menarche would be helpful for girls with known bleeding disorders to outline abnormal patterns of bleeding and to discuss options for treatment in the event of HMB at or after menarche. We propose that the creation of a national registry that standardizes the collection of menstrual data and treatment plans would further deline…
Heavy menstrual bleeding and health-associated quality of life in women with von Willebrand's disease	Adressed	Not adressed	Adressed	Adressed
	mentioned ‘In addition, LNG-IUS should be used more as a cessation of menstruation, since it often improves the quality of life.’		‘HMB affects numerous aspects of health-associated quality of life, both physical and mental. It can cause iron‐deficiency anaemia in severe cases, and there are psychological, social and employment consequences associated with HMB’ ‘little is known about how such women perceive their health-associated quality of life, and whether there may be a potential benefit in a closer cooperation between h…	‘preventing limitations in overall life activities and improving their health-associated quality of life thorough counseling on menstrual bleeding is important for women with VWD.'
Octreotide for the treatment of abnormal uterine bleeding in women with bleeding and clotting disorders	Not adressed	Adressed	Not adressed	Not adressed
		“Octreotide was effective in reducing AUB in 9 (82%) subjects who had failed oral contraceptives, Nexplanon implants, intrauterine devices and/or tranexamic acid. One patient with von Willebrand disease failed to respond to von Willebrand factor concentrate but responded to octreotide. Two (18%) subjects discontinued therapy before AUB could be assessed.”
Use of the Levonorgestrel Intrauterine System to Treat Heavy Menstrual Bleeding in Adolescents and Young Adults with Inherited Bleeding Disorders and Ehlers-Danlos Syndrome	Adressed	Not adressed	Not adressed	Not adressed
	“The 52-mg LNG-IUS is an effective treatment option for adolescents and young adults with heavy menstrual bleeding and a bleeding diathesis, with high rates of amenorrhea.” “Overall, the majority of patients (81.8%, n = 27/33) reported improvement in bleeding, with 60.6% (n = 20/33) reporting spotting or amenorrhea at 6 months.”
The outcome of endometrial ablation in women with inherited bleeding disorders	Not Adressed	Adressed	Adressed	Addressed
		“The median Hb concentrations (10.5–13.1 g dL−1) and QOL scores (median, 17–54) improved significantly after endometrial ablation (P < 0.01). Endometrial ablation appears to be a safe and effective long-term treatment for HMB in women with IDBs. It significantly decreases menstrual blood loss and improves QOL.” “The median PBAC score decreased significantly from 1208 (range = 136–3850) preoperati…	“The overall scores for all categories included in the QOL improved significantly after treatment (P < 0.01). Prior to ablation, 67% rated their general health as poor compared with 0% at follow-up. Both the general health and activity scores A and B (Table 3) improved significantly after ablation. Severe or very severe pain during menstruation was reported in 58% (7/12) of women preablation comp…	“close liaison with the Haemophilia team is essential to determine the risk of bleeding and the need for haemostatic prophylaxis.”
DDAVP nasal spray for treatment of menorrhagia in women with inherited bleeding disorders: a randomized placebo-controlled crossover study	Not Adressed	Adressed	Adressed	Not adressed
		“After adjusting for this differences, mean PBAC scores were slightly lower (mean difference 8; 95% confidence interval of − 15.5 to 31.6) in women receiving DDAVP than when receiving placebo, although this difference was not statistically significant (P = 0.51)”	" the quality of life of the patients was better and the preference was for the second treatment; this may be related to the improved PBAC score or may be because the second treatment was fresh in their minds and was therefore selected in preference to the treatment further in the past. Even weight fluctuation during the menstrual period was less pronounced and fluid intake was reduced in period …
High-dose DDAVP intranasal spray (Stimate®) for the prevention and treatment of bleeding in patients with mild haemophilia A, mild or moderate type 1 von Willebrand disease and symptomatic carriers of haemophilia A	Not Adressed	Adressed	Not adressed	Not adressed
		“When used for the treatment of menorrhagia, the efficacy of high-dose DDAVP intranasal spray (1.5 mg mL–1) was rated as ‘excellent’ after 655 (92%) of 721 daily uses.” “the results of this large-scale, long-term, open-label clinical trial indicate that the high-dose DDAVP intranasal spray (1.5 mg mL–1) is safe and effective for the home-based treatment of bleeding episodes and as prophylaxis aga…
Outpatient Management of Heavy Menstrual Bleeding in Adolescent and Young Women with Inherited Platelet Function Disorders	Adressed	Adressed	Adressed	Adressed
	“the most effective treatment for HMB in young women with IPFDs was not identified”... “it was ultimately difficult to determine an optimal treatment method”	“the most effective treatment for HMB in young women with IPFDs was not identified”... “it was ultimately difficult to determine an optimal treatment method”	“young women with HMB miss more days of school and have increased disruption of hobbies and activities and decreased sports participation because of menses, compared with their peers with normal menses... These effects on quality of life make control of bleeding that much more important, as well as provider acknowledgement of these effects while working to achieve control”	“these findings provide guidance to clinicians in counseling and will help manage expectations for patients who present with HMB in the setting of an IPFD. Appropriate counseling in these patients should include that it would not be unexpected for a patient to need more than one treatment before control of bleeding is achieved.”
Recombinant von Willebrand Factor and Tranexamic Acid for Heavy Menstrual Bleeding in VWD: Randomized Crossover Trial	Not adressed	Adressed	Adressed	Adressed
		“rVWF is inferior to TA in reducing HMB in subjects with mild or moderate VWD, with neither treatment showed a clinically relevant effect.” “The PBAC was significantly lower during 2 cycles with TA than during 2 cycles with rVWF” “While rVWF was not superior to TA, it did reduce PBAC blood loss and may provide another approach to HMB management in those for whom TA, hormones, or DDAVP are ineffec…	Qol Surveys	“These findings support the importance of discussing treatment options for HMB with patients based on their preferences and lived experience.”
